# Supplementary material for: Crystal structure of 6,7-dimeth­oxy-1-(4-nitro­phen­yl)quinolin-4(1H)-one: a mol­ecular scaffold for potential tubulin polymerization inhibitors
Source: Acta Crystallogr E Crystallogr Commun. 2017 Feb 24;73(Pt 3):441–4. doi: 10.1107/S2056989017002948 (PMC5347072; doi:10.1107/S2056989017002948)
Supplement: Supplementary file 1 [file e-73-00441-sup1.cif]

##############################################################################
#                                                                            #
# This CIF contains the data in a paper accepted for publication in          #
# Acta Crystallographica Section E. It conforms to the requirements of       #
# Notes for Authors for Acta Crystallographica Section E, and has been       #
# peer reviewed under the auspices of the IUCr Commission on Journals.       #
#                                                                            #
# Full details of the Crystallographic Information File format               #
# are given in the paper "The Crystallographic Information File (CIF):       #
# a New Standard Archive File for Crystallography" by S. R. Hall, F. H.      #
# Allen and I. D. Brown [Acta Cryst. (1991), A47, 655-685].                  #
#                                                                            #
# The current version of the core CIF dictionary is obtainable from          #
# ftp://ftp.iucr.org/pub/cif_core.dic.                                       #
#                                                                            #
# Software is freely available for graphical display of the structure(s)     #
# in this CIF. For information consult the CIF software page                 #
# http://www.iucr.org/resources/cif/software.                                #
#                                                                            #
# This file may be used for bona fide research purposes within the           #
# scientific community so long as proper attribution is given to the journal # 
# article from which it was obtained.                                        #
#                                                                            #
##############################################################################
data_I
_audit_creation_method     'SHELXL-2014/7'
_chemical_name_systematic
;
6,7-Dimethoxy-1-(4-nitrophenyl)quinolin-4(1<i>H</i>)-one
;
_chemical_name_common     ?
_chemical_formula_moiety     'C17 H14 N2 O5'
_chemical_formula_sum     'C17 H14 N2 O5'
_chemical_formula_iupac     'C17 H14 N2 O5'
_chemical_formula_weight     326.30
_chemical_melting_point     ?
_shelx_space_group_comment
;
The symmetry employed for this shelxl refinement is uniquely defined
by the following loop, which should always be used as a source of
symmetry information in preference to the above space-group names.
They are only intended as comments.
;
_space_group_crystal_system     monoclinic
_space_group_name_H-M_alt     'P 21/n'
_space_group_name_Hall     '-P 2yn'
loop_
    _space_group_symop_operation_xyz
    'x, y, z'
    '-x+1/2, y+1/2, -z+1/2'
    '-x, -y, -z'
    'x-1/2, -y-1/2, z-1/2'
_cell_length_a     8.3736(4)
_cell_length_b     11.7694(5)
_cell_length_c     15.5623(8)
_cell_angle_alpha     90
_cell_angle_beta     93.2510(10)
_cell_angle_gamma     90
_cell_volume     1531.23(13)
_cell_formula_units_Z     4
_cell_measurement_reflns_used     8925
_cell_measurement_theta_min     2.62
_cell_measurement_theta_max     26.40
_cell_measurement_temperature     295(2)
_exptl_crystal_description     'flat lens'
_exptl_crystal_colour     yellow
_exptl_crystal_size_max     0.66
_exptl_crystal_size_mid     0.27
_exptl_crystal_size_min     0.08
_exptl_crystal_density_diffrn     1.415
_exptl_crystal_density_meas     ?
_exptl_crystal_density_method     'not measured'
_exptl_crystal_F_000     680
_exptl_absorpt_coefficient_mu     0.106
_exptl_absorpt_correction_type     multi-scan
_exptl_absorpt_process_details
;
(SADABS; Bruker, 2016)
;
_exptl_absorpt_correction_T_min     0.930
_exptl_absorpt_correction_T_max     1.000
_diffrn_ambient_temperature     295(2)
_diffrn_radiation_type     MoK\a
_diffrn_radiation_wavelength     0.71073
_diffrn_radiation_source     'fine-focus sealed tube'
_diffrn_radiation_monochromator     graphite
_diffrn_measurement_device_type
              'Bruker D8 Venture diffractometer with a Photon 100 CMOS detector'
_diffrn_measurement_method
                           'Sets of exposures each taken over 0.5\% \w rotation'
_diffrn_detector_area_resol_mean     8.3
_diffrn_reflns_number     20516
_diffrn_reflns_av_R_equivalents     0.0320
_diffrn_reflns_theta_min     2.171
_diffrn_reflns_theta_max     26.414
_diffrn_reflns_theta_full     25.242
_diffrn_measured_fraction_theta_max     0.997
_diffrn_measured_fraction_theta_full     1.000
_diffrn_reflns_limit_h_min     -10
_diffrn_reflns_limit_h_max     10
_diffrn_reflns_limit_k_min     -14
_diffrn_reflns_limit_k_max     14
_diffrn_reflns_limit_l_min     -19
_diffrn_reflns_limit_l_max     19
_refine_special_details     ?
_reflns_number_total     3142
_reflns_number_gt     2298
_reflns_threshold_expression     'I > 2\s(I)'
_refine_ls_structure_factor_coef     Fsqd
_refine_ls_matrix_type     full
_refine_ls_R_factor_all     0.0684
_refine_ls_R_factor_gt     0.0470
_refine_ls_wR_factor_gt     0.1155
_refine_ls_wR_factor_ref     0.1272
_refine_ls_goodness_of_fit_ref     1.029
_refine_ls_restrained_S_all     1.029
_refine_ls_number_reflns     3142
_refine_ls_number_parameters     219
_refine_ls_number_restraints     0
_refine_ls_hydrogen_treatment     constr
_refine_ls_weighting_scheme     calc
_refine_ls_weighting_details
              'w=1/[\s^2^(Fo^2^)+(0.0557P)^2^+0.4805P] where P=(Fo^2^+2Fc^2^)/3'
_atom_sites_solution_hydrogens     geom
_atom_sites_solution_primary     direct
_atom_sites_solution_secondary     difmap
_refine_ls_shift/su_max     0.000
_refine_ls_shift/su_mean     0.000
_refine_diff_density_max     0.199
_refine_diff_density_min     -0.209
_refine_ls_extinction_method     none
_refine_ls_extinction_coef     .
loop_
    _atom_type_symbol
    _atom_type_description
    _atom_type_scat_dispersion_real
    _atom_type_scat_dispersion_imag
    _atom_type_scat_source
    'C' 'C' 0.0033 0.0016
                         'International Tables Vol C Tables 4.2.6.8 and 6.1.1.4'
    'H' 'H' 0.0000 0.0000
                         'International Tables Vol C Tables 4.2.6.8 and 6.1.1.4'
    'N' 'N' 0.0061 0.0033
                         'International Tables Vol C Tables 4.2.6.8 and 6.1.1.4'
    'O' 'O' 0.0106 0.0060
                         'International Tables Vol C Tables 4.2.6.8 and 6.1.1.4'
_computing_data_collection
;
APEX3 (Bruker, 2016)
;
_computing_cell_refinement
;
SAINT-Plus (Bruker, 2016)
;
_computing_data_reduction
;
SAINT-Plus (Bruker, 2016)
;
_computing_structure_solution
;
SHELXT2014 (Sheldrick, 2015a)
;
_computing_structure_refinement
;
SHELXL2014 (Sheldrick, 2015b)
;
_computing_molecular_graphics
;
Mercury (Macrae <i>et al.</i>,  2008)
;
_computing_publication_material
;
SHELXL2014 (Sheldrick, 2015b)
;
loop_
    _atom_site_type_symbol
    _atom_site_label
    _atom_site_fract_x
    _atom_site_fract_y
    _atom_site_fract_z
    _atom_site_U_iso_or_equiv
    _atom_site_adp_type
    _atom_site_calc_flag
    _atom_site_occupancy
    _atom_site_disorder_assembly
    _atom_site_disorder_group
    O O1 0.82921(15) 0.99910(12) 0.42505(8) 0.0623(4) Uani d 1 . .
    O O2 0.86545(15) 0.77881(14) 0.70970(8) 0.0684(4) Uani d 1 . .
    O O3 0.59678(16) 0.67943(13) 0.71853(8) 0.0679(4) Uani d 1 . .
    N N1 0.41894(16) 0.81504(12) 0.43553(9) 0.0477(4) Uani d 1 . .
    C C2 0.4438(2) 0.88507(16) 0.36804(11) 0.0528(4) Uani d 1 . .
    H H2 0.3660 0.8887 0.3230 0.063 Uiso calc 1 . .
    C C3 0.5757(2) 0.94908(16) 0.36357(12) 0.0538(5) Uani d 1 . .
    H H3 0.5850 0.9969 0.3165 0.065 Uiso calc 1 . .
    C C4 0.7020(2) 0.94582(15) 0.42906(11) 0.0466(4) Uani d 1 . .
    C C5 0.7864(2) 0.86419(15) 0.57179(11) 0.0461(4) Uani d 1 . .
    H H5 0.8813 0.9051 0.5704 0.055 Uiso calc 1 . .
    C C6 0.7612(2) 0.79688(16) 0.64091(11) 0.0501(4) Uani d 1 . .
    C C7 0.6135(2) 0.73853(16) 0.64500(11) 0.0508(4) Uani d 1 . .
    C C8 0.5013(2) 0.74416(16) 0.57787(11) 0.0491(4) Uani d 1 . .
    H H8 0.4056 0.7045 0.5803 0.059 Uiso calc 1 . .
    C C9 1.0221(2) 0.8218(2) 0.70451(15) 0.0789(7) Uani d 1 . .
    H H91 1.0657 0.7957 0.6523 0.118 Uiso calc 1 . .
    H H92 1.0879 0.7955 0.7530 0.118 Uiso calc 1 . .
    H H93 1.0191 0.9033 0.7047 0.118 Uiso calc 1 . .
    C C10 0.4431(3) 0.6342(2) 0.73209(14) 0.0791(7) Uani d 1 . .
    H H101 0.3652 0.6941 0.7281 0.119 Uiso calc 1 . .
    H H102 0.4437 0.6002 0.7882 0.119 Uiso calc 1 . .
    H H103 0.4164 0.5777 0.6892 0.119 Uiso calc 1 . .
    C C4A 0.67157(18) 0.87302(14) 0.50243(10) 0.0422(4) Uani d 1 . .
    C C8A 0.53089(18) 0.81007(14) 0.50514(10) 0.0430(4) Uani d 1 . .
    O O1' -0.2498(2) 0.57251(18) 0.39917(15) 0.1105(7) Uani d 1 . .
    O O2' -0.0978(2) 0.42948(16) 0.37958(14) 0.1038(6) Uani d 1 . .
    N N1' -0.1179(2) 0.52979(17) 0.39326(12) 0.0718(5) Uani d 1 . .
    C C1' 0.2824(2) 0.74056(15) 0.42899(11) 0.0460(4) Uani d 1 . .
    C C2' 0.1327(2) 0.78390(16) 0.43907(12) 0.0547(5) Uani d 1 . .
    H H2' 0.1198 0.8597 0.4540 0.066 Uiso calc 1 . .
    C C3' 0.0017(2) 0.71397(17) 0.42679(13) 0.0588(5) Uani d 1 . .
    H H3' -0.1009 0.7421 0.4327 0.071 Uiso calc 1 . .
    C C4' 0.0242(2) 0.60273(16) 0.40578(12) 0.0532(5) Uani d 1 . .
    C C5' 0.1729(2) 0.55765(18) 0.39643(14) 0.0663(6) Uani d 1 . .
    H H5' 0.1852 0.4815 0.3823 0.080 Uiso calc 1 . .
    C C6' 0.3036(2) 0.62773(17) 0.40849(14) 0.0635(5) Uani d 1 . .
    H H6' 0.4060 0.5992 0.4028 0.076 Uiso calc 1 . .
loop_
    _atom_site_aniso_label
    _atom_site_aniso_U_11
    _atom_site_aniso_U_22
    _atom_site_aniso_U_33
    _atom_site_aniso_U_12
    _atom_site_aniso_U_13
    _atom_site_aniso_U_23
    O1 0.0581(8) 0.0703(9) 0.0589(8) -0.0198(7) 0.0065(6) 0.0060(7)
    O2 0.0502(7) 0.0978(11) 0.0556(8) -0.0166(7) -0.0109(6) 0.0185(7)
    O3 0.0605(8) 0.0899(10) 0.0524(8) -0.0207(7) -0.0041(6) 0.0208(7)
    N1 0.0440(8) 0.0555(9) 0.0431(8) -0.0060(7) -0.0013(6) -0.0012(7)
    C2 0.0568(10) 0.0594(11) 0.0413(10) -0.0010(9) -0.0040(8) 0.0006(9)
    C3 0.0608(11) 0.0567(11) 0.0439(10) -0.0062(9) 0.0039(8) 0.0050(8)
    C4 0.0493(10) 0.0459(9) 0.0452(10) -0.0034(8) 0.0088(7) -0.0055(8)
    C5 0.0388(8) 0.0533(10) 0.0463(10) -0.0070(7) 0.0041(7) -0.0036(8)
    C6 0.0437(9) 0.0621(11) 0.0438(10) -0.0031(8) -0.0022(7) 0.0008(8)
    C7 0.0498(10) 0.0593(11) 0.0433(10) -0.0067(8) 0.0043(8) 0.0055(8)
    C8 0.0418(9) 0.0583(10) 0.0470(10) -0.0109(8) 0.0023(7) 0.0011(8)
    C9 0.0613(13) 0.0953(17) 0.0772(15) -0.0268(12) -0.0206(11) 0.0183(13)
    C10 0.0775(14) 0.1009(18) 0.0584(13) -0.0415(13) 0.0006(10) 0.0181(12)
    C4A 0.0407(8) 0.0448(9) 0.0414(9) -0.0013(7) 0.0061(7) -0.0053(7)
    C8A 0.0403(9) 0.0494(10) 0.0391(9) 0.0002(7) 0.0021(7) -0.0051(7)
    O1' 0.0539(10) 0.1104(14) 0.165(2) -0.0167(10) -0.0103(10) -0.0218(13)
    O2' 0.0966(13) 0.0717(12) 0.1419(18) -0.0284(10) -0.0051(11) -0.0223(11)
    N1' 0.0650(12) 0.0740(13) 0.0750(12) -0.0178(10) -0.0073(9) -0.0091(10)
    C1' 0.0446(9) 0.0528(10) 0.0402(9) -0.0043(8) -0.0018(7) -0.0047(8)
    C2' 0.0497(10) 0.0523(10) 0.0616(12) 0.0017(8) -0.0004(8) -0.0110(9)
    C3' 0.0430(10) 0.0652(12) 0.0681(13) 0.0017(9) 0.0013(9) -0.0098(10)
    C4' 0.0504(10) 0.0596(11) 0.0489(10) -0.0094(9) -0.0037(8) -0.0077(9)
    C5' 0.0638(12) 0.0512(11) 0.0842(15) -0.0031(10) 0.0050(10) -0.0163(10)
    C6' 0.0481(10) 0.0614(12) 0.0813(14) 0.0039(9) 0.0061(9) -0.0145(11)
_geom_special_details
;
 All esds (except the esd in the dihedral angle between two l.s. planes)
 are estimated using the full covariance matrix.  The cell esds are taken
 into account individually in the estimation of esds in distances, angles
 and torsion angles; correlations between esds in cell parameters are only
 used when they are defined by crystal symmetry.  An approximate (isotropic)
 treatment of cell esds is used for estimating esds involving l.s. planes.
;
loop_
    _geom_bond_atom_site_label_1
    _geom_bond_atom_site_label_2
    _geom_bond_site_symmetry_2
    _geom_bond_distance
    _geom_bond_publ_flag
    O1 C4 . 1.241(2) ?
    O2 C6 . 1.359(2) ?
    O2 C9 . 1.412(2) ?
    O3 C7 . 1.353(2) ?
    O3 C10 . 1.419(2) ?
    N1 C2 . 1.360(2) ?
    N1 C8A . 1.393(2) ?
    N1 C1' . 1.440(2) ?
    C2 C3 . 1.342(2) ?
    C2 H2 . 0.9300 ?
    C3 C4 . 1.427(3) ?
    C3 H3 . 0.9300 ?
    C4 C4A . 1.461(2) ?
    C5 C6 . 1.362(2) ?
    C5 C4A . 1.408(2) ?
    C5 H5 . 0.9300 ?
    C6 C7 . 1.419(2) ?
    C7 C8 . 1.366(2) ?
    C8 C8A . 1.406(2) ?
    C8 H8 . 0.9300 ?
    C9 H91 . 0.9600 ?
    C9 H92 . 0.9600 ?
    C9 H93 . 0.9600 ?
    C10 H101 . 0.9600 ?
    C10 H102 . 0.9600 ?
    C10 H103 . 0.9600 ?
    C4A C8A . 1.394(2) ?
    O1' N1' . 1.222(2) ?
    O2' N1' . 1.213(2) ?
    N1' C4' . 1.471(2) ?
    C1' C2' . 1.370(2) ?
    C1' C6' . 1.380(3) ?
    C2' C3' . 1.376(3) ?
    C2' H2' . 0.9300 ?
    C3' C4' . 1.365(3) ?
    C3' H3' . 0.9300 ?
    C4' C5' . 1.369(3) ?
    C5' C6' . 1.375(3) ?
    C5' H5' . 0.9300 ?
    C6' H6' . 0.9300 ?
loop_
    _geom_angle_atom_site_label_1
    _geom_angle_atom_site_label_2
    _geom_angle_atom_site_label_3
    _geom_angle_site_symmetry_1
    _geom_angle_site_symmetry_3
    _geom_angle
    _geom_angle_publ_flag
    C6 O2 C9 . . 117.12(15) ?
    C7 O3 C10 . . 117.17(15) ?
    C2 N1 C8A . . 120.01(14) ?
    C2 N1 C1' . . 118.03(14) ?
    C8A N1 C1' . . 121.74(14) ?
    C3 C2 N1 . . 122.86(16) ?
    C3 C2 H2 . . 118.6 ?
    N1 C2 H2 . . 118.6 ?
    C2 C3 C4 . . 121.77(17) ?
    C2 C3 H3 . . 119.1 ?
    C4 C3 H3 . . 119.1 ?
    O1 C4 C3 . . 123.65(16) ?
    O1 C4 C4A . . 121.58(16) ?
    C3 C4 C4A . . 114.77(15) ?
    C6 C5 C4A . . 121.24(15) ?
    C6 C5 H5 . . 119.4 ?
    C4A C5 H5 . . 119.4 ?
    O2 C6 C5 . . 126.29(16) ?
    O2 C6 C7 . . 114.29(15) ?
    C5 C6 C7 . . 119.43(16) ?
    O3 C7 C8 . . 124.88(16) ?
    O3 C7 C6 . . 114.76(15) ?
    C8 C7 C6 . . 120.36(16) ?
    C7 C8 C8A . . 119.83(16) ?
    C7 C8 H8 . . 120.1 ?
    C8A C8 H8 . . 120.1 ?
    O2 C9 H91 . . 109.5 ?
    O2 C9 H92 . . 109.5 ?
    H91 C9 H92 . . 109.5 ?
    O2 C9 H93 . . 109.5 ?
    H91 C9 H93 . . 109.5 ?
    H92 C9 H93 . . 109.5 ?
    O3 C10 H101 . . 109.5 ?
    O3 C10 H102 . . 109.5 ?
    H101 C10 H102 . . 109.5 ?
    O3 C10 H103 . . 109.5 ?
    H101 C10 H103 . . 109.5 ?
    H102 C10 H103 . . 109.5 ?
    C8A C4A C5 . . 118.63(15) ?
    C8A C4A C4 . . 121.33(15) ?
    C5 C4A C4 . . 120.03(15) ?
    N1 C8A C4A . . 119.12(15) ?
    N1 C8A C8 . . 120.52(15) ?
    C4A C8A C8 . . 120.35(15) ?
    O2' N1' O1' . . 123.3(2) ?
    O2' N1' C4' . . 118.15(19) ?
    O1' N1' C4' . . 118.53(19) ?
    C2' C1' C6' . . 121.02(17) ?
    C2' C1' N1 . . 119.55(16) ?
    C6' C1' N1 . . 119.35(16) ?
    C1' C2' C3' . . 119.25(17) ?
    C1' C2' H2' . . 120.4 ?
    C3' C2' H2' . . 120.4 ?
    C4' C3' C2' . . 119.14(17) ?
    C4' C3' H3' . . 120.4 ?
    C2' C3' H3' . . 120.4 ?
    C3' C4' C5' . . 122.41(17) ?
    C3' C4' N1' . . 118.02(17) ?
    C5' C4' N1' . . 119.57(18) ?
    C4' C5' C6' . . 118.35(18) ?
    C4' C5' H5' . . 120.8 ?
    C6' C5' H5' . . 120.8 ?
    C5' C6' C1' . . 119.82(18) ?
    C5' C6' H6' . . 120.1 ?
    C1' C6' H6' . . 120.1 ?
loop_
    _geom_torsion_atom_site_label_1
    _geom_torsion_atom_site_label_2
    _geom_torsion_atom_site_label_3
    _geom_torsion_atom_site_label_4
    _geom_torsion_site_symmetry_1
    _geom_torsion_site_symmetry_2
    _geom_torsion_site_symmetry_3
    _geom_torsion_site_symmetry_4
    _geom_torsion
    _geom_torsion_publ_flag
    C8A N1 C2 C3 . . . . 1.9(3) ?
    C1' N1 C2 C3 . . . . -172.90(17) ?
    N1 C2 C3 C4 . . . . 1.6(3) ?
    C2 C3 C4 O1 . . . . 176.06(18) ?
    C2 C3 C4 C4A . . . . -3.3(3) ?
    C9 O2 C6 C5 . . . . -8.6(3) ?
    C9 O2 C6 C7 . . . . 171.73(18) ?
    C4A C5 C6 O2 . . . . 177.51(17) ?
    C4A C5 C6 C7 . . . . -2.9(3) ?
    C10 O3 C7 C8 . . . . -9.8(3) ?
    C10 O3 C7 C6 . . . . 170.42(18) ?
    O2 C6 C7 O3 . . . . 3.4(2) ?
    C5 C6 C7 O3 . . . . -176.25(17) ?
    O2 C6 C7 C8 . . . . -176.36(18) ?
    C5 C6 C7 C8 . . . . 4.0(3) ?
    O3 C7 C8 C8A . . . . 178.89(17) ?
    C6 C7 C8 C8A . . . . -1.4(3) ?
    C6 C5 C4A C8A . . . . -0.8(2) ?
    C6 C5 C4A C4 . . . . -179.93(16) ?
    O1 C4 C4A C8A . . . . -177.59(16) ?
    C3 C4 C4A C8A . . . . 1.8(2) ?
    O1 C4 C4A C5 . . . . 1.6(2) ?
    C3 C4 C4A C5 . . . . -179.05(16) ?
    C2 N1 C8A C4A . . . . -3.3(2) ?
    C1' N1 C8A C4A . . . . 171.27(15) ?
    C2 N1 C8A C8 . . . . 175.52(16) ?
    C1' N1 C8A C8 . . . . -9.9(2) ?
    C5 C4A C8A N1 . . . . -177.76(15) ?
    C4 C4A C8A N1 . . . . 1.4(2) ?
    C5 C4A C8A C8 . . . . 3.4(2) ?
    C4 C4A C8A C8 . . . . -177.44(15) ?
    C7 C8 C8A N1 . . . . 178.84(16) ?
    C7 C8 C8A C4A . . . . -2.3(3) ?
    C2 N1 C1' C2' . . . . -75.8(2) ?
    C8A N1 C1' C2' . . . . 109.47(19) ?
    C2 N1 C1' C6' . . . . 101.0(2) ?
    C8A N1 C1' C6' . . . . -73.7(2) ?
    C6' C1' C2' C3' . . . . -1.3(3) ?
    N1 C1' C2' C3' . . . . 175.48(17) ?
    C1' C2' C3' C4' . . . . 0.7(3) ?
    C2' C3' C4' C5' . . . . 0.1(3) ?
    C2' C3' C4' N1' . . . . 179.83(18) ?
    O2' N1' C4' C3' . . . . -175.7(2) ?
    O1' N1' C4' C3' . . . . 2.5(3) ?
    O2' N1' C4' C5' . . . . 4.1(3) ?
    O1' N1' C4' C5' . . . . -177.7(2) ?
    C3' C4' C5' C6' . . . . -0.2(3) ?
    N1' C4' C5' C6' . . . . 179.99(19) ?
    C4' C5' C6' C1' . . . . -0.4(3) ?
    C2' C1' C6' C5' . . . . 1.1(3) ?
    N1 C1' C6' C5' . . . . -175.66(18) ?
loop_
    _geom_hbond_atom_site_label_D
    _geom_hbond_atom_site_label_H
    _geom_hbond_atom_site_label_A
    _geom_hbond_site_symmetry_A
    _geom_hbond_distance_DH
    _geom_hbond_distance_HA
    _geom_hbond_distance_DA
    _geom_hbond_angle_DHA
    C2' H2' O1 3_676 0.93 2.53 3.320(2) 143
    C10 H103 O1' 3_566 0.96 2.60 3.512(3) 160
_shelx_hkl_file
;
   1   0   0    0.50    0.20
  -1   0   0    0.10    0.10
  -2   0   0  285.87    8.00
   2   0   0  263.07    8.40
  -2   0   0  278.97    8.20
   2   0   0  285.57    8.00
  -2   0   0  275.07    8.00
   2   0   0  282.47    7.90
  -3   0   0    0.60    0.40
   3   0   0    0.10    0.20
  -3   0   0   -0.20    0.20
   3   0   0   -0.50    0.40
   3   0   0   -0.10    0.20
  -3   0   0    0.40    0.30
  -4   0   0   32.50    1.70
  -4   0   0   37.70    1.40
  -4   0   0   34.30    1.90
   4   0   0   40.00    2.00
   4   0   0   38.10    1.70
   4   0   0   34.50    1.70
   4   0   0   38.10    1.60
   5   0   0    0.70    1.10
   5   0   0   -0.60    0.60
  -5   0   0    0.00    0.40
  -5   0   0   -0.40    0.70
  -5   0   0   -0.20    0.60
   6   0   0    7.50    1.00
   6   0   0    5.70    0.80
  -6   0   0    5.70    1.40
   6   0   0    7.40    1.30
  -6   0   0    7.50    0.90
  -7   0   0    1.90    1.10
   7   0   0    2.80    1.20
  -7   0   0    2.30    1.40
  -8   0   0   17.20    1.70
  -8   0   0   21.10    2.90
   8   0   0   23.30    1.80
  -9   0   0    0.40    1.10
  -9   0   0   -2.40    2.00
 -10   0   0   17.20    2.40
 -10   0   0   15.50    3.00
  -1  -1   0 1672.13   47.60
  -1  -1   0 1611.14   47.80
   1  -1   0 1668.03   47.20
   1  -1   0 1728.93   47.80
   1  -1   0 1758.42   48.00
   1   1   0 1703.83   47.70
  -1   1   0 1686.23   47.70
   1   1   0 1642.14   47.10
  -1   1   0 1647.14   47.80
   1   1   0 1691.83   47.70
   2  -1   0   45.80    1.40
   2  -1   0   44.00    1.70
   2  -1   0   45.60    1.50
  -2  -1   0   46.30    1.60
  -2  -1   0   45.80    1.80
  -2  -1   0   46.50    1.40
  -2   1   0   45.80    1.70
   2   1   0   47.90    1.50
   2   1   0   49.30    1.60
  -2   1   0   47.10    1.50
   2   1   0   45.00    1.80
   3  -1   0   30.10    1.20
   3  -1   0   29.60    1.00
   3  -1   0   31.00    1.20
  -3  -1   0   29.60    1.50
  -3  -1   0   29.90    1.20
  -3  -1   0   30.60    1.10
   3   1   0   30.60    1.20
   3   1   0   32.60    1.60
  -3   1   0   28.60    1.50
   3   1   0   32.10    1.20
   4  -1   0  249.28    7.30
   4  -1   0  257.47    8.10
  -4  -1   0  257.47    8.10
   4  -1   0  253.27    7.70
  -4  -1   0  256.17    7.70
   4  -1   0  253.67    7.50
  -4  -1   0  258.67    7.40
  -4   1   0  252.97    7.50
  -4   1   0  257.97    8.00
   4   1   0  255.77    7.60
   4   1   0  251.27    8.10
   5  -1   0   59.19    2.70
  -5  -1   0   65.49    2.80
   5  -1   0   58.39    3.00
   5  -1   0   63.99    2.10
  -5  -1   0   65.89    2.20
  -5  -1   0   61.59    3.00
   5  -1   0   63.49    2.50
   5   1   0   63.09    2.60
  -5   1   0   60.09    2.80
   5   1   0   64.49    2.30
   5   1   0   60.89    3.00
  -5   1   0   65.99    2.30
   6  -1   0   39.30    2.10
  -6  -1   0   40.30    1.70
   6  -1   0   41.80    1.60
  -6  -1   0   39.20    2.60
  -6  -1   0   39.60    2.20
   6  -1   0   41.50    2.00
   6   1   0   38.90    1.90
  -6   1   0   41.30    1.80
   6   1   0   40.70    2.00
   6   1   0   40.30    2.20
  -6   1   0   38.40    2.50
  -7  -1   0    1.70    0.80
   7  -1   0    3.40    1.10
  -7  -1   0    5.00    1.60
  -7  -1   0    3.40    1.30
   7   1   0    3.00    1.30
   7   1   0    2.00    0.90
  -7   1   0    4.80    1.60
  -7   1   0    2.70    0.80
   8  -1   0   70.89    2.80
  -8  -1   0   66.89    2.90
  -8  -1   0   76.49    4.30
  -8   1   0   75.49    4.20
   8   1   0   73.89    4.30
  -8   1   0   68.29    3.10
   8   1   0   70.39    3.10
  -9  -1   0    1.40    1.10
  -9  -1   0   -0.20    2.00
  -9   1   0    2.00    1.20
  -9   1   0    0.80    1.90
   9   1   0    2.50    1.40
 -10  -1   0    1.30    2.60
 -10   1   0    2.90    1.50
 -10   1   0   -0.40    2.40
   0  -2   0 2127.19   60.39
   0  -2   0 2171.28   60.39
   0  -2   0 2052.29   59.99
   0   2   0 2175.18   60.59
   0   2   0 2119.09   60.09
   1  -2   0 1949.01   53.79
  -1  -2   0 1862.31   53.49
  -1  -2   0 2027.50   53.99
   1  -2   0 1927.71   53.29
   1  -2   0 1740.23   52.79
   1  -2   0 1939.51   53.59
  -1   2   0 1689.03   52.69
   1   2   0 1936.61   53.49
  -1   2   0 1897.11   53.39
  -1   2   0 1813.42   53.39
   1   2   0 1951.00   53.99
   2  -2   0 1676.93   44.90
  -2  -2   0 1535.65   44.90
   2  -2   0 1730.03   45.40
  -2  -2   0 1580.84   44.80
   2  -2   0 1555.24   44.90
   2   2   0 1435.06   45.10
  -2   2   0 1717.23   45.70
   2   2   0 1621.04   45.30
  -2   2   0 1502.95   44.80
   2   2   0 1580.74   44.70
   3  -2   0  163.48    4.80
  -3  -2   0  164.58    5.40
  -3  -2   0  167.88    4.80
   3  -2   0  184.98    5.40
  -3  -2   0  168.28    5.10
   3  -2   0  163.08    4.80
  -3   2   0  161.88    5.30
   3   2   0  150.88    5.20
   3   2   0  164.38    4.90
  -3   2   0  165.88    5.00
   3   2   0  166.28    5.40
  -4  -2   0   82.39    2.40
   4  -2   0   79.29    2.80
  -4  -2   0   78.09    3.20
   4  -2   0   76.89    3.20
   4  -2   0   77.09    2.50
   4   2   0   74.89    3.20
   4   2   0   74.59    2.80
  -4   2   0   80.19    2.70
  -4   2   0   78.49    3.10
   5  -2   0   10.50    1.50
  -5  -2   0    9.70    0.70
  -5  -2   0   10.40    1.50
   5  -2   0    9.50    1.00
   5  -2   0    9.80    0.50
   5  -2   0    9.50    0.80
  -5  -2   0    8.00    1.00
  -5   2   0    9.50    1.30
   5   2   0    8.90    0.90
   5   2   0    9.20    1.40
   5   2   0   10.10    0.90
  -5   2   0    9.60    0.80
  -6  -2   0    1.00    0.90
  -6  -2   0    0.10    0.50
   6  -2   0    0.90    0.40
  -6  -2   0   -0.20    1.10
   6  -2   0   -0.80    1.10
  -6   2   0    2.00    0.70
   6   2   0   -0.40    0.70
  -6   2   0    1.10    1.10
   6   2   0    0.90    0.70
   7  -2   0  174.28    5.10
  -7  -2   0  169.78    5.30
  -7  -2   0  176.78    6.70
   7  -2   0  174.38    5.40
  -7   2   0  165.08    6.40
   7   2   0  170.38    5.80
   7   2   0  159.78    5.70
  -7   2   0  170.78    5.60
  -8  -2   0  121.99    5.60
  -8  -2   0  119.99    4.10
  -8   2   0  118.99    5.40
  -8   2   0  123.99    4.50
   8   2   0  117.29    4.60
   8   2   0  108.59    4.90
  -9  -2   0    4.90    1.20
  -9  -2   0    9.50    2.50
  -9   2   0    4.80    2.20
   9   2   0    3.90    1.60
  -9   2   0    5.60    1.40
 -10  -2   0    7.00    2.70
 -10   2   0    7.10    1.70
 -10   2   0    8.00    2.70
   0  -3   0    0.30    0.20
   0   3   0    0.20    0.20
   1  -3   0  850.41   23.40
   1  -3   0  832.12   23.50
  -1  -3   0  868.21   23.50
  -1  -3   0  809.52   23.60
   1  -3   0  827.52   23.60
  -1  -3   0  831.92   23.60
  -1   3   0  810.72   23.50
   1   3   0  858.21   23.50
  -1   3   0  818.42   23.40
   1   3   0  831.82   23.60
   1   3   0  811.22   23.60
  -1   3   0  832.42   23.50
   2  -3   0  145.99    4.10
   2  -3   0  126.99    4.60
   2  -3   0  141.79    4.40
   2  -3   0  146.89    4.30
  -2  -3   0  149.88    4.40
  -2  -3   0  142.99    4.50
   2   3   0  140.89    4.50
   2   3   0  138.69    4.40
  -2   3   0  142.99    4.30
  -2   3   0  122.79    4.50
  -2   3   0  136.59    4.20
   3  -3   0  808.72   22.80
   3  -3   0  805.52   22.50
  -3  -3   0  785.72   22.80
  -3  -3   0  821.12   22.60
   3  -3   0  778.62   22.10
  -3   3   0  793.22   22.60
  -3   3   0  759.52   22.50
   3   3   0  761.72   22.50
   3   3   0  798.82   22.80
   3   3   0  759.12   22.10
  -4  -3   0  196.38    6.50
   4  -3   0  196.88    6.20
  -4  -3   0  201.28    5.60
   4  -3   0  194.18    6.50
  -4  -3   0  195.68    6.20
  -4   3   0  195.68    6.30
   4   3   0  191.48    6.50
  -4   3   0  188.88    6.00
   4   3   0  196.08    6.20
   4   3   0  193.48    5.80
  -5  -3   0   92.09    3.50
  -5  -3   0   95.29    3.90
   5  -3   0   89.19    3.40
  -5  -3   0   96.99    2.90
  -5   3   0   99.39    3.30
  -5   3   0   94.19    3.80
   5   3   0   94.09    3.90
   5   3   0   90.19    3.10
   5   3   0   95.49    3.50
  -6  -3   0   10.40    1.60
  -6  -3   0    9.50    0.80
  -6  -3   0    7.20    1.50
  -6   3   0    8.30    1.00
   6   3   0    8.90    1.20
   6   3   0    8.20    1.10
  -6   3   0   10.20    1.50
  -7  -3   0   31.50    1.50
  -7  -3   0   33.90    3.00
  -7   3   0   21.30    3.00
   7   3   0   33.50    2.00
   7   3   0   31.10    2.20
  -7   3   0   28.40    1.80
  -8  -3   0    1.90    2.00
  -8  -3   0    4.90    0.90
  -8   3   0    4.30    1.20
  -8   3   0    1.20    1.70
   8   3   0    5.10    1.40
  -9  -3   0   51.59    4.30
   9   3   0   51.19    3.40
  -9   3   0   41.90    4.00
  -9   3   0   49.90    3.00
 -10  -3   0    4.00    2.70
 -10   3   0    2.50    2.50
 -10   3   0    3.20    1.70
   0  -4   0  254.47    7.60
   0  -4   0  253.47    7.40
   0  -4   0  262.67    7.60
   0   4   0  255.37    7.60
   0   4   0  251.57    7.30
  -1  -4   0  108.69    3.60
   1  -4   0  107.49    3.50
  -1  -4   0  111.59    3.60
   1  -4   0  110.89    3.60
  -1  -4   0  113.49    3.20
   1  -4   0  114.69    3.50
   1  -4   0  109.59    3.50
  -1   4   0  106.69    3.50
   1   4   0  108.39    3.60
   1   4   0  110.49    3.20
  -1   4   0  112.29    3.60
   2  -4   0   30.90    1.10
   2  -4   0   31.00    1.30
   2  -4   0   29.80    1.40
   2  -4   0   29.60    1.60
  -2  -4   0   29.70    1.50
  -2  -4   0   26.40    1.30
  -2   4   0   28.20    1.30
   2   4   0   27.70    1.40
   2   4   0   31.40    1.50
  -2   4   0   30.00    1.20
  -2   4   0   29.20    1.30
   3  -4   0 1891.31   53.79
   3  -4   0 2051.69   53.69
  -3  -4   0 1923.31   53.69
  -3  -4   0 1904.31   53.89
   3  -4   0 1884.91   53.59
   3  -4   0 1869.51   53.79
  -3   4   0 1871.01   53.49
   3   4   0 1830.82   53.69
  -3   4   0 1905.61   53.39
  -3   4   0 1883.71   53.69
  -4  -4   0  225.18    7.50
   4  -4   0  235.38    7.80
  -4  -4   0  218.18    7.20
  -4   4   0  229.38    7.00
  -4   4   0  228.38    7.30
   4   4   0  228.08    7.20
   4   4   0  228.48    7.40
  -5  -4   0   15.90    1.50
  -5  -4   0   16.10    1.80
  -5  -4   0   16.80    0.70
  -5   4   0   17.60    1.70
  -5   4   0   15.80    1.20
   5   4   0   17.60    1.00
   5   4   0   15.20    1.70
   5   4   0   15.90    1.40
  -6  -4   0   19.40    0.90
  -6  -4   0   18.40    2.40
   6   4   0   17.80    1.80
  -6   4   0   15.90    1.80
   6   4   0   19.10    1.30
  -6   4   0   18.00    1.40
  -7  -4   0    5.40    1.80
  -7  -4   0    2.80    0.60
   7   4   0    3.20    0.90
  -7   4   0    2.70    1.30
   7   4   0    3.10    1.20
  -7   4   0    0.00    1.30
  -8  -4   0  100.39    5.40
  -8   4   0   98.39    4.80
   8   4   0   95.09    4.40
  -8   4   0   99.89    4.00
  -9  -4   0   36.80    4.30
  -9   4   0   42.30    2.80
  -9   4   0   37.20    3.80
   9   4   0   41.90    3.40
 -10  -4   0   -0.50    2.70
 -10   4   0   -2.00    1.60
   0  -5   0    1.60    0.50
   0  -5   0    0.90    0.40
   0  -5   0    1.00    0.30
   0   5   0    0.80    0.30
   0   5   0    0.90    0.50
   1  -5   0  411.16   12.50
   1  -5   0  437.06   12.40
   1  -5   0  421.56   12.50
   1  -5   0  438.36   12.40
  -1  -5   0  432.96   12.50
  -1  -5   0  435.76   12.60
  -1  -5   0  426.86   12.20
  -1   5   0  426.86   12.30
   1   5   0  440.26   12.50
   1   5   0  409.16   12.60
   1   5   0  413.86   12.10
  -1   5   0  438.96   12.50
   2  -5   0  304.57    9.30
  -2  -5   0  315.67    9.30
   2  -5   0  315.47    9.00
  -2  -5   0  299.17    8.70
  -2  -5   0  290.57    9.40
   2  -5   0  320.27    9.20
   2  -5   0  302.17    9.30
  -2   5   0  307.77    9.20
   2   5   0  305.37    9.40
   2   5   0  313.37    9.30
  -2   5   0  313.57    9.10
   3  -5   0  535.55   16.00
   3  -5   0  537.05   16.00
  -3  -5   0  547.25   15.90
  -3  -5   0  549.25   16.10
   3  -5   0  551.04   15.80
   3  -5   0  540.35   15.40
   3   5   0  544.85   16.00
  -3   5   0  548.55   15.70
  -3   5   0  536.75   15.90
   3   5   0  534.35   15.90
  -3   5   0  534.65   15.70
  -4  -5   0   11.70    1.50
   4  -5   0   10.90    1.40
  -4  -5   0   11.50    1.20
   4  -5   0   10.90    0.60
   4  -5   0    9.60    1.30
   4   5   0   12.30    1.30
  -4   5   0   11.40    1.30
  -4   5   0   10.80    0.90
   4   5   0   10.70    1.50
  -4   5   0   11.20    0.90
   5  -5   0    9.10    1.50
  -5  -5   0    7.30    1.50
   5   5   0    6.10    1.10
  -5   5   0    9.50    1.40
  -5   5   0    7.30    1.00
   6  -5   0   50.89    3.00
  -6  -5   0   48.80    3.20
  -6   5   0   53.89    2.70
  -6   5   0   48.80    2.70
   6   5   0   46.80    2.70
   7  -5   0   21.20    2.60
  -7  -5   0   11.20    2.20
  -7  -5   0   13.30    0.90
  -7   5   0   17.00    1.70
  -7   5   0   14.50    2.50
   7   5   0   16.00    2.00
   7   5   0   13.40    0.90
  -8  -5   0   21.30    2.90
   8  -5   0   20.40    2.70
   8   5   0   18.90    2.60
  -8   5   0   21.20    3.00
  -8   5   0   24.30    2.20
   9  -5   0    2.40    2.30
  -9  -5   0    2.30    2.70
   9   5   0    4.80    2.10
  -9   5   0    1.10    2.20
  -9   5   0    1.60    1.60
   0  -6   0  265.67    8.20
   0  -6   0  255.87    8.10
   0  -6   0  270.97    7.90
   0   6   0  286.57    8.40
   0   6   0  264.97    8.30
   0   6   0  268.37    7.80
   1  -6   0   28.00    1.40
  -1  -6   0   29.00    1.20
   1  -6   0   27.60    1.50
  -1  -6   0   28.10    1.60
  -1  -6   0   29.70    1.50
   1  -6   0   30.00    1.60
   1  -6   0   27.80    1.30
   1   6   0   26.70    1.60
  -1   6   0   29.60    1.30
   1   6   0   30.40    1.50
  -1   6   0   29.00    1.60
   1   6   0   29.10    1.10
  -1   6   0   32.10    1.50
  -2  -6   0    6.00    0.90
  -2  -6   0    7.80    1.10
  -2  -6   0    5.70    0.40
   2  -6   0    6.60    0.90
   2  -6   0    6.30    0.80
  -2  -6   0    5.90    0.50
   2  -6   0    6.30    0.80
   2  -6   0    6.30    0.70
   2   6   0    6.30    0.50
   2   6   0    7.70    1.10
  -2   6   0    6.50    0.90
  -2   6   0    6.30    0.70
   3  -6   0   11.90    1.10
  -3  -6   0   14.90    1.30
   3  -6   0   17.90    1.50
   3  -6   0   15.40    1.40
   3  -6   0   14.70    0.90
  -3  -6   0   18.90    1.60
  -3   6   0   18.30    1.30
   3   6   0   18.80    1.50
  -3   6   0   15.20    1.10
  -3   6   0   18.50    1.40
   3   6   0   16.40    1.40
   4  -6   0   51.69    2.60
  -4  -6   0   55.69    2.90
   4  -6   0   53.79    1.80
  -4   6   0   52.69    2.30
  -4   6   0   47.90    2.20
   4   6   0   52.39    2.70
   4   6   0   51.39    2.50
  -4   6   0   52.49    2.50
  -5  -6   0    1.10    1.30
   5  -6   0    0.50    1.10
   5   6   0    3.80    1.40
  -5   6   0    0.20    0.70
   5   6   0    0.50    1.00
  -5   6   0    0.90    1.00
  -6  -6   0    4.40    1.70
  -6   6   0    3.10    1.20
   6   6   0    3.40    1.20
   7  -6   0    3.80    1.70
  -7  -6   0    1.20    1.80
   7   6   0    0.60    1.50
  -7   6   0    1.00    1.10
  -7   6   0    1.80    1.60
  -8  -6   0   30.90    4.10
   8  -6   0   25.80    3.10
  -8   6   0   25.10    2.40
   8   6   0   24.40    3.30
  -8   6   0   27.20    3.10
   9  -6   0   -0.10    2.30
  -9  -6   0    3.80    2.80
  -9   6   0    0.40    2.10
   9   6   0    4.10    2.30
  -9   6   0    2.30    1.70
   0  -7   0    1.30    0.50
   0  -7   0    3.10    0.80
   0  -7   0    0.40    0.60
   0   7   0    2.10    0.80
   0   7   0    1.10    0.40
  -1  -7   0  129.99    4.60
  -1  -7   0  131.29    4.10
   1  -7   0  133.69    4.30
   1  -7   0  131.69    4.60
   1  -7   0  136.49    4.40
   1  -7   0  129.79    4.40
  -1   7   0  132.09    4.50
  -1   7   0  133.19    4.70
   1   7   0  124.79    4.20
  -1   7   0  135.99    4.20
   1   7   0  131.99    4.40
   1   7   0  136.49    4.80
  -2  -7   0   35.50    1.30
   2  -7   0   32.30    1.80
  -2  -7   0   31.60    1.30
  -2  -7   0   34.70    2.00
   2  -7   0   34.30    1.80
   2  -7   0   32.00    2.00
  -2   7   0   34.50    1.60
   2   7   0   32.10    2.00
   2   7   0   33.60    2.00
  -2   7   0   35.10    2.00
   2   7   0   33.40    1.30
  -3  -7   0    2.00    1.00
   3  -7   0    1.00    0.90
   3  -7   0    2.10    0.90
  -3   7   0    2.30    0.60
  -3   7   0    1.20    0.90
   3   7   0    1.60    0.90
   3   7   0    1.50    1.00
  -4  -7   0   -0.20    1.10
   4  -7   0   -0.60    0.90
   4  -7   0   -0.40    0.40
  -4   7   0    0.10    0.70
   4   7   0    0.10    1.00
  -4   7   0    0.20    0.80
  -4   7   0    0.40    0.90
   4   7   0    0.80    1.00
  -5  -7   0   84.49    4.10
   5  -7   0   86.49    3.90
   5  -7   0   81.79    2.70
  -5   7   0   83.19    3.00
  -5   7   0   90.99    3.40
   5   7   0   83.69    3.90
  -5   7   0   85.89    3.70
  -6  -7   0   84.89    4.50
   6  -7   0   81.99    4.10
  -6   7   0   78.79    3.40
  -6   7   0   82.89    3.90
   6   7   0   79.29    4.00
  -7  -7   0   25.40    3.00
   7  -7   0   26.20    3.20
  -7   7   0   20.30    2.80
   7   7   0   24.80    2.90
  -7   7   0   26.40    2.20
  -8  -7   0    1.80    2.40
   8  -7   0    0.90    2.30
  -8   7   0    0.70    1.40
   8   7   0    1.60    2.00
  -8   7   0    0.50    2.00
   9  -7   0   -3.30    3.70
  -9  -7   0   -1.20    2.90
   9   7   0    0.50    2.50
  -9   7   0    2.70    1.80
  -9   7   0    9.10    3.70
   0  -8   0    5.80    0.80
   0  -8   0    4.90    0.90
   0  -8   0    6.30    1.10
   0   8   0    6.50    1.20
   0   8   0    5.30    0.70
   0   8   0    9.00    1.20
   1  -8   0    0.80    0.60
  -1  -8   0    1.00    0.50
   1  -8   0    1.60    0.90
  -1  -8   0   -0.40    0.90
   1  -8   0    0.70    0.60
   1  -8   0    0.80    0.60
   1   8   0    0.20    0.40
   1   8   0    0.90    0.90
  -1   8   0   -0.60    0.70
   1   8   0    1.40    0.70
  -1   8   0   -1.40    0.90
  -1   8   0   -0.30    0.50
  -2  -8   0   35.60    2.20
   2  -8   0   33.20    2.10
   2  -8   0   33.00    1.90
  -2  -8   0   35.00    1.40
   2  -8   0   33.80    1.70
  -2   8   0   32.80    1.70
   2   8   0   31.70    1.40
   2   8   0   32.90    1.90
  -2   8   0   33.50    2.20
   2   8   0   33.40    2.20
   3  -8   0    6.40    1.30
  -3  -8   0    5.30    1.40
   3  -8   0    5.80    0.80
   3   8   0    5.00    1.20
  -3   8   0    3.90    0.90
  -3   8   0    5.40    1.30
   3   8   0    6.40    1.20
   4  -8   0    2.00    1.40
  -4  -8   0    2.80    1.50
   4   8   0    3.20    1.40
  -4   8   0    2.60    1.00
  -4   8   0    3.60    1.30
  -5  -8   0    1.10    1.60
   5  -8   0    0.10    0.60
   5  -8   0    0.50    1.50
  -5   8   0    1.60    1.00
  -5   8   0    1.10    1.00
   5   8   0    0.30    1.50
  -5   8   0    0.70    1.30
  -6  -8   0   69.59    4.30
   6  -8   0   64.49    4.00
  -6   8   0   68.69    3.20
  -6   8   0   70.89    3.70
   6   8   0   66.89    3.80
   7  -8   0    2.70    2.00
   7   8   0    4.80    2.00
  -7   8   0    1.30    1.70
  -7   8   0    1.40    1.30
   8  -8   0    4.10    2.30
  -8  -8   0    5.10    2.90
   8   8   0    5.40    2.50
  -8   8   0    3.50    1.60
  -8   8   0    3.10    2.20
   0  -9   0   -0.90    1.00
   0  -9   0   -0.60    0.70
   0  -9   0    1.10    0.70
   0   9   0    0.10    0.60
   0   9   0    0.30    0.80
   0   9   0   -0.80    1.10
   1  -9   0   51.59    2.50
   1  -9   0   56.19    2.80
  -1  -9   0   54.19    2.20
   1  -9   0   53.29    2.50
  -1  -9   0   55.09    2.90
   1   9   0   57.49    2.60
   1   9   0   55.09    3.00
  -1   9   0   54.29    2.60
  -1   9   0   54.59    2.90
  -1   9   0   53.89    2.30
   1   9   0   56.69    2.10
  -2  -9   0   52.69    2.10
   2  -9   0   50.09    2.80
   2  -9   0   53.99    2.60
  -2  -9   0   52.29    2.90
  -2  -9   0   56.89    2.10
   2   9   0   53.79    2.00
  -2   9   0   53.89    2.30
   2   9   0   55.39    3.10
   2   9   0   50.19    2.60
  -2   9   0   55.49    3.10
   3  -9   0  315.07   10.40
   3  -9   0  315.57    9.80
  -3  -9   0  333.67   10.50
   3   9   0  328.77   10.70
  -3   9   0  336.77    9.90
  -3   9   0  311.07   10.40
   3   9   0  316.17   10.20
   4  -9   0    4.60    0.90
  -4  -9   0    5.30    1.70
   4  -9   0    8.20    1.70
  -4   9   0    5.00    1.60
  -4   9   0    2.30    1.50
   4   9   0    5.00    1.70
   4   9   0    3.80    1.60
  -5  -9   0    0.30    1.70
   5  -9   0    2.20    1.60
  -5   9   0    0.00    1.10
  -5   9   0    3.90    1.60
   5   9   0   -0.80    1.70
  -6  -9   0   24.00    3.10
   6  -9   0   28.00    3.20
   6   9   0   24.00    3.30
  -6   9   0   30.00    2.40
   7  -9   0    4.00    2.30
  -7  -9   0   -0.60    3.70
  -7   9   0    4.60    1.60
  -7   9   0    2.40    1.90
   7   9   0    6.50    2.50
   8  -9   0    1.10    2.70
  -8  -9   0   -3.70    2.90
  -8   9   0    3.70    2.40
   8   9   0   -2.20    2.50
  -8   9   0   -1.20    2.20
   0 -10   0   -0.80    0.80
   0 -10   0    0.20    1.20
   0  10   0   -1.30    1.00
   0  10   0   -0.60    0.60
   0  10   0    2.00    1.40
  -1 -10   0   28.80    2.50
   1 -10   0   32.70    2.50
  -1 -10   0   30.10    1.70
  -1  10   0   28.60    2.60
   1  10   0   30.30    2.60
   1  10   0   29.30    1.60
  -1  10   0   30.20    1.70
   1  10   0   30.90    2.20
  -2 -10   0   51.49    2.20
   2 -10   0   57.69    3.30
  -2 -10   0   54.69    2.40
  -2 -10   0   56.29    3.30
  -2  10   0   61.59    3.50
  -2  10   0   59.49    2.60
   2  10   0   52.79    2.20
   2  10   0   50.69    2.70
  -3 -10   0   40.30    3.10
   3 -10   0   37.10    2.20
   3 -10   0   44.30    2.90
  -3  10   0   43.40    3.50
   3  10   0   39.10    2.90
   3  10   0   37.60    3.00
  -3  10   0   41.40    2.30
  -4 -10   0    4.90    1.90
   4 -10   0    3.90    2.90
   4  10   0    6.50    1.80
  -4  10   0    7.20    2.10
  -4  10   0    4.70    1.20
   5 -10   0    3.80    2.00
  -5 -10   0    5.30    2.10
   5  10   0    3.00    2.00
  -5  10   0    2.20    1.50
   6 -10   0    0.70    2.20
  -6 -10   0   -2.90    2.40
  -6  10   0    0.50    1.40
   6  10   0    0.30    2.10
  -7 -10   0   -0.80    2.70
   7 -10   0    7.10    2.60
  -7  10   0    3.60    1.70
   7  10   0    3.60    2.60
   0 -11   0    1.00    1.60
   0  11   0    2.70    1.70
   0  11   0   -0.90    0.70
   1 -11   0    6.40    1.70
  -1 -11   0    3.10    1.10
  -1 -11   0    4.30    1.60
  -1  11   0    4.90    1.80
  -1  11   0    5.60    1.10
   1  11   0    6.90    2.00
   1  11   0    3.80    0.90
  -2 -11   0   32.50    2.00
   2 -11   0   39.70    3.10
  -2 -11   0   40.10    3.10
   2  11   0   35.80    3.30
   2  11   0   27.80    1.70
  -2  11   0   25.50    3.20
  -2  11   0   36.80    2.20
   3 -11   0   13.50    2.20
  -3 -11   0    9.80    2.00
   3  11   0    8.10    2.30
  -3  11   0    9.00    1.40
  -3  11   0   12.80    2.30
  -4 -11   0   -0.30    2.00
   4 -11   0    1.20    1.90
  -4  11   0   -0.10    2.10
   4  11   0   -1.50    2.00
  -4  11   0    0.70    1.20
   5 -11   0   -0.30    2.10
  -5 -11   0    3.70    2.30
   5  11   0    3.40    2.40
  -5  11   0    0.70    1.20
   6 -11   0    1.00    2.20
  -6  11   0    2.40    1.50
   6  11   0    1.10    2.10
   0 -12   0   32.70    3.30
   0  12   0   40.10    2.30
   0  12   0   28.50    3.50
   1 -12   0   43.80    3.60
  -1 -12   0   45.60    4.10
  -1 -12   0   40.50    3.60
  -1  12   0   39.90    2.40
  -1  12   0   33.20    4.20
   1  12   0   36.00    3.80
   1  12   0   39.30    2.30
   2 -12   0    5.20    2.10
  -2 -12   0    4.40    2.10
   2  12   0    8.60    2.40
  -2  12   0    6.20    2.60
  -2  12   0    8.50    1.40
  -3 -12   0    3.40    2.20
   3 -12   0    5.30    2.30
  -3  12   0    2.40    2.50
   3  12   0    3.20    2.50
  -3  12   0    4.20    1.40
   4 -12   0   -1.10    2.10
  -4 -12   0   -0.30    2.40
   4  12   0   -1.20    2.40
  -4  12   0   -1.30    1.30
   5 -12   0    1.40    2.50
   5  12   0   -2.20    2.50
  -5  12   0   -0.20    1.60
   6 -12   0    6.10    2.80
   0 -13   0    2.40    2.20
   0  13   0    4.30    2.60
   0  13   0    1.20    1.30
  -1 -13   0   29.70    3.90
  -1  13   0   32.30    4.20
   1  13   0   28.60    4.20
   2 -13   0    7.70    2.50
  -2 -13   0   15.20    2.80
  -2  13   0   12.60    3.30
   2  13   0   11.00    3.20
  -2  13   0   12.30    1.80
   3 -13   0   -1.20    2.40
  -3  13   0    6.70    1.60
   3  13   0    5.10    2.70
  -3  13   0    3.80    3.30
   4 -13   0    1.20    2.60
   4  13   0    0.60    2.50
  -4  13   0    4.20    1.80
   0 -14   0   -0.80    3.30
   0  14   0   -0.40    3.10
   1 -14   0   34.30    4.60
  -1  14   0   34.90    2.90
  -1  14   0   24.00    3.90
   1  14   0   35.20    4.80
   2 -14   0   15.40    3.20
  -2  14   0   15.50    2.20
  -2  14   0   18.70    3.80
   2  14   0   18.30    3.60
   3 -14   0    0.40    3.00
  -3  14   0    1.10    1.70
 -10   0   1    0.60    1.50
 -10   0   1   -2.10    2.40
  -9   0   1    5.20    1.30
  -9   0   1    0.00    2.00
  -8   0   1   -1.70    1.50
   8   0  -1   -0.50    0.80
  -8   0   1   -1.30    0.80
  -7   0   1  291.57    9.80
   7   0  -1  295.27    8.90
  -7   0   1  294.97    9.00
   7   0  -1  295.67    9.40
   6   0  -1   -0.60    0.60
   6   0  -1    0.30    0.50
  -6   0   1    1.20    1.00
  -6   0   1    0.00    1.00
  -6   0   1    0.20    0.50
   5   0  -1   68.99    3.10
  -5   0   1   65.49    2.90
   5   0  -1   66.09    2.70
   5   0  -1   65.89    2.40
  -5   0   1   68.49    2.70
   5   0  -1   66.59    2.40
  -5   0   1   68.49    2.40
   4   0  -1    0.00    0.30
  -4   0   1    0.60    0.60
   4   0  -1    0.60    0.50
  -4   0   1    0.60    0.30
   4   0  -1   -1.00    0.60
  -4   0   1    0.60    0.50
   4   0  -1    0.70    0.40
   3   0  -1  298.77    8.60
   3   0  -1  302.57    8.80
  -3   0   1  303.87    8.90
   3   0  -1  296.57    8.70
  -3   0   1  299.57    8.60
  -3   0   1  299.27    9.00
   3   0  -1  294.97    9.00
  -2   0   1    1.40    0.30
  -2   0   1    0.10    0.20
  -2   0   1    0.60    0.20
   2   0  -1    1.30    0.30
   2   0  -1   -0.20    0.20
   2   0  -1    0.10    0.30
   2   0  -1    0.40    0.10
  -1   0   1 1204.48   35.80
   1   0  -1 1144.59   34.70
   1   0  -1 1318.67   35.20
   1   0  -1 1254.07   35.80
  -1   0   1 1205.28   35.30
   1   0  -1 1309.67   35.30
  -1   0  -1  613.14   17.10
  -1   0  -1  600.04   17.30
   1   0   1  607.04   17.20
   1   0   1  607.14   17.10
  -1   0  -1  605.34   17.30
   1   0   1  621.44   17.30
  -2   0  -1    0.20    0.30
   2   0   1   -0.10    0.20
  -2   0  -1    0.20    0.20
  -2   0  -1   -0.10    0.10
   2   0   1    0.30    0.20
  -3   0  -1  356.36   10.90
  -3   0  -1  369.56   10.40
   3   0   1  359.76   10.40
   3   0   1  364.96   10.60
  -3   0  -1  363.16   10.50
   3   0   1  367.76   11.30
   4   0   1    0.00    0.30
   4   0   1   -1.00    0.70
  -4   0  -1   -0.10    0.40
  -4   0  -1   -0.20    0.60
  -4   0  -1    0.00    0.30
  -5   0  -1  131.69    4.10
  -5   0  -1  124.09    4.80
   5   0   1  123.39    5.00
   5   0   1  134.09    4.10
  -5   0  -1  125.69    4.20
   5   0   1  128.79    4.40
  -6   0  -1    0.00    0.70
   6   0   1   -0.30    0.50
   6   0   1   -1.30    0.70
  -6   0  -1    0.00    0.50
   6   0   1    0.20    0.70
  -6   0  -1   -0.10    1.10
  -7   0  -1   82.69    3.00
  -7   0  -1   75.39    4.30
   7   0   1   81.39    3.10
  -7   0  -1   76.89    4.10
  -8   0  -1   -1.90    1.60
   8   0   1    0.30    1.00
  -8   0  -1   -1.00    0.80
  -9   0  -1    9.20    1.40
  -9   0  -1   10.30    2.40
 -10   0  -1   -0.40    2.60
 -10   0  -1    2.60    1.50
 -10  -1   1    4.50    2.50
 -10   1   1    4.70    2.40
 -10   1   1    4.50    1.70
  -9  -1   1    1.60    2.10
  -9  -1   1    2.90    1.20
   9   1  -1    3.30    1.30
  -9   1   1    4.70    1.30
  -9   1   1    4.60    2.10
   8  -1  -1   -0.30    0.70
  -8  -1   1   -1.40    1.50
  -8  -1   1   -1.70    0.90
  -8   1   1   -1.30    1.50
   8   1  -1    0.60    1.00
   7  -1  -1   44.30    1.80
  -7  -1   1   39.30    1.90
  -7  -1   1   47.30    3.00
  -7  -1   1   37.90    2.70
  -7   1   1   45.20    3.00
   7   1  -1   42.80    2.50
   7   1  -1   45.20    2.70
   7   1  -1   40.40    2.10
  -7   1   1   41.40    2.10
  -6  -1   1  158.18    4.90
   6  -1  -1  163.68    5.40
   6  -1  -1  149.79    5.20
  -6  -1   1  154.78    5.70
  -6  -1   1  157.98    5.50
   6   1  -1  163.98    5.50
   6   1  -1  153.58    5.10
  -6   1   1  156.48    5.10
   6   1  -1  157.78    5.10
  -6   1   1  163.08    5.80
   5  -1  -1   59.99    2.40
   5  -1  -1   51.79    3.00
   5  -1  -1   59.19    2.30
  -5  -1   1   57.29    2.70
  -5  -1   1   58.89    2.00
   5  -1  -1   57.49    2.00
  -5  -1   1   59.69    2.50
  -5   1   1   57.29    2.10
  -5   1   1   55.79    2.70
   5   1  -1   55.99    2.50
   5   1  -1   56.99    2.20
   5   1  -1   53.79    2.80
   4  -1  -1    6.90    0.70
  -4  -1   1    6.10    0.80
   4  -1  -1    7.00    0.80
   4  -1  -1    7.20    0.60
  -4  -1   1    7.00    0.50
   4  -1  -1    8.00    1.00
  -4  -1   1    6.10    0.90
   4   1  -1    6.30    1.00
   4   1  -1    6.70    0.70
   4   1  -1    6.10    0.60
  -4   1   1    6.90    0.60
  -4   1   1    7.30    1.00
   3  -1  -1  933.41   26.70
   3  -1  -1  963.70   26.80
  -3  -1   1  923.41   26.60
  -3  -1   1  947.81   26.90
   3  -1  -1  936.31   26.70
   3  -1  -1  982.30   27.40
   3   1  -1  939.11   26.60
   3   1  -1  972.30   27.10
  -3   1   1  922.81   27.00
   3   1  -1  937.91   26.80
  -2  -1   1  469.35   13.40
   2  -1  -1  481.25   13.60
   2  -1  -1  480.65   13.70
  -2  -1   1  487.85   13.70
  -2  -1   1  473.55   13.70
   2   1  -1  466.35   13.40
   2   1  -1  486.55   13.70
   2   1  -1  481.05   13.60
  -2   1   1  478.35   13.70
  -2   1   1  475.65   13.60
  -2   1   1  464.25   13.50
   1  -1  -1    2.80    0.30
  -1  -1   1    2.90    0.30
   1  -1  -1    2.30    0.30
   1  -1  -1    2.70    0.20
  -1  -1   1    2.60    0.20
   1  -1  -1    1.90    0.30
  -1  -1   1    2.10    0.20
  -1   1   1    2.50    0.30
   1   1  -1    2.80    0.30
   1   1  -1    2.50    0.20
  -1   1   1    2.60    0.20
  -1   1   1    2.20    0.30
   1   1  -1    3.00    0.20
   1   1  -1    2.00    0.30
  -1   1   1    2.40    0.30
   0  -1   1  113.49    3.40
   0  -1  -1  115.59    3.40
   0  -1   1  116.39    3.30
   1  -1   1  140.99    4.20
   1  -1   1  142.79    4.20
   1  -1   1  135.89    4.00
  -1  -1  -1  143.29    4.10
  -1  -1  -1  139.19    4.30
   1   1   1  139.49    4.20
   1   1   1  136.79    4.10
  -1   1  -1  140.99    4.10
  -1   1  -1  143.99    4.00
   1   1   1  137.39    4.20
  -1   1  -1  136.59    4.20
  -2  -1  -1  130.49    4.20
   2  -1   1  126.79    4.20
  -2  -1  -1  136.99    4.00
  -2  -1  -1  131.59    3.90
   2  -1   1  127.39    4.10
  -2   1  -1  129.39    4.20
  -2   1  -1  128.19    4.00
   2   1   1  132.59    4.00
  -2   1  -1  134.19    3.70
   2   1   1  135.39    4.30
   2   1   1  134.99    4.00
  -3  -1  -1   29.70    1.10
   3  -1   1   29.80    1.30
  -3  -1  -1   29.30    1.20
   3  -1   1   29.40    1.00
   3  -1   1   28.40    1.70
  -3  -1  -1   26.70    1.50
   3   1   1   29.00    1.20
  -3   1  -1   29.30    1.50
   3   1   1   30.70    1.80
  -3   1  -1   27.40    1.20
  -3   1  -1   28.30    1.00
   4  -1   1   16.80    0.70
   4  -1   1   16.40    0.80
  -4  -1  -1   15.80    0.90
  -4  -1  -1   14.20    1.50
   4  -1   1   15.60    1.00
   4  -1   1   16.50    1.50
   4   1   1   15.10    1.50
  -4   1  -1   15.50    0.80
   4   1   1   16.70    1.00
  -4   1  -1   16.60    0.90
  -4   1  -1   16.20    1.40
  -5  -1  -1   69.49    2.40
   5  -1   1   71.49    2.30
   5  -1   1   70.89    2.40
  -5  -1  -1   73.09    3.20
   5  -1   1   70.59    2.80
   5   1   1   68.99    2.60
  -5   1  -1   67.09    3.10
   5   1   1   63.29    4.70
   5   1   1   67.49    2.70
  -5   1  -1   71.59    2.50
  -5   1  -1   68.59    2.50
  -6  -1  -1    6.30    0.70
   6  -1   1    3.70    1.00
  -6  -1  -1   10.30    1.20
  -6  -1  -1    7.40    1.50
   6  -1   1    6.50    0.80
  -6   1  -1    6.90    0.90
   6   1   1    5.40    1.00
   6   1   1    6.60    0.90
  -6   1  -1    5.70    1.40
   7  -1   1   16.10    1.50
  -7  -1  -1   14.40    2.20
   7  -1   1   13.70    1.20
  -7  -1  -1   13.70    1.80
  -7  -1  -1    8.80    1.30
  -7   1  -1   14.20    2.10
   7   1   1   13.40    1.60
   7   1   1   13.80    1.60
  -7   1  -1   11.50    1.40
   7   1   1   11.10    1.50
  -8  -1  -1  239.48    8.60
  -8  -1  -1  219.98    7.10
  -8   1  -1  223.08    7.30
  -8   1  -1  234.48    8.50
   8   1   1  220.78    7.40
  -9  -1  -1   18.80    2.90
  -9  -1  -1   13.80    1.70
  -9   1  -1   15.70    1.80
  -9   1  -1   15.10    2.70
 -10  -1  -1    2.00    2.50
 -10   1  -1    0.70    2.40
 -10   1  -1    1.70    1.50
 -10  -2   1   -1.10    2.50
 -10   2   1    0.60    2.20
 -10   2   1    2.40    1.70
  -9  -2   1   -1.20    1.10
  -9  -2   1    0.40    2.00
   9   2  -1   -0.90    1.30
  -9   2   1    0.20    1.30
  -9   2   1    0.90    2.10
  -8  -2   1    4.50    1.70
  -8  -2   1   -0.90    0.90
   8   2  -1    0.40    1.10
   8   2  -1    2.60    1.40
  -8   2   1    1.40    1.60
  -8   2   1    1.00    1.10
   7  -2  -1  131.59    4.00
   7  -2  -1  129.19    4.50
  -7  -2   1  127.89    5.30
  -7  -2   1  123.39    5.10
  -7  -2   1  128.79    4.20
  -7   2   1  126.69    4.50
   7   2  -1  125.39    5.10
  -7   2   1  133.39    5.30
   7   2  -1  123.59    4.50
   7   2  -1  122.79    4.40
  -6  -2   1  113.49    3.70
  -6  -2   1  114.49    4.60
  -6  -2   1  115.39    4.50
   6  -2  -1  113.79    4.20
   6  -2  -1  115.99    3.60
   6   2  -1  113.69    3.90
  -6   2   1  113.69    4.60
   6   2  -1  118.29    4.40
  -6   2   1  115.59    3.90
   6   2  -1  115.29    4.00
   5  -2  -1    5.50    0.80
   5  -2  -1    4.20    1.00
  -5  -2   1    5.20    1.00
   5  -2  -1    5.50    0.80
   5  -2  -1    4.40    0.50
  -5  -2   1    5.60    1.10
   5   2  -1    7.60    1.30
  -5   2   1    4.80    1.00
  -5   2   1    5.20    0.80
   5   2  -1    5.50    0.70
   5   2  -1    4.40    0.70
  -4  -2   1 1633.04   46.20
   4  -2  -1 1695.83   47.00
  -4  -2   1 1688.73   46.70
   4  -2  -1 1619.94   46.30
   4  -2  -1 1667.13   46.40
   4  -2  -1 1648.54   46.50
  -4  -2   1 1633.94   46.80
   4   2  -1 1663.33   46.90
  -4   2   1 1639.14   46.40
  -4   2   1 1638.64   46.80
   4   2  -1 1605.34   46.50
   3  -2  -1   53.59    1.90
  -3  -2   1   55.89    2.10
  -3  -2   1   55.79    1.70
   3   2  -1   52.59    2.00
   3   2  -1   56.99    2.20
   3   2  -1   54.79    1.70
  -3   2   1   53.19    1.90
  -3   2   1   53.59    1.90
  -3   2   1   53.99    2.10
   2  -2  -1  953.90   27.10
  -2  -2   1  955.70   27.20
  -2  -2   1  961.60   27.20
   2  -2  -1  959.80   27.30
   2  -2  -1  967.80   27.10
   2  -2  -1  956.80   27.20
   2   2  -1 1027.40   27.00
   2   2  -1  916.21   27.10
  -2   2   1  939.31   27.00
   2   2  -1  973.70   27.20
  -2   2   1  951.50   27.10
  -2   2   1  945.31   27.20
   2   2  -1  974.40   27.00
   1  -2  -1 9991.00  276.07
   1  -2  -1 9872.41  275.97
   1  -2  -1 9655.33  276.27
  -1  -2   1 9731.63  274.77
  -1  -2   1 9676.13  275.67
   1   2  -1 9822.52  275.37
   1   2  -1 9958.30  276.17
  -1   2   1 9820.52  276.37
  -1   2   1 9999.00  276.17
   0  -2   1   15.40    0.50
   0  -2   1   14.30    0.60
   0  -2   1   13.70    0.60
   0  -2  -1   14.70    0.60
   0  -2  -1   13.80    0.70
   0  -2   1   12.80    0.50
   0   2   1   14.80    0.70
   0   2  -1   16.80    0.60
   0   2  -1   16.80    0.60
   0   2   1   14.90    0.70
   0   2  -1   14.30    0.60
   0   2   1   13.70    0.60
   1  -2   1  928.41   26.10
  -1  -2  -1  936.71   26.10
   1  -2   1  895.71   26.10
   1  -2   1  966.40   26.10
  -1  -2  -1  910.91   26.20
   1   2   1  928.61   26.20
   1   2   1  923.11   25.90
  -1   2  -1  917.51   26.00
  -1   2  -1  911.71   26.00
   1   2   1  929.41   26.10
  -2  -2  -1  986.20   27.80
   2  -2   1 1000.70   27.90
  -2  -2  -1  989.80   28.10
   2  -2   1  978.90   28.00
   2   2   1 1015.70   28.10
  -2   2  -1  986.00   27.90
   2   2   1  977.30   27.90
  -2   2  -1  969.40   27.80
   2   2   1  959.80   27.70
  -3  -2  -1  866.61   24.20
  -3  -2  -1  824.42   23.90
   3  -2   1  865.71   24.60
  -3  -2  -1  855.51   24.60
  -3   2  -1  853.91   24.40
   3   2   1  836.32   24.10
   4  -2   1   67.19    2.50
  -4  -2  -1   65.39    2.90
   4  -2   1   66.79    2.90
  -4  -2  -1   64.39    2.10
  -4   2  -1   63.69    2.80
   4   2   1   65.29    2.30
   4   2   1   62.69    2.40
   4   2   1   63.19    2.90
  -4   2  -1   65.49    2.30
  -5  -2  -1   19.10    1.80
  -5  -2  -1   16.00    1.20
  -5  -2  -1   18.20    0.90
   5  -2   1   18.50    1.40
   5  -2   1   15.80    2.00
  -5   2  -1   18.60    1.10
  -5   2  -1   16.30    1.70
   5   2   1   18.70    1.20
   5   2   1   17.30    1.30
  -6  -2  -1  140.39    4.90
  -6  -2  -1  139.69    5.50
   6  -2   1  140.29    4.30
  -6  -2  -1  142.69    4.40
  -6   2  -1  144.69    5.70
   6   2   1  139.99    4.80
   6   2   1  140.79    4.90
  -6   2  -1  145.89    4.70
  -7  -2  -1  112.99    5.00
  -7  -2  -1  100.69    4.20
  -7  -2  -1  109.39    3.60
  -7   2  -1  102.79    3.80
   7   2   1  107.19    4.10
   7   2   1  104.99    4.10
  -7   2  -1   96.39    5.30
  -8  -2  -1   80.19    4.70
  -8  -2  -1   74.69    2.90
  -8   2  -1   76.09    4.30
   8   2   1   74.09    3.60
  -8   2  -1   75.69    4.20
  -9  -2  -1    1.20    1.00
  -9  -2  -1   -0.10    2.20
  -9   2  -1   -2.80    2.00
   9   2   1    1.70    1.70
  -9   2  -1   -0.20    1.20
 -10  -2  -1    2.70    2.70
 -10   2  -1   -0.60    2.40
 -10   2  -1    1.70    1.60
 -10  -3   1   11.40    2.90
 -10   3   1   10.40    2.00
 -10   3   1    6.60    2.70
  -9  -3   1   -0.20    2.20
  -9   3   1    4.20    2.10
  -9   3   1    2.20    1.40
   9   3  -1   -1.00    2.80
  -8  -3   1   10.30    2.20
  -8  -3   1   10.00    1.40
   8   3  -1    9.80    1.60
  -8   3   1    9.80    1.40
  -8   3   1   11.40    2.00
  -7  -3   1   45.50    2.00
  -7  -3   1   45.90    3.20
   7  -3  -1   47.00    2.00
   7  -3  -1   48.30    1.60
   7   3  -1   45.30    2.50
  -7   3   1   47.30    2.30
   7   3  -1   44.70    2.20
  -6  -3   1    4.20    1.30
  -6  -3   1    5.30    1.40
   6  -3  -1    6.70    1.00
  -6  -3   1    6.70    0.80
   6  -3  -1    6.20    0.70
   6   3  -1    5.80    1.00
  -6   3   1    4.10    1.20
   6   3  -1    6.00    0.80
  -6   3   1    6.40    0.90
  -5  -3   1   18.60    1.70
  -5  -3   1   21.00    0.90
  -5  -3   1   18.20    1.60
   5  -3  -1   20.30    0.90
   5  -3  -1   18.40    1.30
   5  -3  -1   21.30    1.10
  -5   3   1   21.20    1.30
   5   3  -1   19.40    1.10
   5   3  -1   19.00    1.40
  -5   3   1   23.30    1.70
   5   3  -1   19.30    1.80
  -4  -3   1  325.77    9.90
  -4  -3   1  319.97    9.20
   4  -3  -1  326.27    9.40
   4  -3  -1  316.67   10.00
   4  -3  -1  333.37    9.70
  -4  -3   1  322.87   10.00
   4  -3  -1  317.57    9.40
  -4   3   1  323.27    9.40
  -4   3   1  315.17    9.60
   4   3  -1  327.27   10.00
   4   3  -1  321.67    9.30
   4   3  -1  327.67    9.70
  -4   3   1  328.17    9.90
   3  -3  -1  370.96   10.50
   3  -3  -1  364.96   10.90
  -3  -3   1  368.16   10.80
   3  -3  -1  357.86   10.90
   3   3  -1  364.26   10.70
   3   3  -1  367.66   10.90
  -3   3   1  364.96   10.80
  -3   3   1  368.56   10.60
  -3   3   1  365.46   10.60
   3   3  -1  357.26   10.20
   3   3  -1  347.87   10.30
   2  -3  -1    7.00    0.70
  -2  -3   1    6.40    0.70
   2  -3  -1    5.80    0.50
   2  -3  -1    6.90    0.70
  -2  -3   1    5.40    0.60
   2  -3  -1    5.80    0.50
  -2   3   1    7.50    0.70
  -2   3   1    6.90    0.70
   2   3  -1    6.60    0.60
  -2   3   1    6.20    0.50
   2   3  -1    5.80    0.60
  -1  -3   1 1272.97   37.50
   1  -3  -1 1323.17   37.60
  -1  -3   1 1337.47   37.70
   1  -3  -1 1499.65   38.40
  -1  -3   1 1362.06   37.60
   1  -3  -1 1303.47   37.60
   1  -3  -1 1266.27   37.70
   1   3  -1 1397.16   37.70
  -1   3   1 1422.56   38.30
   1   3  -1 1269.37   37.60
  -1   3   1 1281.27   37.70
   1   3  -1 1304.77   37.50
  -1   3   1 1340.47   37.70
   0  -3  -1  937.81   28.60
   0  -3  -1 1098.29   28.80
   0  -3   1 1030.40   28.60
   0  -3   1  965.70   28.50
   0  -3   1  990.70   28.50
   0   3   1 1037.40   28.70
   0   3  -1 1003.80   28.60
   0   3  -1 1066.29   28.80
   0   3  -1 1022.70   28.50
   0   3   1 1006.90   28.70
   0   3   1  994.60   28.60
  -1  -3  -1   40.50    1.50
  -1  -3  -1   43.20    1.30
   1  -3   1   40.40    1.50
   1  -3   1   41.20    1.50
  -1  -3  -1   41.40    1.50
   1  -3   1   41.20    1.50
  -1  -3  -1   39.60    1.60
   1  -3   1   41.60    1.40
  -1   3  -1   40.80    1.40
  -1   3  -1   41.10    1.50
  -1   3  -1   39.90    1.50
   2  -3   1   49.20    1.80
   2  -3   1   47.90    1.90
  -2  -3  -1   47.60    2.00
   2  -3   1   49.80    1.50
  -2  -3  -1   48.50    1.80
  -2   3  -1   49.10    1.70
   2   3   1   49.70    1.90
   2   3   1   49.80    1.50
   2   3   1   48.30    2.00
  -2   3  -1   43.40    1.50
  -3  -3  -1  840.12   23.50
   3  -3   1  852.81   23.80
   3  -3   1  846.12   23.60
  -3  -3  -1  843.42   23.80
  -3  -3  -1  795.32   23.10
   3   3   1  797.82   23.50
  -3   3  -1  828.12   23.60
   3   3   1  810.22   23.20
  -3   3  -1  780.62   23.40
  -4  -3  -1  797.42   22.30
  -4  -3  -1  744.03   21.80
   4  -3   1  805.52   22.40
   4  -3   1  774.42   22.70
  -4  -3  -1  778.02   22.80
  -4   3  -1  774.32   22.60
   4   3   1  764.02   22.30
   4   3   1  777.12   22.00
   4   3   1  777.22   22.70
  -4   3  -1  759.42   22.20
   5  -3   1   15.60    1.50
  -5  -3  -1   18.20    1.90
  -5  -3  -1   13.60    1.30
  -5  -3  -1   15.80    0.80
   5   3   1   15.30    1.10
   5   3   1   13.00    1.80
  -5   3  -1   17.40    1.70
  -5   3  -1   18.20    1.20
   5   3   1   16.10    1.30
  -6  -3  -1  166.98    6.30
  -6  -3  -1  163.78    5.00
   6   3   1  161.08    5.60
  -6   3  -1  164.18    6.00
  -6   3  -1  163.08    5.40
  -7  -3  -1    0.30    0.50
  -7  -3  -1   -1.30    1.50
  -7   3  -1   -0.40    0.80
   7   3   1   -0.50    1.00
  -7   3  -1   -1.30    1.20
   7   3   1    0.80    1.10
  -8  -3  -1    0.60    0.80
  -8  -3  -1    0.40    1.90
  -8   3  -1   -2.60    1.50
   8   3   1    0.50    1.40
  -8   3  -1   -1.00    1.00
  -9  -3  -1    9.00    2.70
  -9   3  -1   11.90    2.60
  -9   3  -1    9.60    1.60
   9   3   1    8.10    2.00
 -10  -3  -1    0.30    2.70
 -10   3  -1    4.00    1.70
 -10  -4   1    6.40    3.00
 -10   4   1    4.40    2.00
   9  -4  -1   72.49    4.70
  -9  -4   1   70.59    4.80
   9   4  -1   72.59    5.30
  -9   4   1   68.09    4.50
  -9   4   1   69.39    3.60
   8  -4  -1   53.09    3.80
  -8  -4   1   67.09    4.10
  -8   4   1   54.39    3.00
  -8   4   1   60.19    3.80
   8   4  -1   61.49    3.40
   8   4  -1   62.89    2.60
   7  -4  -1   63.39    3.50
  -7  -4   1   53.49    2.70
  -7  -4   1   65.49    3.70
  -7   4   1   62.29    3.40
   7   4  -1   59.59    3.10
   7   4  -1   59.09    2.50
  -7   4   1   66.99    3.10
   6  -4  -1   22.30    2.10
  -6  -4   1   22.80    2.30
  -6  -4   1   22.40    1.10
   6   4  -1   21.50    1.70
  -6   4   1   18.20    2.00
  -6   4   1   25.50    1.60
  -5  -4   1   10.00    1.40
   5  -4  -1    9.10    0.70
   5  -4  -1    9.90    0.70
  -5  -4   1    8.10    0.60
   5  -4  -1   10.10    1.40
  -5  -4   1    7.10    1.20
  -5   4   1   10.40    1.40
   5   4  -1   10.80    1.20
   5   4  -1    8.10    0.70
   5   4  -1    7.90    1.30
   5   4  -1   10.40    0.60
  -5   4   1    7.70    1.00
  -4  -4   1   60.49    2.60
   4  -4  -1   61.79    2.80
   4  -4  -1   63.89    2.10
  -4  -4   1   64.29    2.80
  -4   4   1   59.99    2.30
   4   4  -1   64.29    2.60
  -4   4   1   64.59    2.40
   4   4  -1   62.99    2.80
  -4   4   1   64.69    2.70
   3  -4  -1  743.53   20.90
  -3  -4   1  676.93   21.60
  -3  -4   1  755.42   21.30
   3  -4  -1  748.63   21.10
   3  -4  -1  748.93   21.40
   3  -4  -1  740.33   21.40
   3   4  -1  752.02   21.30
  -3   4   1  730.33   21.00
  -3   4   1  749.42   21.30
  -3   4   1  738.73   21.10
   3   4  -1  722.23   21.20
  -2  -4   1   34.50    1.50
   2  -4  -1   36.50    1.40
   2  -4  -1   31.20    1.50
   2  -4  -1   30.90    1.40
  -2   4   1   35.00    1.40
  -2   4   1   30.60    1.40
  -2   4   1   32.40    1.50
   2   4  -1   33.10    1.50
  -1  -4   1  119.19    3.60
   1  -4  -1  126.59    3.70
   1  -4  -1  123.29    3.80
   1  -4  -1  124.09    3.80
   1  -4  -1   99.89    4.20
  -1  -4   1  121.49    3.80
  -1  -4   1  125.39    3.90
  -1   4   1  117.49    3.90
   1   4  -1  122.29    3.70
  -1   4   1  124.39    3.90
   1   4  -1  119.69    3.90
   1   4  -1  120.59    3.50
   0  -4   1   52.19    1.90
   0  -4  -1   52.99    1.90
   0  -4  -1   50.69    2.00
   0  -4   1   50.99    1.80
   0   4  -1   49.70    1.80
   0   4  -1   54.29    1.80
   0   4  -1   51.89    1.70
   0   4   1   49.40    1.90
   0   4   1   50.59    1.70
  -1  -4  -1   81.89    2.40
   1  -4   1   79.99    2.70
   1  -4   1   76.79    2.70
  -1  -4  -1   81.69    2.50
   1  -4   1   77.69    2.60
  -1  -4  -1   79.29    2.80
   1   4   1   75.09    2.50
   1   4   1   76.39    2.80
  -1   4  -1   76.69    2.60
  -1   4  -1   76.49    2.60
   1   4   1   91.29    2.80
   2  -4   1   22.10    1.20
   2  -4   1   22.20    1.20
  -2  -4  -1   19.80    1.10
   2  -4   1   23.00    1.40
  -2  -4  -1   23.00    0.70
   2  -4   1   21.50    0.90
  -2  -4  -1   21.30    1.40
  -2   4  -1   22.90    1.00
  -2   4  -1   20.50    1.10
   2   4   1   23.00    1.30
   2   4   1   22.90    1.30
  -3  -4  -1  648.84   18.70
   3  -4   1  628.44   18.20
   3  -4   1  661.53   18.80
  -3  -4  -1  654.93   19.10
   3  -4   1  661.43   19.00
   3   4   1  640.84   18.80
   3   4   1  636.94   18.20
  -3   4  -1  652.83   18.80
  -3   4  -1  625.04   18.60
   3   4   1  666.73   19.00
   4  -4   1  105.19    4.40
  -4  -4  -1  120.49    3.40
  -4  -4  -1  119.29    4.50
  -4  -4  -1  116.79    4.10
   4  -4   1  116.99    4.50
  -4   4  -1  112.79    4.20
   4   4   1  120.69    4.50
  -4   4  -1  123.69    4.00
   4   4   1  121.99    4.20
   4   4   1  117.29    3.60
  -5  -4  -1    7.70    1.10
  -5  -4  -1    7.30    0.50
  -5  -4  -1    6.60    1.40
   5   4   1    6.20    1.10
  -5   4  -1    6.70    0.90
  -5   4  -1    9.00    1.30
   5   4   1    6.80    0.90
   5   4   1    8.60    1.50
  -6  -4  -1   15.60    0.80
  -6  -4  -1   19.10    2.30
  -6   4  -1   14.40    2.00
  -6   4  -1   15.70    1.40
   6   4   1   15.00    1.70
   6   4   1   13.30    1.30
  -7  -4  -1    0.60    1.70
  -7  -4  -1    1.40    0.50
   7   4   1    1.10    1.30
  -7   4  -1    2.90    1.40
  -8  -4  -1   64.29    4.40
  -8   4  -1   59.79    3.90
   8   4   1   53.29    3.40
  -8   4  -1   60.89    3.00
  -9  -4  -1    7.70    2.70
  -9   4  -1    9.90    1.60
  -9   4  -1   13.90    2.50
 -10  -4  -1    9.30    3.10
   9  -5  -1    3.40    2.40
  -9  -5   1    4.90    2.70
   9   5  -1    1.90    1.90
  -9   5   1    2.60    1.60
  -9   5   1   -0.60    2.00
   8  -5  -1    0.40    1.70
  -8  -5   1   -1.30    2.00
  -8   5   1    0.20    1.30
  -8   5   1    0.60    1.70
   8   5  -1    1.40    1.50
   7  -5  -1   63.09    3.60
  -7  -5   1   64.39    4.00
  -7   5   1   72.59    3.10
   7   5  -1   64.39    3.30
  -7   5   1   70.79    3.70
   7   5  -1   65.49    2.30
  -6  -5   1    4.00    1.50
   6  -5  -1    4.40    1.40
  -6   5   1    5.00    1.30
  -6   5   1    4.00    1.00
   6   5  -1    3.40    1.10
  -5  -5   1   23.40    2.10
   5  -5  -1   26.50    2.10
   5  -5  -1   24.20    1.00
  -5   5   1   24.40    1.90
  -5   5   1   23.90    1.50
   5   5  -1   21.00    2.10
  -5   5   1   22.20    1.20
   5   5  -1   22.60    1.70
   4  -5  -1   14.90    0.90
   4  -5  -1   14.50    1.50
  -4  -5   1   15.90    1.50
   4  -5  -1   15.00    1.90
  -4  -5   1   15.60    1.60
   4   5  -1   14.90    1.40
  -4   5   1   15.80    1.20
   4   5  -1   16.60    1.40
  -4   5   1   15.70    1.40
  -4   5   1   16.00    1.10
   3  -5  -1   26.10    1.10
  -3  -5   1   24.50    1.60
  -3  -5   1   24.20    1.60
   3  -5  -1   26.40    1.60
   3  -5  -1   24.70    1.30
   3  -5  -1   23.20    1.50
   3   5  -1   21.80    1.40
  -3   5   1   23.40    1.30
  -3   5   1   23.20    1.40
  -3   5   1   23.60    1.40
   3   5  -1   21.40    1.50
  -2  -5   1  230.38    6.90
  -2  -5   1  221.28    7.00
   2  -5  -1  221.18    7.00
   2  -5  -1  228.18    6.70
   2  -5  -1  211.88    6.70
   2  -5  -1  226.68    6.90
   2   5  -1  226.98    6.80
   2   5  -1  213.18    6.90
  -2   5   1  222.48    7.00
  -2   5   1  229.48    7.00
  -2   5   1  228.78    6.70
  -1  -5   1    5.60    0.80
  -1  -5   1    5.40    0.70
  -1  -5   1    6.70    0.50
   1  -5  -1    6.10    0.80
   1  -5  -1    5.70    0.60
   1  -5  -1    7.00    0.70
  -1   5   1    6.00    0.60
   1   5  -1    6.20    0.40
  -1   5   1    6.50    0.90
   1   5  -1    5.50    0.70
  -1   5   1    8.30    1.00
   0  -5   1  870.01   24.80
   0  -5   1  861.21   24.80
   0  -5  -1  854.31   25.00
   0  -5  -1  870.21   24.70
   0   5   1  895.91   25.00
   0   5  -1  875.91   24.90
   0   5  -1  871.71   24.60
   0   5   1  869.21   25.10
   0   5  -1  909.51   24.80
   0   5   1  864.51   24.70
  -1  -5  -1    1.50    0.50
  -1  -5  -1    1.70    0.60
   1  -5   1    1.80    0.40
   1  -5   1    1.00    0.40
  -1  -5  -1    1.60    0.30
   1  -5   1    1.80    0.50
  -1   5  -1    1.30    0.30
   1   5   1    1.50    0.30
   1   5   1    1.90    0.50
   1   5   1    1.50    0.60
  -2  -5  -1  142.49    4.00
  -2  -5  -1  139.19    4.20
   2  -5   1  141.89    4.30
  -2  -5  -1  141.09    4.80
   2  -5   1  139.79    4.60
   2  -5   1  137.89    4.60
  -2  -5  -1  140.29    4.60
   2  -5   1  141.69    4.60
  -2   5  -1  140.89    4.50
   2   5   1  137.69    4.70
  -2   5  -1  135.09    4.40
   2   5   1  140.19    5.10
  -2   5  -1  142.49    4.40
   3  -5   1  141.69    4.10
   3  -5   1  138.69    4.70
  -3  -5  -1  128.29    4.60
   3  -5   1  140.99    4.80
  -3  -5  -1  136.29    4.90
   3  -5   1  139.59    4.70
   3   5   1  136.69    4.80
  -3   5  -1  134.19    4.80
  -3   5  -1  144.19    4.50
  -3   5  -1  139.19    4.60
   3   5   1  136.69    4.80
   4  -5   1   48.70    2.40
  -4  -5  -1   47.90    2.30
  -4  -5  -1   51.29    2.80
   4  -5   1   41.60    2.50
   4   5   1   47.30    2.30
  -4   5  -1   49.50    2.10
  -4   5  -1   49.99    2.40
   4   5   1   48.20    2.60
  -5  -5  -1  177.38    6.60
   5   5   1  175.78    6.20
  -5   5  -1  180.48    6.20
  -5   5  -1  180.18    5.80
   5   5   1  184.38    7.00
  -6  -5  -1   24.50    2.70
  -6  -5  -1   24.90    1.00
   6   5   1   27.00    1.30
  -6   5  -1   26.50    2.00
  -6   5  -1   27.80    2.30
   6   5   1   22.40    2.20
  -7  -5  -1    0.70    0.40
  -7  -5  -1   -1.20    1.80
  -7   5  -1   -1.70    0.90
  -7   5  -1    1.70    1.50
   7   5   1   -2.00    1.30
  -8  -5  -1   -1.30    2.20
  -8   5  -1    3.70    1.80
  -8   5  -1   -0.60    1.10
   8   5   1    0.60    2.10
  -9  -5  -1   -2.30    2.60
  -9   5  -1    1.80    2.10
  -9   5  -1   -0.60    1.40
   9   5   1   -1.40    2.00
   9  -6  -1   15.70    2.90
  -9  -6   1   19.00    3.30
  -9   6   1   25.30    3.50
   9   6  -1   24.80    3.60
  -9   6   1   21.30    2.70
   8  -6  -1    7.40    2.30
  -8  -6   1    7.60    2.40
  -8   6   1    5.10    2.00
   8   6  -1    9.30    1.90
  -8   6   1   11.90    1.70
  -7  -6   1   10.80    2.20
   7  -6  -1   10.80    2.00
  -7   6   1    9.20    1.40
  -7   6   1   11.80    2.00
   7   6  -1   10.00    1.80
  -6  -6   1   10.30    1.80
   6  -6  -1    9.40    2.90
   6   6  -1   12.30    1.70
  -6   6   1    9.80    2.50
  -6   6   1    9.30    1.70
  -5  -6   1   25.70    2.30
   5  -6  -1   22.70    2.10
   5  -6  -1   25.40    1.00
  -5   6   1   23.70    1.70
   5   6  -1   25.10    2.20
   5   6  -1   18.80    1.70
  -5   6   1   22.40    1.90
  -5   6   1   24.90    1.50
   4  -6  -1    3.20    0.50
  -4  -6   1    3.00    1.10
   4  -6  -1    2.90    1.00
  -4   6   1    1.80    0.60
   4   6  -1    3.90    1.00
   4   6  -1    2.50    1.00
  -4   6   1    2.10    0.80
  -4   6   1    2.10    0.90
  -3  -6   1   29.40    1.80
   3  -6  -1   29.90    1.30
   3  -6  -1   27.80    1.50
   3  -6  -1   29.20    1.90
  -3  -6   1   30.80    1.80
  -3   6   1   29.60    1.50
   3   6  -1   28.30    1.80
   2  -6  -1    6.20    0.90
   2  -6  -1    4.20    0.90
   2  -6  -1    3.80    0.60
  -2  -6   1    3.80    0.50
  -2  -6   1    3.40    0.80
  -2   6   1    6.70    0.90
   2   6  -1    4.60    0.70
   2   6  -1    2.90    0.30
  -2   6   1    3.70    0.60
  -2   6   1    4.00    0.90
   2   6  -1    2.20    0.70
   1  -6  -1   11.90    0.90
  -1  -6   1   11.30    1.10
   1  -6  -1   10.90    0.80
  -1  -6   1   11.70    1.00
   1  -6  -1   13.10    1.20
   1  -6  -1   11.30    0.90
  -1  -6   1   11.80    0.80
  -1   6   1   12.20    1.10
  -1   6   1   11.60    0.80
   1   6  -1   11.80    1.10
   1   6  -1   12.20    0.60
  -1   6   1   11.80    1.20
   1   6  -1   12.40    0.90
   0  -6  -1   29.90    1.70
   0  -6   1   28.90    1.50
   0  -6  -1   30.60    1.20
   0  -6   1   29.90    1.30
   0  -6  -1   31.00    1.50
   0   6   1   29.40    1.30
   0   6  -1   27.00    1.50
   0   6  -1   29.50    1.20
   0   6   1   30.30    1.70
   0   6   1   28.60    1.50
  -1  -6  -1   26.40    1.70
   1  -6   1   28.60    1.60
  -1  -6  -1   27.10    1.00
   1  -6   1   25.40    1.30
   1  -6   1   26.10    1.40
  -1  -6  -1   26.50    1.50
   1   6   1   25.70    1.10
   1   6   1   23.70    1.50
  -1   6  -1   25.40    1.20
  -1   6  -1   23.60    1.40
  -1   6  -1   25.60    1.60
   1   6   1   24.20    1.60
  -2  -6  -1    2.20    0.30
  -2  -6  -1    2.50    0.70
  -2  -6  -1    1.70    0.40
   2  -6   1    2.50    0.60
   2  -6   1    3.10    0.80
  -2  -6  -1    2.10    0.80
   2  -6   1    3.00    0.50
   2  -6   1    2.90    0.60
   2   6   1    2.40    0.80
  -2   6  -1    2.80    0.80
  -2   6  -1    2.10    0.50
   2   6   1    3.10    0.70
   3  -6   1  123.49    4.50
   3  -6   1  125.89    4.50
   3  -6   1  129.39    3.90
  -3  -6  -1  126.19    4.80
  -3  -6  -1  121.19    4.40
   3  -6   1  126.29    4.40
  -3   6  -1  125.29    4.30
  -3   6  -1  128.09    4.20
  -3   6  -1  136.29    4.20
   3   6   1  128.59    4.70
   3   6   1  117.59    4.50
   4  -6   1   94.39    3.00
   4  -6   1   94.99    3.80
  -4  -6  -1   96.79    4.20
  -4   6  -1   95.59    3.20
  -4   6  -1   98.59    3.50
   4   6   1   94.39    3.90
  -4   6  -1   93.09    3.70
   4   6   1   95.69    3.90
  -5  -6  -1  184.48    6.80
   5  -6   1  178.38    6.40
  -5   6  -1  179.58    6.30
  -5   6  -1  187.58    6.00
   5   6   1  175.88    6.40
  -6  -6  -1   44.40    3.50
   6   6   1   42.30    2.90
  -6   6  -1   42.50    2.20
   7  -6   1   19.80    2.60
  -7  -6  -1   22.40    3.30
   7   6   1   20.60    2.60
  -7   6  -1   19.60    2.60
  -7   6  -1   23.00    2.00
  -8  -6  -1    0.10    2.40
   8  -6   1    0.20    2.20
   8   6   1   -2.00    1.70
  -8   6  -1    0.20    2.00
  -8   6  -1    1.10    1.20
  -9  -6  -1    0.10    2.80
   9  -6   1    0.90    2.30
   9   6   1    1.20    2.30
  -9   6  -1    1.20    2.20
  -9   6  -1   -0.30    1.50
  -9  -7   1    7.60    3.00
   9  -7  -1    0.60    4.00
  -9   7   1    5.10    1.90
   9   7  -1    3.30    2.50
   8  -7  -1    0.80    2.30
  -8  -7   1   -4.50    2.20
   8   7  -1   -2.60    1.70
  -8   7   1    0.40    1.80
  -8   7   1   -1.20    1.40
  -7  -7   1   18.90    2.80
   7  -7  -1   17.80    2.60
  -7   7   1   18.90    2.70
   7   7  -1   19.90    2.60
  -7   7   1   16.70    1.90
   6  -7  -1    1.30    1.50
  -6  -7   1    3.40    1.80
   6   7  -1    5.70    1.50
  -6   7   1    3.00    1.00
  -6   7   1    2.30    1.40
   5  -7  -1  120.59    5.00
  -5  -7   1  117.19    4.90
   5  -7  -1  123.09    3.80
  -5   7   1  123.19    4.40
  -5   7   1  116.59    4.20
   5   7  -1  117.79    5.30
  -5   7   1  119.29    4.70
   5   7  -1  125.59    4.90
   4  -7  -1   35.60    2.40
   4  -7  -1   36.30    1.50
  -4  -7   1   35.50    2.40
   4   7  -1   34.80    2.20
  -4   7   1   29.60    2.20
   4   7  -1   33.30    2.30
  -4   7   1   32.50    1.80
  -3  -7   1   94.49    3.70
   3  -7  -1   94.99    3.40
   3  -7  -1   92.29    3.80
   3   7  -1   92.19    3.50
  -3   7   1   95.49    3.80
  -3   7   1   97.09    3.40
   3   7  -1   95.89    3.70
  -2  -7   1   83.79    3.30
  -2  -7   1   82.49    2.70
   2  -7  -1   83.99    3.40
   2  -7  -1   84.49    3.00
   2  -7  -1   85.39    3.30
   2   7  -1   86.39    2.60
  -2   7   1   80.79    3.40
   2   7  -1   87.59    3.40
  -2   7   1   86.89    3.00
  -2   7   1   87.29    3.50
  -1  -7   1   95.29    3.80
  -1  -7   1   94.29    3.50
   1  -7  -1   94.49    3.20
   1  -7  -1   95.59    3.30
  -1  -7   1   93.89    3.10
   1  -7  -1   89.89    3.60
   1  -7  -1   96.39    3.40
   1   7  -1   90.99    3.10
  -1   7   1   93.59    3.20
  -1   7   1   94.19    3.50
  -1   7   1   94.39    3.70
   1   7  -1   98.89    3.30
   1   7  -1   90.19    3.50
   0  -7   1  245.98    7.60
   0  -7  -1  247.08    7.40
   0  -7  -1  248.38    7.70
   0  -7   1  246.88    7.70
   0  -7  -1  241.18    7.90
   0  -7   1  245.28    7.70
   0   7   1  249.48    7.50
   0   7   1  245.98    8.00
   0   7  -1  257.27    7.40
   0   7   1  243.88    7.80
   0   7  -1  270.77    8.00
   0   7  -1  253.47    7.90
   1  -7   1    9.40    1.00
  -1  -7  -1   10.20    0.70
  -1  -7  -1   11.10    1.50
  -1  -7  -1    8.80    1.20
   1  -7   1    9.00    1.00
   1  -7   1   11.10    1.00
   1  -7   1   10.20    1.20
  -1   7  -1   10.20    0.90
   1   7   1   12.20    1.20
  -1   7  -1   11.20    1.20
  -1   7  -1   13.10    1.10
   1   7   1   12.20    1.40
   2  -7   1  305.17    9.60
   2  -7   1  317.27    9.40
  -2  -7  -1  310.07    9.90
   2  -7   1  313.87    9.60
  -2  -7  -1  317.87    9.00
  -2  -7  -1  306.97    9.20
   2   7   1  312.17    9.70
  -2   7  -1  317.47    9.40
  -2   7  -1  314.87    9.60
   2   7   1  324.47   10.00
   3  -7   1  111.29    3.60
   3  -7   1  107.89    4.20
  -3  -7  -1  111.79    4.50
   3  -7   1  104.39    4.20
  -3   7  -1  111.09    4.00
   3   7   1  111.49    4.40
   3   7   1  116.59    4.20
  -3   7  -1  109.19    4.00
  -3   7  -1  114.39    3.80
  -4  -7  -1   -0.10    1.20
   4  -7   1    0.30    0.60
   4  -7   1   -0.30    1.00
   4   7   1   -0.70    0.90
  -4   7  -1    0.10    0.60
  -4   7  -1   -0.30    0.80
   4   7   1    1.70    1.20
  -4   7  -1   -0.80    0.80
  -5  -7  -1    7.50    1.80
   5  -7   1    8.00    1.50
  -5   7  -1    7.80    1.40
  -5   7  -1    7.00    1.10
   5   7   1    5.70    1.40
  -6  -7  -1   40.00    3.60
   6  -7   1   40.80    3.00
  -6   7  -1   44.20    2.60
  -6   7  -1   36.30    2.80
   6   7   1   35.90    2.90
   7  -7   1    0.90    1.80
  -7  -7  -1   -0.80    2.20
  -7   7  -1    1.70    1.20
  -7   7  -1    1.80    1.80
   7   7   1    0.90    1.80
  -8  -7  -1    4.90    2.60
   8  -7   1    0.50    2.10
   8   7   1    0.40    2.00
  -8   7  -1    0.50    1.90
  -8   7  -1    2.10    1.50
   9  -7   1    2.90    4.10
  -9  -7  -1    1.20    3.10
  -9   7  -1    3.00    4.00
  -9   7  -1    6.30    1.90
   9   7   1    1.90    2.50
  -8  -8   1    2.00    2.50
   8  -8  -1   -0.50    2.40
  -8   8   1   -0.10    1.60
  -8   8   1   -2.20    2.90
   8   8  -1    0.90    2.20
  -7  -8   1   10.20    2.40
   7  -8  -1    7.20    2.30
   7   8  -1    8.30    2.10
  -7   8   1    4.30    1.80
  -7   8   1    7.30    1.50
   6  -8  -1    0.40    1.70
  -6  -8   1   -0.80    1.80
   6   8  -1    1.70    1.50
  -6   8   1    0.70    1.20
  -6   8   1   -1.80    1.40
   5  -8  -1   25.00    1.40
  -5  -8   1   27.10    2.70
   5   8  -1   26.10    2.50
   5   8  -1   28.90    2.50
  -5   8   1   30.30    1.90
  -4  -8   1   29.70    2.50
   4  -8  -1   32.90    1.50
   4  -8  -1   24.30    2.30
   4   8  -1   31.30    2.20
  -4   8   1   25.00    2.40
   4   8  -1   29.80    2.30
  -4   8   1   31.90    2.00
  -3  -8   1   14.50    1.80
   3  -8  -1   11.90    1.10
   3  -8  -1   12.70    1.60
  -3   8   1   13.50    1.30
   3   8  -1   11.50    1.50
   3   8  -1   12.50    1.80
  -3   8   1   13.10    1.70
   2  -8  -1    4.80    0.80
  -2  -8   1    5.90    1.10
   2  -8  -1    5.50    1.20
   2  -8  -1    4.10    1.10
   2   8  -1    5.30    1.20
   2   8  -1    6.10    0.90
  -2   8   1    3.70    0.70
  -2   8   1    6.10    1.10
   2   8  -1    4.90    0.60
  -2   8   1    6.80    1.30
   1  -8  -1   27.00    1.60
  -1  -8   1   26.40    1.50
   1  -8  -1   26.30    1.50
   1  -8  -1   20.20    1.30
  -1  -8   1   24.40    1.80
   1  -8  -1   23.80    1.80
   1   8  -1   23.30    1.80
   1   8  -1   23.00    1.10
  -1   8   1   24.90    2.00
  -1   8   1   27.40    1.70
   1   8  -1   23.00    1.50
  -1   8   1   22.90    1.30
   0  -8   1   33.00    1.90
   0  -8   1   33.10    2.00
   0  -8  -1   35.30    1.90
   0  -8   1   36.30    1.70
   0  -8  -1   36.10    1.60
   0  -8   1   35.10    1.70
   0  -8  -1   39.20    2.30
   0   8  -1   37.10    1.60
   0   8   1   34.60    2.30
   0   8   1   40.50    2.00
   0   8  -1   35.70    2.10
   0   8  -1   37.60    1.80
   0   8   1   37.20    1.70
   1  -8   1   21.50    1.50
  -1  -8  -1   26.30    2.10
  -1  -8  -1   23.70    1.30
   1  -8   1   26.00    1.80
   1  -8   1   25.70    1.60
   1  -8   1   22.30    1.50
   1   8   1   24.60    1.30
  -1   8  -1   24.30    1.90
   1   8   1   23.00    1.90
  -1   8  -1   24.10    1.60
   1   8   1   25.40    1.70
  -1   8  -1   24.10    1.30
   2  -8   1   30.50    1.60
  -2  -8  -1   32.60    1.50
   2  -8   1   32.40    2.10
  -2  -8  -1   29.10    2.20
  -2  -8  -1   31.60    1.30
   2  -8   1   27.70    1.90
  -2   8  -1   31.30    2.00
   2   8   1   29.30    2.00
   2   8   1   30.00    2.20
  -2   8  -1   30.20    1.60
  -3  -8  -1   13.00    1.80
   3  -8   1   11.80    1.50
   3  -8   1    9.60    1.10
   3   8   1   11.20    1.60
  -3   8  -1   11.00    1.20
  -3   8  -1    9.90    1.40
   3   8   1   13.20    1.70
   4  -8   1    7.20    0.90
   4  -8   1    8.10    1.50
  -4  -8  -1    8.90    1.70
   4   8   1    6.90    1.70
  -4   8  -1    8.30    1.20
  -4   8  -1    6.90    1.40
   5  -8   1   -0.80    1.20
  -5  -8  -1   -1.70    1.60
  -5   8  -1   -0.10    0.80
   5   8   1   -0.10    1.30
  -5   8  -1   -0.30    1.10
  -5   8  -1   -0.10    0.80
  -6  -8  -1   10.30    2.40
   6  -8   1   10.40    2.10
   6   8   1   12.50    2.10
  -6   8  -1   14.50    2.00
  -6   8  -1   12.40    1.60
  -7  -8  -1    9.40    2.80
   7  -8   1   11.90    2.40
  -7   8  -1   11.70    1.70
   7   8   1   12.50    2.50
  -7   8  -1   10.90    2.20
  -8  -8  -1    1.60    3.00
   8  -8   1    1.80    2.30
  -8   8  -1   -2.00    2.00
   8   8   1    5.00    2.50
  -8   8  -1    1.00    1.30
  -8  -9   1   -0.30    2.90
   8  -9  -1    1.10    2.60
   8   9  -1   -1.70    2.50
  -8   9   1   -0.50    2.30
  -7  -9   1    4.30    2.50
   7  -9  -1    2.30    2.30
   7   9  -1    6.40    2.30
  -7   9   1    5.60    1.70
  -6  -9   1   10.00    2.30
   6  -9  -1    6.20    2.30
  -6   9   1   11.40    1.70
   6   9  -1    9.00    2.20
   5  -9  -1    1.70    1.70
  -5  -9   1    3.20    1.70
  -5   9   1    1.00    1.10
   5   9  -1    2.40    1.50
  -5   9   1    3.40    1.70
   4  -9  -1   20.00    2.40
   4  -9  -1   17.40    1.40
  -4  -9   1   18.80    2.60
  -4   9   1   16.00    2.00
  -4   9   1   18.50    2.60
   4   9  -1   19.90    2.20
   4   9  -1   18.10    2.00
  -3  -9   1   60.39    3.30
   3  -9  -1   61.19    2.60
   3  -9  -1   64.69    3.30
   3   9  -1   52.29    3.10
   3   9  -1   60.99    2.80
  -3   9   1   61.69    3.50
  -3   9   1   62.09    2.80
   2  -9  -1   41.90    2.10
  -2  -9   1   42.80    1.90
   2  -9  -1   43.90    2.70
  -2  -9   1   43.80    2.60
  -2   9   1   47.00    2.20
   2   9  -1   47.00    1.70
   2   9  -1   45.30    2.20
  -2   9   1   46.50    3.00
   2   9  -1   46.80    2.80
  -1  -9   1    1.80    1.00
  -1  -9   1    0.30    0.70
   1  -9  -1   -0.10    1.10
   1  -9  -1   -0.10    0.70
   1   9  -1    0.60    0.50
  -1   9   1    2.10    1.30
   1   9  -1    1.20    0.80
  -1   9   1    1.50    0.70
   1   9  -1   -0.40    1.10
   0  -9   1    4.80    0.80
   0  -9  -1    3.00    0.70
   0  -9   1    2.90    0.80
   0  -9  -1    2.70    1.10
   0  -9   1    4.00    1.10
   0   9   1    2.40    1.10
   0   9  -1    2.60    0.60
   0   9  -1    3.00    0.90
   0   9  -1    3.20    1.20
   0   9   1    4.20    1.40
   0   9   1    3.70    0.80
   1  -9   1   55.09    2.80
  -1  -9  -1   54.99    2.20
  -1  -9  -1   62.29    2.50
   1  -9   1   56.59    2.60
  -1  -9  -1   60.89    3.10
   1  -9   1   57.39    2.60
   1  -9   1   55.49    2.50
  -1   9  -1   59.19    2.30
   1   9   1   57.89    2.30
  -1   9  -1   58.19    2.70
  -1   9  -1   61.89    3.00
   1   9   1   62.39    4.10
   1   9   1   60.49    3.30
  -2  -9  -1   92.39    4.20
  -2  -9  -1   89.89    3.10
   2  -9   1   95.79    3.90
   2  -9   1   93.39    3.60
  -2   9  -1  100.29    4.00
   2   9   1   90.59    4.30
  -2   9  -1   97.89    3.50
   2   9   1   97.09    4.40
   3  -9   1  137.39    4.70
   3  -9   1  136.79    5.30
  -3  -9  -1  138.99    5.60
   3   9   1  143.29    5.60
   3   9   1  132.19    5.50
  -3   9  -1  132.39    4.70
  -3   9  -1  136.29    5.20
   4  -9   1  141.59    4.80
   4  -9   1  151.78    5.70
  -4  -9  -1  147.59    6.00
  -4   9  -1  137.79    5.50
   4   9   1  145.19    5.90
  -4   9  -1  143.39    5.40
   5  -9   1   60.39    3.60
  -5  -9  -1   55.49    4.10
   5   9   1   64.59    4.00
  -5   9  -1   60.19    3.00
  -6  -9  -1    1.10    2.20
   6  -9   1    0.20    1.90
   6   9   1    2.50    1.90
  -6   9  -1    2.40    1.50
  -6   9  -1    1.90    1.30
  -7  -9  -1   -1.40    2.70
   7  -9   1   -1.80    2.30
  -7   9  -1    0.20    1.90
   7   9   1    2.90    2.40
  -7   9  -1    0.80    1.30
  -8  -9  -1    0.40    3.20
   8  -9   1   -0.30    2.60
  -8   9  -1   -1.10    2.10
   8   9   1    1.40    2.50
   7 -10  -1    5.10    2.50
  -7  10   1    6.20    1.80
   7  10  -1   10.20    2.70
  -6 -10   1   -3.40    2.10
   6 -10  -1    3.30    2.30
   6  10  -1    1.00    2.20
  -6  10   1   -0.40    1.30
  -5 -10   1   -1.80    1.90
   5 -10  -1    2.20    1.90
   5  10  -1    0.70    1.80
  -5  10   1    0.40    1.30
   4 -10  -1    2.70    1.60
  -4 -10   1   -0.50    1.60
   4  10  -1    0.30    1.70
  -4  10   1   -0.50    1.00
   4  10  -1   -1.10    1.40
  -4  10   1   -4.00    1.80
   3 -10  -1   12.50    1.70
   3 -10  -1    9.80    1.90
  -3 -10   1   18.70    2.60
   3  10  -1   10.80    2.00
  -3  10   1   12.00    1.50
   3  10  -1   14.00    1.90
  -3  10   1   14.00    2.20
  -2 -10   1   88.39    3.90
  -2 -10   1   84.59    3.20
   2 -10  -1   94.59    4.30
  -2 -10   1   92.59    4.00
  -2  10   1   90.89    4.40
   2  10  -1   93.89    3.60
   2  10  -1   82.99    3.20
  -2  10   1   96.69    3.60
  -1 -10   1    5.30    1.00
  -1 -10   1    6.30    1.40
   1 -10  -1    8.40    1.60
  -1  10   1    6.60    1.10
   1  10  -1    5.50    1.60
   1  10  -1    6.70    0.80
   1  10  -1    6.10    1.10
  -1  10   1    5.00    1.80
   0 -10  -1   15.50    2.10
   0 -10   1   16.80    1.90
   0 -10  -1   16.40    1.60
   0 -10   1   20.60    2.10
   0  10  -1   18.70    1.30
   0  10   1   19.60    2.50
   0  10   1   17.30    1.40
   0  10  -1   17.40    1.70
   0  10  -1   14.90    2.20
   1 -10   1   36.50    2.60
  -1 -10  -1   31.40    2.60
   1 -10   1   28.30    2.40
  -1 -10  -1   28.10    1.60
  -1 -10  -1   31.60    1.90
   1  10   1   30.70    1.70
   1  10   1   27.70    2.70
  -1  10  -1   32.20    2.50
  -1  10  -1   32.00    1.70
  -2 -10  -1   23.10    2.70
   2 -10   1   24.30    2.40
  -2 -10  -1   29.00    1.80
  -2  10  -1   30.40    1.80
  -2  10  -1   30.80    2.60
  -3 -10  -1    7.20    1.90
   3 -10   1    6.10    1.60
  -3  10  -1    4.30    1.70
   3  10   1    5.10    1.90
  -3  10  -1    7.20    1.20
  -4 -10  -1   31.30    3.50
   4 -10   1   28.40    2.80
   4  10   1   29.90    3.30
  -4  10  -1   34.50    2.20
  -4  10  -1   33.80    2.90
   5 -10   1   53.99    3.70
  -5 -10  -1   52.59    4.30
  -5  10  -1   52.69    3.00
   5  10   1   56.49    4.20
   6 -10   1   11.50    2.60
  -6 -10  -1   13.20    3.40
  -6  10  -1   15.00    1.90
   6  10   1    9.20    2.40
  -7 -10  -1   -2.80    3.00
   7 -10   1    1.40    2.40
  -7  10  -1    3.10    1.60
   7  10   1    3.30    2.70
   6 -11  -1    7.80    2.60
  -6  11   1    4.30    1.80
   6  11  -1    6.90    2.50
   5 -11  -1    1.50    2.10
  -5 -11   1    1.70    2.20
  -5  11   1    1.90    1.50
   5  11  -1    2.00    2.20
  -4 -11   1   -0.40    1.90
   4 -11  -1    3.10    1.90
   4  11  -1    1.00    2.00
  -4  11   1    2.20    2.40
  -4  11   1    0.90    1.30
   3 -11  -1    2.00    1.80
  -3 -11   1    2.20    1.90
  -3  11   1    6.00    1.30
  -3  11   1    3.20    2.20
   3  11  -1    4.40    2.00
   2 -11  -1   63.69    3.70
  -2 -11   1   63.89    2.60
  -2 -11   1   63.09    3.60
   2  11  -1   62.29    4.00
   2  11  -1   58.89    3.00
   2  11  -1   57.39    2.40
  -2  11   1   59.89    4.10
  -2  11   1   66.79    3.00
  -1 -11   1   -1.20    1.20
   1 -11  -1    1.70    1.70
  -1 -11   1    4.20    1.60
  -1 -11   1   -1.50    1.00
   1  11  -1   -0.20    0.70
   1  11  -1    0.60    1.10
  -1  11   1    5.20    2.00
   1  11  -1   -2.40    1.40
  -1  11   1    0.80    0.90
   0 -11   1    6.90    1.60
   0 -11  -1    7.00    1.90
   0  11   1    7.50    2.10
   0  11   1    6.20    1.10
   0  11  -1    3.20    1.70
   0  11  -1    6.30    1.00
   1 -11   1    5.50    1.60
  -1 -11  -1    0.60    0.90
  -1 -11  -1    1.40    1.60
  -1 -11  -1    3.50    1.10
  -1  11  -1    1.80    0.90
  -1  11  -1    7.60    1.90
   1  11   1    3.00    1.90
   1  11   1    2.30    1.00
  -2 -11  -1    5.40    1.20
  -2 -11  -1    7.40    1.90
   2 -11   1    8.80    1.80
  -2  11  -1    5.10    1.10
   2  11   1    5.50    2.00
  -2  11  -1    4.90    1.90
   3 -11   1   -2.90    1.60
  -3 -11  -1    3.00    2.00
   3  11   1   -1.10    1.90
  -3  11  -1    6.10    1.90
  -3  11  -1   -0.30    1.10
  -4 -11  -1    6.60    2.30
   4 -11   1    2.20    1.90
  -4  11  -1    4.40    1.40
   4  11   1    1.90    2.10
  -4  11  -1    6.10    2.10
  -5 -11  -1    2.30    2.50
   5 -11   1    1.10    2.10
   5  11   1    4.30    2.40
  -5  11  -1    0.70    1.30
   6 -11   1   -0.50    2.40
  -6 -11  -1    3.30    2.80
   6  11   1   -2.80    2.40
  -6  11  -1    1.60    1.40
   6 -12  -1    3.70    2.70
   5 -12  -1    1.80    2.40
  -5  12   1   -1.40    1.40
   5  12  -1   -0.50    2.40
   4 -12  -1    4.30    2.30
   4  12  -1   -0.80    2.20
  -4  12   1    3.30    1.50
   3 -12  -1   18.30    2.80
  -3 -12   1   17.80    2.60
  -3  12   1   16.50    2.20
  -3  12   1   18.20    3.20
   3  12  -1   10.30    2.70
   2 -12  -1    4.90    2.10
  -2 -12   1    3.50    1.90
  -2  12   1    4.20    1.30
   2  12  -1    7.00    2.40
  -2  12   1    6.90    2.50
   1 -12  -1    7.30    2.00
  -1 -12   1    5.90    1.90
  -1  12   1    3.30    1.20
  -1  12   1    3.10    2.40
   1  12  -1    1.40    2.00
   1  12  -1    4.00    1.00
   0 -12   1    3.40    1.80
   0 -12  -1   -0.90    1.90
   0  12   1   -1.20    1.10
   0  12  -1   -0.90    1.90
   0  12  -1    0.60    0.90
   0  12   1    3.10    2.30
   1 -12   1    4.10    1.90
  -1 -12  -1    2.90    1.50
  -1 -12  -1    4.80    2.10
   1  12   1    0.50    1.10
  -1  12  -1    2.00    1.10
   1  12   1    3.40    2.30
  -2 -12  -1    2.60    2.00
   2 -12   1   -2.10    1.80
   2  12   1    1.30    2.00
  -2  12  -1    2.10    1.10
  -2  12  -1   -1.90    2.00
   3 -12   1    1.40    2.00
  -3 -12  -1   -3.20    2.20
  -3  12  -1    1.10    2.20
  -3  12  -1    0.20    1.20
   3  12   1   -0.90    2.40
   4 -12   1   -1.10    2.10
  -4 -12  -1    0.30    2.40
   4  12   1   -0.30    2.30
  -4  12  -1    0.40    1.30
   5 -12   1    0.90    2.20
  -5 -12  -1   -3.10    2.80
  -5  12  -1    0.00    1.50
   5  12   1    5.60    2.40
   4 -13  -1   13.90    3.10
  -4  13   1   13.40    2.20
   4  13  -1   10.10    3.00
   3 -13  -1   12.10    2.90
  -3  13   1   11.10    3.90
   3  13  -1   16.30    3.00
  -3  13   1   17.00    2.40
   2 -13  -1   18.60    2.90
  -2  13   1   13.20    1.90
  -2  13   1   13.80    3.20
   2  13  -1   11.50    3.00
   1 -13  -1   15.50    2.80
  -1 -13   1   14.50    2.50
   1  13  -1   16.00    3.00
  -1  13   1   16.10    2.30
  -1  13   1   19.30    3.40
   0 -13   1   26.40    3.60
   0 -13  -1   24.50    2.70
   0  13  -1   27.10    2.10
   0  13  -1   29.70    3.90
   0  13   1   24.40    2.30
   0  13   1   21.40    3.40
   1 -13   1    4.30    2.20
  -1 -13  -1    0.60    2.40
  -1  13  -1    1.70    2.50
   1  13   1    3.30    2.70
   2 -13   1    2.30    2.30
  -2 -13  -1    1.50    2.30
  -2  13  -1    2.90    3.20
  -2  13  -1    1.30    1.30
   2  13   1    0.50    2.30
   3 -13   1    3.80    2.40
  -3  13  -1    4.70    1.50
  -3  13  -1    2.90    2.90
   3  13   1   -2.90    2.70
   4 -13   1   -2.50    2.40
  -4  13  -1   -1.30    1.50
   4  13   1   -4.20    2.40
   3 -14  -1   -2.70    2.70
  -3  14   1    0.80    1.80
   3  14  -1   -0.60    4.50
   2 -14  -1    8.00    3.10
  -2  14   1    6.70    2.00
  -2  14   1    6.80    3.60
   2  14  -1    8.10    3.30
   1 -14  -1   17.70    3.30
  -1  14   1   35.00    5.10
   1  14  -1   16.90    3.50
  -1  14   1   21.00    2.80
   0 -14  -1    3.90    2.70
   0  14   1   -3.00    3.20
   0  14  -1    3.50    3.00
  -1 -14  -1   15.40    3.00
   1  14   1   20.70    3.70
  -1  14  -1   17.60    2.40
  -1  14  -1   18.30    3.70
   2 -14   1    3.70    2.60
   2  14   1    6.90    3.20
  -2  14  -1   -2.70    3.20
  -2  14  -1   -1.00    1.50
   3 -14   1    4.80    2.90
  -3  14  -1    5.70    1.80
 -10   0   2   -1.30    2.40
 -10   0   2    0.10    1.60
  -9   0   2    0.60    1.20
   9   0  -2   -0.70    1.20
  -9   0   2   -1.20    1.80
  -8   0   2   37.10    2.10
  -8   0   2   39.60    3.10
   8   0  -2   35.10    2.00
   8   0  -2   37.40    4.50
  -7   0   2   -2.00    0.80
   7   0  -2    0.50    1.40
  -7   0   2   -1.90    1.20
   7   0  -2    0.50    0.70
   6   0  -2   85.09    3.00
   6   0  -2   79.29    3.40
  -6   0   2   82.99    3.00
  -6   0   2   80.59    3.50
   6   0  -2   82.39    3.00
   5   0  -2    0.30    0.40
  -5   0   2   -0.30    0.40
  -5   0   2    0.10    0.70
   5   0  -2   -0.30    0.50
   5   0  -2    1.20    0.90
  -4   0   2 1325.47   38.10
  -4   0   2 1332.07   38.40
   4   0  -2 1369.96   38.40
   4   0  -2 1376.96   38.60
   3   0  -2    0.70    0.50
   3   0  -2    0.20    0.40
   3   0  -2   -0.10    0.20
   3   0  -2   -0.40    0.30
  -3   0   2   -0.10    0.20
  -3   0   2    0.30    0.40
   2   0  -2    2.10    0.50
  -2   0   2    1.30    0.20
  -2   0   2    2.00    0.30
   2   0  -2    2.80    0.50
   2   0  -2    1.80    0.40
  -2   0   2    1.70    0.40
   2   0  -2    1.70    0.20
   1   0  -2    0.30    0.20
  -1   0   2    0.40    0.20
  -1   0   2    0.50    0.20
  -1   0   2    0.30    0.20
   1   0  -2    0.10    0.20
  -1   0   2    0.50    0.20
   1   0  -2    0.50    0.30
   0   0   2 2922.51   87.29
   0   0  -2 3126.09   87.39
   0   0   2 3136.59   87.69
   0   0   2 3194.28   87.19
   0   0  -2 3070.89   87.39
  -1   0  -2    0.40    0.20
   1   0   2    0.00    0.20
   1   0   2    0.00    0.20
   1   0   2    0.10    0.20
  -1   0  -2   -0.10    0.20
  -1   0  -2    0.00    0.20
   2   0   2 4504.75  126.09
  -2   0  -2 4574.54  126.89
  -2   0  -2 4571.84  125.79
   2   0   2 4089.29  125.09
  -2   0  -2 4612.34  127.19
  -3   0  -2    0.20    0.20
  -3   0  -2    1.10    0.60
   3   0   2    0.20    0.30
   3   0   2    0.10    0.30
  -4   0  -2   19.00    1.10
   4   0   2   17.00    1.60
   4   0   2   20.80    1.00
  -4   0  -2   17.30    1.50
   4   0   2   18.80    1.40
  -5   0  -2   -0.10    0.90
   5   0   2   -0.10    0.50
  -5   0  -2    0.20    0.50
   5   0   2   -0.10    0.60
  -5   0  -2    0.10    0.40
   6   0   2  297.77    9.70
  -6   0  -2  286.37    8.80
  -6   0  -2  288.47    8.80
   6   0   2  287.67    8.90
  -6   0  -2  298.17    9.80
   7   0   2    1.50    0.90
  -7   0  -2   -3.10    1.50
  -7   0  -2   -0.30    0.70
   8   0   2    1.00    1.20
  -8   0  -2    2.70    1.90
  -8   0  -2    2.40    1.00
  -9   0  -2    0.50    2.10
 -10   0  -2   19.80    2.30
 -10   0  -2   22.90    3.50
 -10  -1   2    1.70    2.40
 -10   1   2    3.60    2.30
 -10   1   2   -0.30    1.60
  -9  -1   2   12.30    2.50
  -9  -1   2   12.00    1.60
  -9   1   2   12.20    1.70
  -9   1   2   13.10    2.40
   9   1  -2   13.80    1.70
   8  -1  -2   18.40    1.50
  -8  -1   2   19.20    1.80
  -8  -1   2   17.50    2.30
  -8   1   2   17.90    1.80
   8   1  -2   17.80    2.40
   8   1  -2   17.20    2.00
  -8   1   2   21.10    2.60
   7  -1  -2  209.48    6.40
  -7  -1   2  193.78    7.10
  -7  -1   2  200.28    6.40
   7  -1  -2  201.18    6.90
  -7  -1   2  197.08    7.20
   7   1  -2  200.68    6.80
   7   1  -2  201.58    6.50
  -7   1   2  201.88    6.50
  -7   1   2  200.28    7.20
   7   1  -2  200.38    7.10
   6  -1  -2    1.80    0.70
  -6  -1   2    0.40    1.10
  -6  -1   2    1.10    0.60
   6  -1  -2    1.40    0.60
  -6  -1   2    0.50    1.00
   6   1  -2    2.60    0.70
  -6   1   2    2.20    1.00
  -6   1   2    0.10    0.60
   6   1  -2    2.10    0.60
   6   1  -2    1.90    1.10
  -5  -1   2  108.49    4.10
  -5  -1   2  110.99    4.10
   5  -1  -2  111.69    4.00
  -5  -1   2  109.79    3.60
   5  -1  -2  112.29    3.70
   5   1  -2  107.69    4.20
   5   1  -2  109.89    3.70
   5   1  -2  109.19    4.10
  -5   1   2  111.89    4.10
  -5   1   2  111.39    3.70
   5   1  -2  110.19    3.80
   4  -1  -2    1.40    0.60
   4  -1  -2    1.50    0.40
   4  -1  -2    1.60    0.50
  -4  -1   2    2.80    0.70
   4  -1  -2    0.90    0.60
  -4   1   2    0.50    0.60
   4   1  -2    1.60    0.50
   4   1  -2    1.10    0.30
  -4   1   2    0.80    0.40
   4   1  -2    0.40    0.60
   3  -1  -2  304.77    8.90
  -3  -1   2  294.67    9.10
  -3  -1   2  302.67    9.00
  -3  -1   2  301.77    8.60
   3  -1  -2  311.37    8.60
   3  -1  -2  302.77    8.80
   3   1  -2  310.67    9.00
   3   1  -2  284.57    8.60
  -3   1   2  296.27    8.90
  -3   1   2  300.97    8.70
   3   1  -2  309.37    9.00
   3   1  -2  249.48    9.20
  -3   1   2  296.87    8.80
  -2  -1   2   17.60    0.70
   2  -1  -2   16.70    0.90
   2  -1  -2   18.60    0.80
   2  -1  -2   17.30    0.90
  -2  -1   2   17.60    0.80
   2  -1  -2   17.50    1.00
  -2  -1   2   16.60    1.10
   2   1  -2   18.10    0.90
   2   1  -2   18.70    0.70
   2   1  -2   16.30    0.90
   2   1  -2   18.60    0.80
  -2   1   2   17.90    0.90
   2   1  -2   16.90    1.10
  -2   1   2   18.00    1.00
  -2   1   2   17.50    0.80
  -1  -1   2 1367.06   40.00
   1  -1  -2 1548.84   40.60
   1  -1  -2 1379.86   40.00
   1  -1  -2 1502.45   40.30
  -1  -1   2 1506.25   40.50
  -1  -1   2 1363.16   39.90
   1  -1  -2 1393.86   40.10
   1   1  -2 1343.87   40.00
  -1   1   2 1331.87   39.80
   1   1  -2 1362.36   39.90
  -1   1   2 1367.26   40.00
   1   1  -2 1483.05   40.10
  -1   1   2 1453.15   40.50
   1   1  -2 1473.35   40.60
   0  -1  -2  112.89    3.50
   0  -1   2  107.69    3.40
   0  -1  -2  109.89    3.40
   0  -1   2  107.39    3.40
   0  -1   2  109.09    3.20
   0   1   2  112.39    3.40
   0   1   2  111.89    3.30
   0   1   2  111.49    3.50
   0   1  -2  109.09    3.40
   0   1  -2  109.09    3.40
   0   1  -2  108.39    3.40
   0   1  -2  108.19    3.20
  -1  -1  -2 1117.09   30.60
  -1  -1  -2 1042.40   30.70
   1  -1   2 1077.39   30.50
   1  -1   2 1128.79   30.60
  -1  -1  -2 1043.20   30.50
   1  -1   2 1102.09   30.60
  -1   1  -2 1075.09   30.60
   1   1   2 1101.39   30.70
   1   1   2 1084.09   30.60
  -1   1  -2 1095.19   30.50
  -1   1  -2 1079.59   30.60
   1   1   2 1070.69   30.60
  -2  -1  -2  169.58    5.00
  -2  -1  -2  173.48    5.40
   2  -1   2  165.98    4.90
   2  -1   2  163.28    5.30
  -2  -1  -2  165.98    5.00
  -2   1  -2  167.28    5.20
   2   1   2  165.58    5.10
   2   1   2  168.58    5.30
  -2   1  -2  167.38    4.80
  -2   1  -2  166.48    5.10
   2   1   2  165.38    5.10
   3  -1   2    9.70    1.00
  -3  -1  -2    9.00    0.60
  -3  -1  -2    9.00    0.60
   3  -1   2    9.50    0.60
  -3  -1  -2    9.10    1.10
  -3   1  -2    9.10    0.70
  -3   1  -2    9.80    0.40
  -3   1  -2    9.50    0.90
   3   1   2    9.00    0.80
   3   1   2    8.10    0.70
   4  -1   2  207.68    6.60
   4  -1   2  212.78    7.00
   4  -1   2  207.48    6.20
  -4  -1  -2  218.58    6.30
  -4  -1  -2  209.78    6.30
  -4  -1  -2  204.38    7.00
  -4   1  -2  211.88    6.40
   4   1   2  209.48    6.60
  -4   1  -2  213.98    6.10
  -4   1  -2  214.28    7.00
   4   1   2  204.98    7.00
   5  -1   2  112.49    4.00
  -5  -1  -2  110.79    3.60
  -5  -1  -2  110.79    4.50
   5  -1   2  112.39    3.50
  -5   1  -2  106.59    3.70
   5   1   2  106.79    3.80
   5   1   2  104.69    3.90
  -5   1  -2  107.79    3.40
  -5   1  -2  111.09    4.30
   6  -1   2   30.50    1.60
   6  -1   2   31.10    1.50
  -6  -1  -2   33.30    2.60
  -6  -1  -2   30.30    1.70
  -6  -1  -2   29.60    1.50
   6   1   2   28.10    1.90
   6   1   2   28.50    1.80
  -6   1  -2   30.10    2.30
  -6   1  -2   24.90    2.10
  -6   1  -2   30.80    1.60
  -7  -1  -2  235.98    8.50
  -7  -1  -2  223.28    7.50
  -7  -1  -2  234.88    7.20
   7  -1   2  230.88    7.50
   7  -1   2  242.18    7.10
   7   1   2  233.18    7.50
  -7   1  -2  237.98    7.30
  -7   1  -2  240.88    9.00
   7   1   2  208.98    7.70
  -8  -1  -2  245.18    7.60
   8  -1   2  235.78    7.60
  -8  -1  -2  257.37    9.20
   8   1   2  237.58    8.00
  -8   1  -2  249.88    9.10
  -8   1  -2  243.18    7.80
  -9  -1  -2   16.80    1.80
  -9  -1  -2   18.10    3.10
  -9   1  -2   13.80    2.60
  -9   1  -2   18.10    1.90
 -10  -1  -2   -0.40    2.60
 -10   1  -2    1.10    1.40
 -10   1  -2    0.90    2.50
 -10  -2   2   -0.30    2.30
 -10   2   2   -0.70    1.60
 -10   2   2   -0.10    2.30
  -9  -2   2   -1.30    1.20
  -9  -2   2   -0.20    2.00
   9   2  -2   -0.50    1.30
  -9   2   2    0.10    1.90
  -9   2   2    0.80    1.40
  -8  -2   2    3.60    1.10
   8  -2  -2    5.50    0.80
  -8  -2   2    6.00    1.80
  -8   2   2    7.40    1.80
  -8   2   2    4.80    1.30
   8   2  -2    6.30    1.30
  -7  -2   2   16.40    2.40
   7  -2  -2   18.90    1.20
  -7  -2   2   14.10    2.00
   7  -2  -2   19.20    1.90
  -7  -2   2   14.30    1.40
   7   2  -2   15.80    1.50
   7   2  -2   16.10    1.40
  -7   2   2   13.50    1.50
   7   2  -2   22.50    2.80
  -7   2   2   14.30    1.80
   6  -2  -2  140.89    4.70
  -6  -2   2  130.29    4.30
  -6  -2   2  125.19    5.00
  -6  -2   2  132.39    5.00
   6   2  -2  133.39    4.30
  -6   2   2  129.29    4.50
   6   2  -2  134.19    5.00
  -6   2   2  133.59    5.00
   6   2  -2  133.99    4.50
   5  -2  -2   10.10    0.90
   5  -2  -2   11.90    1.50
   5  -2  -2    9.90    1.20
  -5  -2   2    9.40    0.80
   5  -2  -2    9.40    0.90
  -5  -2   2   10.50    1.40
  -5  -2   2    9.30    1.20
   5   2  -2   10.10    1.30
  -5   2   2    9.30    1.30
   5   2  -2    9.50    0.70
  -5   2   2    9.90    0.90
   5   2  -2    8.90    1.00
   5   2  -2    9.30    1.30
  -4  -2   2  832.52   23.90
   4  -2  -2  845.62   24.10
   4  -2  -2  827.12   23.70
  -4  -2   2  788.72   23.40
   4  -2  -2  852.51   23.60
  -4  -2   2  848.22   24.10
  -4   2   2  800.82   23.60
  -4   2   2  835.22   23.90
   4   2  -2  789.22   23.40
  -4   2   2  841.42   23.70
   4   2  -2  822.12   23.80
   4   2  -2  855.01   24.00
   4   2  -2  844.32   24.10
   3  -2  -2    8.70    0.80
   3  -2  -2   10.60    0.70
   3  -2  -2    8.50    0.90
   3  -2  -2    9.00    0.90
  -3  -2   2   10.30    0.60
  -3  -2   2   10.40    0.80
  -3   2   2    8.50    0.80
   3   2  -2    9.40    0.60
  -3   2   2   10.30    0.90
   3   2  -2    9.40    0.90
   3   2  -2    9.20    0.80
  -3   2   2   10.10    0.70
   3   2  -2   10.40    0.50
   2  -2  -2  388.56   11.20
  -2  -2   2  397.26   11.50
   2  -2  -2  391.46   11.40
  -2  -2   2  393.56   11.20
   2   2  -2  382.16   11.00
  -2   2   2  387.36   11.40
   2   2  -2  386.86   11.20
   2   2  -2  395.16   11.30
   2   2  -2  387.76   11.40
   1  -2  -2 5413.36  150.88
   1  -2  -2 5268.47  150.68
  -1  -2   2 5206.18  149.88
  -1   2   2 5451.35  151.48
   1   2  -2 5377.16  149.29
  -1   2   2 5308.27  150.48
   1   2  -2 5300.27  150.98
   1   2  -2 5321.97  151.38
   0  -2  -2  214.28    6.10
   0  -2  -2  201.38    6.20
   0  -2  -2  205.28    6.30
   0  -2   2  211.88    6.20
   0  -2   2  215.78    6.20
   0  -2  -2  207.98    6.10
   0  -2   2  207.38    5.90
   0   2  -2  207.88    6.10
   0   2   2  196.48    6.10
   0   2  -2  214.18    6.20
   0   2  -2  204.78    5.90
   0   2   2  206.78    6.20
   0   2   2  228.28    6.10
   0   2   2  205.48    6.30
   0   2  -2  203.18    6.10
   1  -2   2  888.71   25.00
  -1  -2  -2  843.22   24.90
  -1  -2  -2  886.81   25.20
   1  -2   2  895.51   24.90
   1   2   2  894.31   24.90
  -1   2  -2  887.11   25.00
  -1   2  -2  878.01   24.80
  -1   2  -2  892.91   24.90
   1   2   2  897.11   25.10
  -1   2  -2  870.11   25.00
  -2  -2  -2  645.54   19.10
  -2  -2  -2  682.53   19.20
   2  -2   2  685.43   19.40
   2  -2   2  683.63   19.30
  -2   2  -2  663.53   18.90
  -2   2  -2  676.03   19.30
   2   2   2  690.83   19.30
   2   2   2  659.13   19.10
   2   2   2  665.13   19.40
  -3  -2  -2  211.48    6.30
  -3  -2  -2  211.18    6.20
   3  -2   2  213.08    6.70
   3  -2   2  210.28    6.50
  -3  -2  -2  208.18    6.70
  -3   2  -2  206.28    6.60
   3   2   2  205.88    6.40
   3   2   2  203.68    6.30
   3   2   2  199.18    6.70
  -3   2  -2  202.18    6.30
  -4  -2  -2   92.19    3.00
   4  -2   2   92.69    3.40
  -4  -2  -2   91.69    3.80
   4  -2   2   91.59    3.60
   4   2   2   92.19    3.70
  -4   2  -2   95.39    3.20
   4   2   2   91.39    3.20
  -4   2  -2   90.09    3.60
   4   2   2   92.19    3.30
  -5  -2  -2   24.00    2.10
  -5  -2  -2   24.30    1.20
  -5  -2  -2   22.80    1.40
   5  -2   2   23.30    2.00
   5   2   2   26.50    1.50
  -5   2  -2   25.60    1.40
  -5   2  -2   23.30    2.00
   5   2   2   25.90    1.80
   5   2   2   24.80    2.10
  -6  -2  -2   81.39    3.20
  -6  -2  -2   81.79    4.10
  -6  -2  -2   81.09    2.80
   6   2   2   81.89    3.30
  -6   2  -2   79.09    3.00
   6   2   2   79.99    3.30
  -6   2  -2   82.59    3.90
  -7  -2  -2  100.69    3.40
  -7  -2  -2  102.99    5.00
  -7  -2  -2   95.59    3.90
  -7   2  -2  103.89    3.80
   7   2   2   90.19    4.00
   7   2   2   98.89    4.00
  -8  -2  -2   15.00    1.40
  -8  -2  -2   18.50    2.70
  -8   2  -2   17.90    2.30
  -8   2  -2   19.90    2.70
   8   2   2   16.40    2.20
  -9  -2  -2    4.40    2.60
  -9  -2  -2    2.80    1.00
  -9   2  -2    4.50    1.30
  -9   2  -2    5.10    2.30
   9   2   2    3.90    1.80
 -10  -2  -2    9.70    3.00
 -10   2  -2    4.90    3.00
 -10   2  -2    7.90    1.70
 -10  -3   2    9.40    2.90
  10  -3  -2    9.10    2.70
 -10   3   2   11.20    2.10
 -10   3   2    8.10    2.60
  -9  -3   2   20.00    2.80
   9  -3  -2   19.30    2.80
  -9   3   2   23.80    3.30
  -9   3   2   15.20    2.00
   9   3  -2   18.50    2.40
   8  -3  -2    2.70    1.80
  -8  -3   2    0.00    1.00
  -8  -3   2    1.10    2.00
   8   3  -2   -1.40    1.30
  -8   3   2    0.00    1.10
   8   3  -2    0.40    1.10
  -8   3   2   -0.40    1.50
  -7  -3   2   30.40    1.70
   7  -3  -2   32.40    1.40
  -7  -3   2   31.20    2.60
   7  -3  -2   29.80    2.00
  -7   3   2   32.30    2.00
   7   3  -2   29.80    2.00
   7   3  -2   26.80    1.70
   6  -3  -2   73.79    2.50
  -6  -3   2   71.09    2.60
  -6  -3   2   73.79    3.50
   6  -3  -2   72.59    2.90
  -6  -3   2   74.79    4.00
   6   3  -2   78.69    4.00
  -6   3   2   73.49    3.40
   6   3  -2   71.69    3.00
  -6   3   2   74.39    2.90
   6   3  -2   71.49    2.60
   5  -3  -2    8.30    0.90
   5  -3  -2    7.20    0.90
   5  -3  -2    8.10    1.20
   5  -3  -2    8.20    1.20
  -5  -3   2    8.80    1.20
  -5  -3   2    8.70    1.30
  -5  -3   2    6.40    0.70
   5   3  -2    8.70    1.10
   5   3  -2   10.80    1.50
  -5   3   2    8.40    1.20
   5   3  -2    7.90    0.70
  -5   3   2    7.60    1.00
   5   3  -2    7.20    0.70
  -5   3   2    8.40    0.90
  -4  -3   2   70.69    2.90
   4  -3  -2   64.19    2.80
  -4  -3   2   64.19    2.20
  -4  -3   2   66.79    2.70
   4  -3  -2   64.19    2.80
   4  -3  -2   70.99    2.50
   4   3  -2   68.89    2.20
   4   3  -2   69.99    2.10
   4   3  -2   63.09    3.10
  -4   3   2   64.49    2.70
  -4   3   2   67.49    2.50
   4   3  -2   67.09    2.60
  -4   3   2   67.19    2.50
   3  -3  -2   25.50    1.30
  -3  -3   2   23.50    1.30
   3  -3  -2   22.90    1.40
  -3  -3   2   24.20    1.40
   3  -3  -2   23.10    1.30
   3   3  -2   28.00    0.80
  -3   3   2   24.90    1.30
  -3   3   2   24.50    1.30
   3   3  -2   24.10    1.40
  -3   3   2   22.50    1.20
   3   3  -2   25.70    1.30
  -2  -3   2    0.30    0.20
   2  -3  -2    0.40    0.40
   2  -3  -2    1.20    0.40
  -2  -3   2    1.20    0.60
  -2  -3   2    0.60    0.30
  -2   3   2    0.80    0.50
  -2   3   2    1.00    0.50
   2   3  -2    0.50    0.20
   2   3  -2    0.60    0.20
   2   3  -2    0.50    0.30
  -2   3   2    0.70    0.30
   2   3  -2    0.60    0.40
   1  -3  -2 6744.12  192.98
   1  -3  -2 6952.40  191.88
  -1  -3   2 6750.72  191.78
  -1  -3   2 7023.50  193.18
  -1   3   2 6936.11  192.58
  -1   3   2 6790.92  192.38
   1   3  -2 6857.31  193.08
   1   3  -2 6690.03  191.08
  -1   3   2 6764.12  193.38
   1   3  -2 6731.93  191.58
   0  -3  -2 4026.60  111.39
   0  -3  -2 3868.31  112.09
   0  -3  -2 3843.02  111.39
   0  -3  -2 4164.38  111.09
   0  -3   2 3969.40  111.19
   0  -3   2 3815.22  110.49
   0   3  -2 3970.50  111.29
   0   3   2 3828.32  110.59
   0   3   2 4069.19  112.49
   0   3   2 3834.22  111.29
   0   3  -2 3924.91  111.29
  -1  -3  -2  729.03   20.40
  -1  -3  -2  710.63   20.50
  -1  -3  -2  683.33   20.20
  -1  -3  -2  694.13   20.10
   1  -3   2  714.53   20.30
   1  -3   2  702.83   20.20
   1  -3   2  718.63   20.20
  -1   3  -2  711.03   20.20
   1   3   2  738.03   20.10
   1   3   2  728.23   20.40
  -1   3  -2  711.33   20.20
  -1   3  -2  700.33   20.10
   2  -3   2   89.89    3.30
  -2  -3  -2   89.79    2.90
   2  -3   2   94.39    3.20
   2  -3   2   90.99    2.80
  -2  -3  -2   88.59    3.30
  -2  -3  -2   93.29    3.10
   2   3   2   92.19    2.90
  -2   3  -2   90.89    2.80
   2   3   2   87.99    3.20
  -2   3  -2   86.19    3.00
   2   3   2   91.69    3.30
  -3  -3  -2  155.58    4.90
   3  -3   2  154.48    5.20
  -3  -3  -2  153.18    5.30
  -3  -3  -2  153.18    4.60
   3  -3   2  154.18    5.00
  -3   3  -2  156.78    4.90
   3   3   2  154.68    4.70
   3   3   2  148.69    5.20
   3   3   2  156.78    5.00
  -3   3  -2  141.89    5.00
  -4  -3  -2   15.80    0.90
  -4  -3  -2   15.60    1.10
   4  -3   2   12.10    1.50
   4  -3   2   17.30    1.40
  -4  -3  -2   17.60    1.80
  -4   3  -2   16.40    1.50
   4   3   2   15.80    1.30
   4   3   2   16.30    1.10
   4   3   2   18.70    1.70
  -5  -3  -2   23.80    1.40
  -5  -3  -2   23.90    2.20
   5   3   2   18.90    2.30
   5   3   2   24.60    1.70
  -5   3  -2   24.70    1.40
  -5   3  -2   21.30    1.90
   5   3   2   23.40    1.40
  -6  -3  -2   83.29    2.80
  -6  -3  -2   79.09    4.10
   6   3   2   77.69    3.40
   6   3   2   79.99    3.20
  -6   3  -2   85.19    3.90
  -6   3  -2   85.29    3.20
  -7  -3  -2    2.20    1.70
  -7  -3  -2    0.10    0.50
  -7   3  -2   -0.60    0.80
   7   3   2    1.50    1.10
  -7   3  -2   -0.50    1.50
   7   3   2    0.40    1.10
  -8  -3  -2   11.50    1.30
  -8  -3  -2   12.50    2.60
  -8   3  -2   13.50    1.70
   8   3   2   12.80    1.90
  -8   3  -2   11.70    2.20
  -9  -3  -2    0.50    2.40
   9   3   2    0.00    1.90
  -9   3  -2   -2.10    1.90
  -9   3  -2    1.40    1.30
 -10  -3  -2    5.50    3.10
 -10   3  -2    3.10    1.60
 -10  -4   2   11.20    3.10
 -10   4   2   11.20    2.20
  10   4  -2    5.50    2.50
  -9  -4   2   14.00    2.70
   9  -4  -2   22.70    3.40
   9   4  -2   24.50    3.00
  -9   4   2   21.20    2.50
  -9   4   2   21.00    2.70
  -8  -4   2    2.70    3.30
   8  -4  -2    0.40    1.80
  -8   4   2   -0.60    1.60
   8   4  -2    0.90    1.10
   8   4  -2   -0.90    1.20
  -8   4   2    0.10    1.20
  -7  -4   2    5.70    1.60
   7  -4  -2    5.80    0.70
  -7  -4   2    4.90    1.30
   7  -4  -2    5.80    0.90
   7  -4  -2    4.70    1.70
  -7   4   2    4.00    1.70
   7   4  -2    5.00    0.90
   7   4  -2    5.00    1.30
  -7   4   2    6.10    1.60
   7   4  -2    4.80    0.90
  -6  -4   2    1.50    0.50
   6  -4  -2    1.80    0.60
   6  -4  -2    2.20    1.10
  -6  -4   2    1.00    1.10
  -6   4   2    1.90    0.80
   6   4  -2    0.70    0.70
   6   4  -2    1.70    0.50
   6   4  -2    0.70    0.90
  -6   4   2    1.90    1.00
  -5  -4   2    6.50    1.30
   5  -4  -2    8.00    0.90
   5  -4  -2    8.90    1.30
  -5  -4   2    7.20    1.20
   5   4  -2    7.90    0.70
  -5   4   2    7.70    1.00
   5   4  -2    9.10    1.30
   5   4  -2    8.80    0.60
  -5   4   2    9.80    1.30
  -5   4   2    6.80    1.00
   5   4  -2    8.90    1.20
  -4  -4   2   -1.50    0.80
   4  -4  -2    0.40    0.50
   4  -4  -2   -0.50    0.60
  -4  -4   2    1.40    0.80
   4  -4  -2   -1.10    0.70
   4  -4  -2   -0.20    0.60
  -4   4   2    0.60    0.50
   4   4  -2    1.10    0.60
  -4   4   2    0.80    0.60
   4   4  -2    1.10    0.80
  -4   4   2    1.80    0.70
   3  -4  -2  180.78    5.80
  -3  -4   2  183.38    5.60
   3  -4  -2  177.18    5.50
   3  -4  -2  173.68    5.80
  -3  -4   2  183.28    5.90
   3  -4  -2  186.68    5.50
  -3   4   2  167.58    5.60
   3   4  -2  175.78    5.70
  -3   4   2  171.78    5.50
  -3   4   2  176.18    5.70
   3   4  -2  179.48    5.60
   2  -4  -2  398.16   11.60
  -2  -4   2  380.06   11.10
  -2  -4   2  388.96   11.70
   2  -4  -2  387.26   11.70
   2  -4  -2  399.06   11.50
  -2  -4   2  390.06   11.40
   2  -4  -2  410.06   11.40
   2   4  -2  379.76   11.10
   2   4  -2  400.76   11.40
  -2   4   2  396.46   11.70
   2   4  -2  379.76   11.60
  -2   4   2  407.06   11.70
  -2   4   2  393.96   11.40
   1  -4  -2    9.60    0.60
  -1  -4   2    9.10    0.60
   1  -4  -2    8.90    0.90
   1  -4  -2    9.50    0.80
  -1  -4   2    8.60    0.60
   1   4  -2    9.70    0.50
  -1   4   2   10.10    1.10
  -1   4   2   10.60    0.90
  -1   4   2    9.10    0.60
   1   4  -2    8.00    0.70
   1   4  -2    8.30    0.50
   0  -4   2   93.49    3.10
   0  -4   2   90.99    2.90
   0  -4  -2   99.99    2.90
   0  -4   2   95.99    2.90
   0  -4  -2   94.69    3.20
   0  -4  -2   91.29    3.30
   0  -4   2   92.09    3.10
   0   4  -2   92.79    3.00
   0   4  -2   89.19    3.20
   0   4   2   93.59    3.40
   0   4   2   92.49    3.00
   0   4  -2   99.39    2.90
   0   4   2   94.59    3.20
   1  -4   2  254.67    7.60
   1  -4   2  253.77    7.50
  -1  -4  -2  247.48    7.40
  -1  -4  -2  249.78    7.80
   1  -4   2  257.37    7.40
   1  -4   2  243.68    7.60
  -1  -4  -2  260.07    7.30
  -1   4  -2  255.77    7.40
  -1   4  -2  244.68    7.50
   1   4   2  251.77    7.70
   1   4   2  255.17    7.80
  -1   4  -2  253.97    7.40
  -2  -4  -2  118.49    3.60
  -2  -4  -2  119.09    4.00
  -2  -4  -2  117.99    4.30
   2  -4   2  122.89    3.70
  -2  -4  -2  116.19    3.70
   2  -4   2  121.99    4.00
   2  -4   2  116.69    4.00
  -2   4  -2  118.89    3.60
  -2   4  -2  120.89    3.90
  -2   4  -2  118.29    3.90
   2   4   2  127.89    3.70
   2   4   2  121.79    4.20
   2   4   2  124.59    4.60
   3  -4   2   81.39    3.10
  -3  -4  -2   84.19    3.00
   3  -4   2   85.29    3.30
  -3  -4  -2   82.29    2.70
  -3  -4  -2   83.39    3.40
  -3   4  -2   85.29    3.00
  -3   4  -2   82.59    3.10
   3   4   2   78.59    3.20
   3   4   2   85.99    3.40
  -3   4  -2   85.09    2.60
   3   4   2   84.49    2.70
   4  -4   2  181.68    6.30
  -4  -4  -2  195.78    6.20
   4  -4   2  191.08    6.80
  -4  -4  -2  197.78    5.70
  -4  -4  -2  196.38    6.70
  -4   4  -2  192.48    6.40
   4   4   2  189.28    6.60
  -4   4  -2  188.08    6.10
   4   4   2  198.98    6.40
   4   4   2  197.78    5.90
  -5  -4  -2  298.67    9.40
  -5  -4  -2  310.17    8.90
  -5  -4  -2  308.07   10.20
   5   4   2  306.87    9.70
  -5   4  -2  317.37    9.50
   5   4   2  297.47    9.20
  -5   4  -2  310.07    9.80
  -6  -4  -2    0.60    1.50
  -6  -4  -2    1.40    0.40
  -6   4  -2    1.20    0.80
  -6   4  -2    0.40    1.10
   6   4   2    1.30    0.80
   6   4   2    1.50    1.10
  -7  -4  -2    1.20    1.90
  -7  -4  -2    1.10    0.50
  -7   4  -2   -1.10    1.40
   7   4   2    1.50    1.10
   7   4   2    1.10    1.30
  -7   4  -2    0.60    1.00
  -8  -4  -2    5.20    2.30
  -8  -4  -2    4.20    0.80
   8   4   2    4.30    1.80
  -8   4  -2    9.70    2.20
  -9  -4  -2    4.10    2.70
  -9   4  -2    0.90    2.20
  -9   4  -2    0.40    1.40
   9  -5  -2   18.60    3.00
  -9  -5   2   14.40    2.80
   9   5  -2   21.10    2.80
  -9   5   2   17.70    2.60
  -9   5   2   19.00    2.30
  -8  -5   2   18.40    3.20
   8  -5  -2   19.90    2.80
  -8   5   2   19.30    2.20
   8   5  -2   20.70    2.40
  -8   5   2   20.90    2.90
   7  -5  -2   20.00    2.50
  -7  -5   2   17.20    2.30
   7   5  -2   13.90    1.80
  -7   5   2   17.50    1.80
  -7   5   2   22.70    2.30
   7   5  -2   15.30    1.00
   6  -5  -2    7.10    0.90
  -6  -5   2    7.40    1.50
   6  -5  -2    7.60    0.90
   6  -5  -2    8.40    1.50
  -6   5   2    6.70    1.10
   6   5  -2    8.90    1.30
  -6   5   2    9.80    1.40
   5  -5  -2   65.59    3.20
   5  -5  -2   65.69    2.40
  -5  -5   2   60.29    3.00
   5   5  -2   68.09    3.20
  -5   5   2   67.79    2.70
  -5   5   2   63.09    2.60
  -5   5   2   62.39    3.00
   5   5  -2   63.79    2.90
   4  -5  -2   11.20    1.50
  -4  -5   2   13.30    1.40
  -4  -5   2   13.90    1.80
   4  -5  -2   10.70    0.90
  -4   5   2   11.00    1.30
  -4   5   2   10.80    1.30
   4   5  -2   12.60    1.40
  -4   5   2   11.00    1.00
   3  -5  -2   83.79    2.90
   3  -5  -2   80.39    3.20
   3  -5  -2   84.39    2.90
   3  -5  -2   81.89    3.20
  -3  -5   2   76.99    3.20
   3   5  -2   82.09    3.10
  -3   5   2   79.39    2.90
   3   5  -2   83.19    3.00
   2  -5  -2  227.68    6.80
  -2  -5   2  217.88    6.70
  -2  -5   2  224.08    7.00
   2  -5  -2  222.38    7.00
  -2  -5   2  216.08    6.40
   2  -5  -2  211.48    6.60
   2  -5  -2  219.38    6.80
  -2   5   2  222.38    7.00
  -2   5   2  224.28    6.90
  -2   5   2  215.98    6.70
   2   5  -2  216.78    6.60
   2   5  -2  221.48    6.90
  -1  -5   2  247.78    7.50
   1  -5  -2  251.67    7.20
   1  -5  -2  227.08    7.50
  -1  -5   2  238.58    7.20
  -1  -5   2  244.08    7.20
   1   5  -2  253.67    7.10
   1   5  -2  242.18    7.40
  -1   5   2  237.38    7.20
  -1   5   2  239.98    7.70
   1   5  -2  246.58    7.00
  -1   5   2  245.68    7.50
   0  -5  -2  303.47    9.00
   0  -5  -2  313.07    8.70
   0  -5   2  297.87    8.70
   0  -5   2  293.17    8.70
   0  -5   2  308.27    9.30
   0  -5  -2  292.17    9.10
   0  -5   2  300.57    8.90
   0   5  -2  295.37    8.90
   0   5  -2  287.87    8.80
   0   5   2  290.27    9.20
   0   5  -2  303.57    8.70
  -1  -5  -2  378.76   11.40
   1  -5   2  396.16   11.30
   1  -5   2  389.56   11.70
  -1  -5  -2  390.96   11.10
  -1  -5  -2  393.26   11.70
   1  -5   2  389.06   11.30
  -1  -5  -2  387.26   11.20
   1  -5   2  388.86   11.30
   1   5   2  376.66   11.70
  -1   5  -2  390.96   11.20
   1   5   2  369.36   11.20
   2  -5   2  693.73   20.60
   2  -5   2  712.33   20.30
  -2  -5  -2  692.43   20.30
  -2  -5  -2  708.63   19.80
  -2  -5  -2  692.63   20.60
  -2  -5  -2  680.63   20.00
   2  -5   2  719.23   20.20
   2  -5   2  705.93   20.00
  -2   5  -2  709.03   20.00
  -2   5  -2  686.53   20.10
  -2   5  -2  696.03   20.10
   2   5   2  705.13   20.50
   2   5   2  719.23   20.50
   3  -5   2   67.29    2.80
   3  -5   2   66.19    2.70
   3  -5   2   69.09    2.30
  -3  -5  -2   67.29    3.10
  -3  -5  -2   69.79    2.20
  -3  -5  -2   69.59    2.10
  -3  -5  -2   65.99    2.60
   3  -5   2   72.29    2.90
   3   5   2   68.49    3.00
  -3   5  -2   67.19    2.30
   3   5   2   68.89    3.00
  -3   5  -2   66.69    2.70
  -4  -5  -2   94.09    3.70
  -4  -5  -2  104.09    3.10
   4  -5   2  105.59    4.20
  -4  -5  -2  104.79    4.40
  -4   5  -2  109.89    3.70
   4   5   2  105.99    4.10
   4   5   2  106.29    3.20
  -4   5  -2  106.19    3.90
   4   5   2  108.99    4.30
  -5  -5  -2    6.40    1.60
  -5  -5  -2    6.30    0.50
   5   5   2    6.70    0.80
  -5   5  -2    4.90    0.80
  -5   5  -2    7.60    1.30
   5   5   2    5.80    1.20
  -6  -5  -2    0.80    0.50
  -6  -5  -2   -0.20    1.70
  -6   5  -2   -0.80    1.20
  -6   5  -2    0.70    0.80
   6   5   2    0.20    1.20
  -7   5  -2    1.20    1.00
  -7   5  -2   -1.10    1.50
   7   5   2   -2.00    1.40
  -8  -5  -2    1.30    2.30
  -8   5  -2    2.70    1.90
  -8   5  -2    0.40    1.20
   8   5   2   -1.10    2.10
  -9  -5  -2    3.30    2.90
   9   5   2    3.60    2.20
  -9   5  -2    3.20    1.60
  -9   5  -2    6.20    2.40
   9  -6  -2    2.70    2.40
  -9  -6   2   -2.70    2.40
  -9   6   2    2.20    2.20
   9   6  -2   -1.00    2.00
  -9   6   2    1.20    1.70
  -8  -6   2    3.50    2.30
   8  -6  -2   -1.10    2.10
  -8   6   2    2.50    1.30
   8   6  -2   -1.60    1.50
  -8   6   2    1.30    1.90
   7  -6  -2    0.40    1.60
  -7  -6   2   -2.20    1.60
  -7   6   2   -0.40    1.10
   7   6  -2    0.30    1.30
  -7   6   2    1.20    1.50
  -6  -6   2    3.70    1.40
   6  -6  -2    2.70    0.80
   6  -6  -2    1.70    1.40
   6  -6  -2    3.00    0.80
   6   6  -2    2.20    1.10
  -6   6   2    4.40    0.80
  -6   6   2    2.60    1.30
  -6   6   2    3.00    1.00
   5  -6  -2  117.49    4.80
  -5  -6   2  120.99    4.70
   5  -6  -2  126.09    4.00
  -5   6   2  124.59    4.40
  -5   6   2  120.19    4.60
  -5   6   2  119.09    4.30
   5   6  -2  128.69    4.70
   5   6  -2  117.89    4.70
   4  -6  -2   67.19    2.50
  -4  -6   2   68.39    3.00
   4  -6  -2   70.39    3.20
  -4   6   2   69.49    2.70
  -4   6   2   60.59    3.10
   4   6  -2   66.99    3.00
   4   6  -2   70.29    2.90
   3  -6  -2   31.00    1.50
   3  -6  -2   27.50    1.70
   3  -6  -2   28.90    1.90
  -3  -6   2   27.40    1.70
  -3   6   2   29.90    2.00
   3   6  -2   29.80    1.60
   3   6  -2   29.00    1.80
  -3   6   2   27.80    1.50
   2  -6  -2   46.70    1.80
   2  -6  -2   47.80    2.00
   2  -6  -2   46.40    2.30
  -2  -6   2   44.80    2.00
   2  -6  -2   46.30    2.00
  -2  -6   2   47.40    2.30
  -2  -6   2   41.80    1.60
  -2   6   2   43.40    2.10
   2   6  -2   40.30    2.00
  -2   6   2   46.30    1.90
   2   6  -2   47.60    1.80
   2   6  -2   45.40    1.40
  -2   6   2   45.20    2.30
   1  -6  -2    1.30    0.70
  -1  -6   2    0.50    0.40
   1  -6  -2    0.60    0.30
  -1  -6   2    0.60    0.50
   1  -6  -2    0.20    0.50
  -1  -6   2   -0.70    0.60
  -1   6   2   -0.40    0.40
   1   6  -2    0.30    0.40
   1   6  -2   -0.20    0.20
  -1   6   2    1.10    0.60
  -1   6   2    0.10    0.70
   1   6  -2    0.30    0.50
   0  -6  -2   45.80    2.00
   0  -6   2   49.50    2.10
   0  -6   2   47.20    1.70
   0  -6  -2   44.50    2.20
   0  -6   2   43.30    1.80
   0  -6   2   42.90    2.00
   0  -6  -2   47.70    1.80
   0   6  -2   44.40    1.70
   0   6   2   47.00    2.30
   0   6  -2   44.80    1.90
   0   6   2   42.10    2.00
   0   6  -2   45.10    1.70
   0   6   2   46.10    1.80
  -1  -6  -2  674.63   19.20
   1  -6   2  665.63   19.30
  -1  -6  -2  674.03   18.90
   1  -6   2  677.03   19.20
  -1  -6  -2  662.73   19.40
   1  -6   2  683.23   19.40
  -1  -6  -2  674.73   19.70
  -1   6  -2  673.53   19.30
   1   6   2  638.14   19.10
   1   6   2  686.33   19.50
  -1   6  -2  648.54   19.10
   1   6   2  676.13   19.80
  -2  -6  -2   92.69    3.70
  -2  -6  -2   89.59    3.00
   2  -6   2   92.99    3.40
   2  -6   2   93.39    3.40
  -2  -6  -2   95.79    2.80
   2  -6   2   90.49    3.10
   2  -6   2   87.39    3.30
   2   6   2   93.79    3.50
  -2   6  -2   90.59    3.10
  -2   6  -2   86.49    3.20
   2   6   2   89.99    3.60
  -3  -6  -2  133.59    5.10
   3  -6   2  134.09    4.70
  -3  -6  -2  136.49    3.90
   3  -6   2  134.69    4.80
  -3  -6  -2  131.29    4.10
   3  -6   2  122.49    4.40
   3  -6   2  139.89    5.10
   3   6   2  131.59    4.90
   3   6   2  134.09    5.00
  -3   6  -2  132.49    4.60
  -3   6  -2  151.18    4.70
  -3   6  -2  140.19    4.50
   4  -6   2   15.00    0.90
   4  -6   2   15.00    1.70
  -4  -6  -2   12.60    1.80
  -4   6  -2   15.80    1.30
  -4   6  -2   14.70    1.50
   4   6   2   14.80    1.60
   4   6   2   14.80    1.70
  -4   6  -2   14.10    0.90
  -4   6  -2   15.20    1.10
   5  -6   2   46.40    2.70
  -5  -6  -2   45.40    3.20
   5   6   2   43.00    2.80
  -5   6  -2   46.50    2.60
  -5   6  -2   42.00    2.10
  -6  -6  -2    1.70    1.80
  -6   6  -2    1.30    0.90
   6   6   2    2.50    1.40
  -7  -6  -2   12.30    2.60
   7  -6   2   12.30    2.00
   7   6   2   11.40    2.20
  -7   6  -2   13.70    2.00
  -7   6  -2   13.10    1.80
   8  -6   2   40.80    3.80
  -8  -6  -2   32.10    4.30
  -8   6  -2   32.70    3.50
   8   6   2   29.00    3.50
  -8   6  -2   27.50    2.50
   9  -6   2    3.40    2.60
  -9  -6  -2    2.00    3.00
  -9   6  -2    1.40    1.60
   9   6   2   -1.80    2.40
  -9   6  -2    4.30    2.50
  -9  -7   2   12.20    3.00
  -9   7   2   13.70    2.20
   9   7  -2    9.90    2.60
  -8  -7   2    0.50    3.50
   8  -7  -2   -0.90    2.00
  -8   7   2    1.70    1.90
   8   7  -2    2.00    1.80
  -8   7   2    2.10    1.50
  -7  -7   2   15.30    2.40
   7  -7  -2   15.30    2.30
  -7   7   2   14.50    2.00
  -7   7   2   16.20    2.20
   7   7  -2   17.80    2.50
  -6  -7   2   17.10    2.40
   6  -7  -2   15.20    2.10
  -6   7   2   16.70    1.50
  -6   7   2   15.30    2.00
   6   7  -2   16.30    2.20
  -6   7   2   13.80    1.60
  -5  -7   2    3.80    1.30
   5  -7  -2    3.20    0.70
   5  -7  -2    5.40    1.50
  -5   7   2    2.50    0.90
   5   7  -2    6.90    1.40
  -5   7   2    3.20    1.30
   5   7  -2    5.00    1.30
  -4  -7   2  320.97   10.00
   4  -7  -2  316.87   10.20
   4   7  -2  307.97    9.80
  -4   7   2  318.57   10.10
   4   7  -2  321.07   10.10
  -4   7   2  315.07    9.70
   3  -7  -2   17.70    1.30
   3  -7  -2   21.10    1.80
  -3  -7   2   19.20    1.60
  -3   7   2   17.60    1.90
  -3   7   2   19.40    1.30
   3   7  -2   17.20    1.60
   2  -7  -2   41.00    2.10
   2  -7  -2   39.60    2.20
  -2  -7   2   40.60    1.80
   2  -7  -2   38.80    1.80
   2  -7  -2   42.10    1.90
   2   7  -2   40.60    1.30
  -2   7   2   37.90    2.40
   2   7  -2   41.50    1.80
  -2   7   2   41.00    2.30
  -2   7   2   40.20    1.90
   2   7  -2   40.90    2.20
   1  -7  -2  297.17    8.90
   1  -7  -2  302.17    9.10
   1  -7  -2  293.87    9.40
   1  -7  -2  296.97    9.10
  -1  -7   2  295.67    9.00
   1   7  -2  308.07    8.90
  -1   7   2  299.27    9.00
  -1   7   2  291.97    9.60
  -1   7   2  307.57    9.30
   1   7  -2  302.77    9.30
   0  -7  -2   25.10    1.20
   0  -7  -2   26.30    1.60
   0  -7   2   25.50    1.50
   0  -7   2   27.20    1.60
   0  -7   2   27.60    1.30
   0  -7  -2   26.00    1.80
   0  -7   2   25.10    1.40
   0   7  -2   29.90    1.60
   0   7   2   28.40    2.00
   0   7   2   25.60    1.40
   0   7  -2   25.30    1.30
   0   7   2   28.20    1.70
   0   7  -2   26.10    1.20
   1  -7   2    6.40    0.90
  -1  -7  -2    6.10    1.20
  -1  -7  -2    6.60    0.90
   1  -7   2    7.10    0.90
   1  -7   2    7.40    1.10
  -1  -7  -2    7.00    1.00
  -1  -7  -2    7.20    0.60
   1  -7   2    6.40    0.80
   1   7   2    7.10    1.30
  -1   7  -2    6.30    0.80
   1   7   2    6.60    1.00
   1   7   2    6.90    0.80
  -1   7  -2    4.80    0.90
   2  -7   2  150.58    5.00
  -2  -7  -2  153.58    5.60
   2  -7   2  160.48    5.20
   2  -7   2  148.79    5.20
   2  -7   2  149.79    5.30
  -2  -7  -2  150.68    4.80
  -2  -7  -2  157.88    4.60
  -2   7  -2  156.58    5.00
   2   7   2  154.78    5.60
  -2   7  -2  152.48    5.00
   2   7   2  157.38    5.40
   3  -7   2    0.20    1.00
   3  -7   2   -0.40    0.80
  -3  -7  -2    1.80    1.20
  -3  -7  -2    0.30    0.20
  -3  -7  -2    0.60    0.40
   3  -7   2    0.50    0.60
  -3   7  -2    0.70    0.60
   3   7   2    0.80    1.20
  -3   7  -2    0.00    0.70
   3   7   2    0.50    1.10
   4  -7   2    6.90    0.90
   4  -7   2    7.20    1.30
  -4  -7  -2    9.10    1.70
   4   7   2    5.40    1.30
  -4   7  -2    6.00    0.90
  -4   7  -2    6.50    1.20
  -4   7  -2    6.80    1.00
   5  -7   2   39.30    2.80
  -5  -7  -2   33.80    3.30
   5   7   2   38.80    2.90
  -5   7  -2   41.90    2.50
  -5   7  -2   44.90    2.60
  -6  -7  -2   16.10    2.60
   6  -7   2   14.90    2.10
  -6   7  -2   15.20    2.00
   6   7   2   14.00    2.00
  -6   7  -2   15.80    2.00
  -7  -7  -2   11.40    2.80
   7  -7   2    5.70    2.20
  -7   7  -2    8.00    1.40
  -7   7  -2   12.50    2.20
   7   7   2    9.10    2.20
   8  -7   2    4.40    2.30
  -8  -7  -2    1.20    2.70
  -8   7  -2    3.80    1.50
   8   7   2    7.40    2.40
  -8   7  -2    5.50    2.10
  -9  -7  -2    4.40    3.20
  -9   7  -2    4.20    2.40
   9   7   2    2.00    2.80
  -8  -8   2    1.30    2.40
   8  -8  -2    0.30    2.50
   8   8  -2   -0.90    2.10
  -8   8   2   -0.90    1.80
  -8   8   2    0.30    1.60
  -7  -8   2   17.40    2.60
   7  -8  -2   20.60    2.80
  -7   8   2   19.60    2.10
   7   8  -2   19.40    2.60
   6  -8  -2   39.60    3.40
  -6  -8   2   46.70    3.40
  -6   8   2   47.30    2.80
   6   8  -2   44.50    3.20
   5  -8  -2   49.70    2.80
   5  -8  -2   58.49    3.40
  -5  -8   2   57.19    3.30
  -5   8   2   58.39    2.80
   5   8  -2   55.89    3.20
  -5   8   2   56.19    3.20
   5   8  -2   52.89    3.00
   4  -8  -2   91.69    3.30
  -4  -8   2   91.49    4.00
   4  -8  -2   93.49    4.30
   4   8  -2   96.39    3.70
  -4   8   2   95.69    4.30
  -4   8   2   94.49    3.70
   4   8  -2   99.09    4.50
   3  -8  -2   64.69    2.60
  -3  -8   2   64.59    3.00
   3  -8  -2   65.29    3.30
  -3   8   2   66.49    3.40
  -3   8   2   65.59    2.70
   3   8  -2   66.79    2.70
   3   8  -2   59.99    3.00
  -2  -8   2   -0.60    0.70
   2  -8  -2    0.60    0.70
  -2  -8   2    0.00    0.80
   2  -8  -2    0.60    0.90
   2   8  -2   -0.30    0.40
  -2   8   2    0.50    0.70
  -2   8   2    0.60    1.20
   2   8  -2    0.70    1.00
   1  -8  -2   18.10    1.40
   1  -8  -2   17.20    1.10
   1  -8  -2   19.00    1.80
   1  -8  -2   15.80    1.50
  -1  -8   2   18.10    1.50
  -1   8   2   17.70    1.20
   1   8  -2   17.30    1.60
   1   8  -2   17.90    0.90
  -1   8   2   17.30    1.90
  -1   8   2   18.90    1.70
   0  -8  -2   35.00    1.60
   0  -8   2   33.70    1.60
   0  -8   2   36.20    1.90
   0  -8  -2   36.10    2.30
   0  -8   2   34.60    2.00
   0  -8   2   35.50    1.80
   0   8   2   37.60    2.10
   0   8  -2   34.60    2.00
   0   8  -2   37.80    1.70
   0   8   2   39.70    2.50
   0   8   2   36.10    1.70
   0   8  -2   37.10    1.50
   1  -8   2   36.50    2.00
  -1  -8  -2   35.80    1.50
   1  -8   2   33.70    1.90
   1  -8   2   39.80    1.80
   1  -8   2   34.90    2.00
  -1  -8  -2   38.20    1.80
  -1  -8  -2   36.70    2.40
  -1   8  -2   33.30    2.10
   1   8   2   37.40    2.10
   1   8   2   36.00    2.50
  -1   8  -2   34.30    1.60
   1   8   2   36.00    1.70
  -2  -8  -2  218.58    6.40
   2  -8   2  217.58    6.90
  -2  -8  -2  224.58    7.60
   2  -8   2  217.68    7.10
   2  -8   2  216.18    7.10
  -2  -8  -2  203.18    6.80
   2   8   2  211.48    7.50
  -2   8  -2  215.98    7.00
  -2   8  -2  227.18    6.80
  -3  -8  -2   49.80    1.90
  -3  -8  -2   50.09    1.70
   3  -8   2   52.29    2.80
   3  -8   2   53.59    2.30
  -3  -8  -2   49.70    3.10
   3   8   2   54.59    3.20
  -3   8  -2   49.90    2.50
   3   8   2   56.89    3.20
  -3   8  -2   51.99    2.30
   4  -8   2   72.29    3.50
  -4  -8  -2   75.19    4.00
   4  -8   2   71.49    2.70
   4   8   2   71.69    3.90
  -4   8  -2   74.69    3.00
  -4   8  -2   70.59    3.20
  -5  -8  -2    2.20    1.80
   5  -8   2    4.70    1.60
  -5   8  -2    2.20    1.00
   5   8   2    6.00    1.90
  -5   8  -2    2.90    1.30
  -6  -8  -2   -0.90    2.00
   6  -8   2   -1.10    1.60
   6   8   2    2.50    1.60
  -6   8  -2   -0.20    0.90
  -6   8  -2    2.60    1.50
  -7  -8  -2   12.60    3.00
   7  -8   2   10.80    2.40
  -7   8  -2    7.80    2.10
   7   8   2   12.00    2.50
  -7   8  -2   10.50    1.70
   8  -8   2    4.40    2.40
  -8  -8  -2   -6.00    2.80
  -8   8  -2    1.80    2.10
   8   8   2    1.10    2.40
  -8   8  -2    0.70    1.40
   8  -9  -2   -0.30    2.60
  -8   9   2    5.10    2.20
   8   9  -2   -1.30    2.30
  -7  -9   2    2.00    2.30
   7  -9  -2    7.40    2.40
  -7   9   2    3.10    1.70
   7   9  -2    6.00    2.10
  -6  -9   2    9.20    2.20
   6  -9  -2   13.10    2.40
  -6   9   2    9.40    1.70
   6   9  -2   11.70    2.20
   5  -9  -2    2.00    1.70
  -5  -9   2   -1.60    1.50
   5   9  -2    1.20    1.50
  -5   9   2    0.20    1.10
  -5   9   2   -0.50    1.80
   4  -9  -2    2.80    0.80
  -4  -9   2    1.50    1.30
   4  -9  -2   -0.10    1.60
  -4   9   2    0.20    1.60
  -4   9   2    1.50    1.10
   4   9  -2   -0.90    1.30
   4   9  -2    1.10    1.10
  -3  -9   2   33.40    2.40
   3  -9  -2   39.10    2.70
   3   9  -2   37.80    2.10
  -3   9   2   34.40    3.00
  -3   9   2   36.60    2.20
   3   9  -2   33.90    2.40
  -2  -9   2    0.90    1.10
   2  -9  -2    2.70    1.00
   2  -9  -2    0.50    1.20
  -2  -9   2    1.30    0.70
  -2   9   2    1.30    0.80
   2   9  -2    2.30    0.80
   2   9  -2    0.40    1.10
   2   9  -2    1.90    0.50
  -2   9   2    3.20    1.50
  -1  -9   2    4.00    0.70
   1  -9  -2    3.40    1.30
  -1  -9   2    4.10    1.10
  -1  -9   2    2.40    0.90
   1   9  -2    4.00    0.60
  -1   9   2    4.90    1.50
   1   9  -2    4.00    0.80
  -1   9   2    3.70    0.90
   1   9  -2    4.80    1.20
   0  -9   2    0.90    0.70
   0  -9  -2    1.00    0.60
   0  -9   2    0.60    0.90
   0  -9   2    0.50    0.80
   0  -9  -2    1.90    1.30
   0   9  -2    1.40    0.60
   0   9  -2    2.00    0.80
   0   9  -2    1.40    1.00
   0   9   2    0.70    0.70
   0   9   2    1.20    1.10
  -1  -9  -2   20.30    2.20
   1  -9   2   22.20    1.80
  -1  -9  -2   19.90    1.10
   1  -9   2   21.10    1.80
  -1  -9  -2   20.60    1.60
   1  -9   2   17.10    1.60
   1  -9   2   19.70    1.60
  -1   9  -2   21.80    1.90
  -1   9  -2   20.80    1.40
   1   9   2   22.80    2.40
   1   9   2   21.70    1.50
   2  -9   2   16.40    1.80
   2  -9   2   22.20    1.70
  -2  -9  -2   19.50    1.10
  -2  -9  -2   19.20    2.50
  -2  -9  -2   20.00    1.50
   2  -9   2   19.50    1.90
   2   9   2   21.20    2.50
  -2   9  -2   22.30    2.00
  -2   9  -2   20.80    1.50
  -3  -9  -2    6.10    0.80
   3  -9   2    8.70    1.20
   3  -9   2    6.50    1.40
  -3  -9  -2    6.40    0.70
  -3  -9  -2    9.90    1.90
  -3   9  -2    9.80    1.50
   3   9   2    6.40    2.10
  -3   9  -2   10.50    1.40
   4  -9   2   33.20    2.70
  -4  -9  -2   29.70    3.10
  -4   9  -2   34.00    2.40
   4   9   2   33.50    2.90
  -4   9  -2   33.80    2.10
  -5  -9  -2    4.20    2.30
   5  -9   2    0.50    1.70
  -5   9  -2    4.20    1.50
  -5   9  -2    1.90    1.10
   5   9   2    4.30    1.90
  -6  -9  -2   -2.30    2.30
   6  -9   2    1.20    1.80
  -6   9  -2    0.50    1.60
  -6   9  -2   -2.40    1.10
   6   9   2    0.30    2.10
   7  -9   2    3.00    2.40
  -7  -9  -2    6.30    3.00
  -7   9  -2    4.60    2.00
   7   9   2    2.10    2.50
  -7   9  -2    3.50    1.40
  -8  -9  -2    0.40    3.40
   8  -9   2    1.70    2.60
   8   9   2   -1.00    2.60
  -8   9  -2    1.00    2.20
   7 -10  -2    1.90    2.60
   7  10  -2   -1.70    2.10
  -7  10   2    4.60    1.70
   6 -10  -2    8.30    2.40
  -6 -10   2    1.20    2.90
  -6  10   2   10.90    1.90
   6  10  -2   11.60    2.30
   5 -10  -2    7.10    2.10
  -5 -10   2    9.00    2.00
   5  10  -2    8.00    1.90
  -5  10   2    5.10    2.20
  -5  10   2    5.00    1.60
   4 -10  -2    5.00    1.90
  -4 -10   2    3.90    1.80
  -4  10   2    4.80    1.30
  -4  10   2    5.70    2.20
   4  10  -2    5.60    1.80
   3 -10  -2    6.40    1.70
  -3 -10   2    3.40    1.50
   3  10  -2    4.40    1.20
   3  10  -2    2.40    1.50
  -3  10   2    4.60    2.00
  -3  10   2    3.50    1.40
   2 -10  -2   80.19    4.20
  -2 -10   2   78.49    3.60
  -2 -10   2   76.39    3.10
   2  10  -2   78.89    2.70
  -2  10   2   80.29    4.40
  -2  10   2   85.69    3.40
   2  10  -2   79.99    3.10
  -1 -10   2   24.70    2.20
  -1 -10   2   23.50    1.60
  -1 -10   2   25.80    1.90
   1 -10  -2   25.10    2.70
  -1  10   2   27.20    1.80
  -1  10   2   25.60    2.90
   1  10  -2   27.80    1.40
   1  10  -2   28.70    2.40
   1  10  -2   28.10    1.80
   0 -10  -2    0.90    1.30
   0 -10   2    1.50    0.80
   0 -10  -2   -1.50    0.70
   0 -10   2    2.10    1.10
   0  10  -2   -0.30    0.80
   0  10  -2   -1.00    1.20
   0  10   2   -0.70    1.50
   0  10  -2   -0.10    0.60
   0  10   2    0.80    0.80
  -1 -10  -2   10.80    1.80
  -1 -10  -2    8.60    1.10
  -1 -10  -2   11.10    1.30
   1 -10   2    7.80    2.00
   1 -10   2    8.10    1.40
   1  10   2   10.80    1.40
  -1  10  -2   11.10    1.30
  -1  10  -2   12.90    1.70
   1  10   2   13.00    2.10
   2 -10   2   11.30    1.70
  -2 -10  -2    7.90    1.10
  -2 -10  -2    8.60    1.40
  -2 -10  -2    9.90    2.00
   2  10   2    9.80    2.20
  -2  10  -2   11.50    1.80
  -2  10  -2    9.70    1.20
  -3 -10  -2   83.59    4.50
   3 -10   2   80.29    3.90
  -3 -10  -2   73.99    2.80
   3 -10   2   75.59    3.40
  -3  10  -2   88.29    4.50
  -3  10  -2   80.69    3.80
   3  10   2   82.09    4.50
  -4 -10  -2    9.10    2.20
   4 -10   2    7.90    1.80
   4  10   2    7.50    2.10
  -4  10  -2    3.90    1.10
  -4  10  -2    7.10    1.70
   5 -10   2    0.30    1.80
  -5 -10  -2    0.40    2.40
  -5  10  -2    0.80    1.30
   5  10   2    1.10    1.90
   6 -10   2   11.30    2.50
  -6 -10  -2    3.70    2.70
   6  10   2    7.50    2.40
  -6  10  -2   11.60    1.80
   7 -10   2    0.50    2.50
  -7 -10  -2    1.10    3.20
   7  10   2   -1.00    2.60
  -7  10  -2   -2.00    1.30
  -7  10  -2    1.80    2.10
   6 -11  -2    4.20    2.40
  -6  11   2    2.70    1.50
   6  11  -2    2.50    2.40
   5 -11  -2    1.40    2.20
   5  11  -2    1.90    1.80
  -5  11   2    3.30    1.60
   4 -11  -2   20.40    2.70
  -4 -11   2   17.80    2.30
  -4  11   2   22.90    3.00
  -4  11   2   13.80    1.90
   4  11  -2   19.60    2.70
  -3 -11   2   19.30    2.30
   3 -11  -2   20.40    2.70
  -3  11   2   17.00    2.00
   3  11  -2   19.60    2.50
  -3  11   2   15.60    2.70
  -2 -11   2  130.69    5.30
   2 -11  -2  143.79    5.90
   2  11  -2  128.39    4.30
  -2  11   2  139.09    6.40
   2  11  -2  137.19    5.80
  -2  11   2  138.89    5.10
  -1 -11   2   23.30    2.40
   1 -11  -2   20.30    2.80
   1  11  -2   22.60    1.90
   1  11  -2   21.90    1.40
  -1  11   2   22.20    1.90
   1  11  -2   22.40    2.70
  -1  11   2   24.00    3.20
   0 -11  -2   24.40    3.00
   0 -11   2   22.10    2.50
   0 -11   2   17.20    2.00
   0 -11  -2   22.00    2.10
   0  11  -2   24.40    1.50
   0  11   2   21.00    1.80
   0  11  -2   23.30    2.60
  -1 -11  -2    1.70    1.00
   1 -11   2    0.20    1.40
  -1 -11  -2    0.40    1.60
  -1 -11  -2    1.80    1.10
  -1  11  -2    1.80    0.90
   1  11   2    1.10    0.90
  -1  11  -2    3.10    1.70
   1  11   2   -0.60    1.80
   2 -11   2   58.29    3.40
  -2 -11  -2   51.99    2.80
  -2 -11  -2   55.79    3.90
  -2  11  -2   63.89    2.80
  -2  11  -2   59.59    3.60
   2  11   2   62.19    4.30
   3 -11   2   18.10    2.20
  -3 -11  -2   19.60    2.70
   3  11   2   17.60    2.90
  -3  11  -2   16.00    1.80
  -3  11  -2   16.90    2.30
  -4 -11  -2   14.30    2.80
   4 -11   2    6.80    2.10
  -4  11  -2   10.80    1.60
   4  11   2    7.90    2.50
  -5 -11  -2    9.70    4.70
   5 -11   2    8.10    2.50
   5  11   2    5.20    2.40
  -5  11  -2    7.00    1.60
   6 -11   2    1.00    2.40
  -6 -11  -2    4.10    3.10
  -6  11  -2    1.70    1.60
   6  11   2    1.20    2.40
   6 -12  -2    2.60    2.70
   5 -12  -2    2.40    2.50
   5  12  -2    3.30    2.30
  -5  12   2    1.20    1.70
   4 -12  -2    3.60    2.30
   4  12  -2    4.30    2.50
  -4  12   2    1.40    2.80
  -4  12   2   -0.70    1.50
   3 -12  -2   46.70    4.10
  -3  12   2   43.40    4.60
   3  12  -2   36.90    3.50
  -3  12   2   43.30    3.10
  -2 -12   2   30.00    3.10
   2 -12  -2   33.20    3.50
   2  12  -2   26.80    3.50
  -2  12   2   30.20    2.60
  -1 -12   2   -0.40    1.70
  -1  12   2   -0.10    1.20
   1  12  -2    3.90    2.10
   1  12  -2   -0.30    0.80
  -1  12   2    1.30    2.40
   0 -12  -2    7.80    1.60
   0 -12  -2    7.90    2.30
   0 -12   2    7.10    1.90
   0  12  -2   11.40    2.30
   0  12   2    7.70    1.50
   0  12  -2    8.50    1.20
   0  12   2    4.90    2.70
  -1 -12  -2   11.90    1.70
   1 -12   2    7.60    1.90
  -1 -12  -2    6.90    2.30
   1  12   2    5.70    2.60
   1  12   2    8.50    1.40
  -1  12  -2    8.20    1.20
   2 -12   2    5.40    2.00
  -2 -12  -2    9.00    2.40
  -2  12  -2    8.00    1.30
   2  12   2    6.50    2.40
  -2  12  -2    7.10    2.30
  -3 -12  -2    2.80    2.40
  -3  12  -2    1.30    1.30
  -3  12  -2    4.60    2.30
   3  12   2    1.40    2.20
  -4 -12  -2    4.10    2.90
   4 -12   2    2.20    2.20
  -4  12  -2    3.70    1.50
   4  12   2    4.80    2.80
  -5 -12  -2    7.80    3.20
   5 -12   2    7.10    2.60
  -5  12  -2    7.50    1.70
   5  12   2    9.90    3.10
   4 -13  -2    1.70    2.80
   4  13  -2    3.70    2.70
  -4  13   2   -1.50    1.70
   3 -13  -2   -3.10    2.50
   3  13  -2    4.90    2.50
  -3  13   2    1.90    3.30
  -3  13   2    1.00    1.70
   2 -13  -2   24.10    3.40
  -2  13   2   26.60    3.90
  -2  13   2   26.20    2.70
   2  13  -2   29.90    4.10
   1 -13  -2   25.90    3.10
   1 -13  -2   27.80    3.30
  -1  13   2   19.10    2.50
  -1  13   2   23.80    3.80
   1  13  -2   29.90    3.80
   0 -13  -2    2.50    2.40
   0 -13  -2    5.90    1.70
   0 -13   2    6.50    2.40
   0  13  -2    8.60    2.50
   0  13   2    3.80    1.50
   0  13  -2    5.30    1.30
   0  13   2    1.30    2.80
   1 -13   2    8.40    2.20
  -1 -13  -2    7.50    4.00
   1  13   2    1.00    2.90
  -1  13  -2    9.30    2.60
  -1  13  -2    4.70    1.50
  -2 -13  -2    4.50    2.60
   2 -13   2    6.60    2.40
  -2  13  -2   11.80    2.90
   2  13   2    8.00    3.20
  -2  13  -2    8.80    1.50
  -3 -13  -2    0.60    2.80
   3 -13   2    0.40    2.30
   3  13   2    0.10    2.80
  -3  13  -2    1.40    1.40
  -4 -13  -2    1.60    3.00
   4 -13   2    2.30    2.60
   4  13   2    4.70    2.60
  -4  13  -2    0.60    1.60
   3 -14  -2    2.30    3.10
  -3  14   2    4.30    2.10
   2 -14  -2    6.80    3.10
   2  14  -2    7.90    3.10
  -2  14   2    7.70    3.80
  -2  14   2    7.80    2.10
   1 -14  -2    7.70    2.50
   1 -14  -2   11.90    3.10
  -1  14   2    8.20    3.60
  -1  14   2    7.90    2.00
   1  14  -2   10.00    3.20
   0 -14  -2   -0.20    2.80
   0  14  -2   -3.60    2.90
   0  14   2    3.30    3.30
  -1 -14  -2    3.30    2.90
  -1  14  -2   -1.20    2.90
   1  14   2   -1.70    3.30
  -1  14  -2    2.50    1.50
  -2 -14  -2    8.20    3.10
   2  14   2   -3.50    3.10
  -2  14  -2    6.40    3.20
  -2  14  -2    3.00    1.60
 -10   0   3    2.10    2.20
 -10   0   3    2.80    1.90
  -9   0   3    0.80    2.00
  -9   0   3    1.00    1.30
   9   0  -3    2.00    1.20
   8   0  -3    0.20    0.90
  -8   0   3   -1.60    1.40
  -8   0   3   -0.30    1.00
  -7   0   3  204.48    6.80
  -7   0   3  216.68    7.40
   7   0  -3  212.18    7.50
   7   0  -3  213.18    6.70
   6   0  -3    0.00    0.70
   6   0  -3   -0.80    1.10
  -6   0   3   -0.60    0.90
  -6   0   3    0.30    0.60
   6   0  -3   -0.80    0.50
   5   0  -3 1148.49   33.30
   5   0  -3 1178.58   33.10
  -5   0   3 1127.79   33.20
  -5   0   3 1167.48   33.60
   5   0  -3 1209.58   33.70
   5   0  -3 1186.88   33.80
   4   0  -3    0.00    0.80
   4   0  -3    0.20    0.60
   4   0  -3    0.80    0.60
  -4   0   3   -0.50    0.40
  -4   0   3    0.30    0.50
   3   0  -3   40.70    1.70
   3   0  -3   38.90    2.00
  -3   0   3   39.70    1.60
  -3   0   3   41.20    2.00
   3   0  -3   40.00    1.90
   3   0  -3   39.20    1.40
   2   0  -3    0.30    0.40
   2   0  -3    0.40    0.30
  -2   0   3    0.50    0.40
  -2   0   3    0.60    0.30
   2   0  -3   -0.20    0.40
   2   0  -3    0.30    0.30
  -2   0   3    0.10    0.20
   2   0  -3    0.50    0.30
   1   0  -3  306.07    9.00
   1   0  -3  297.27    9.00
  -1   0   3  322.37    9.10
  -1   0   3  323.97    9.00
   1   0  -3  305.47    9.10
   1   0  -3  323.47    9.40
  -1   0   3  313.57    9.30
   0   0   3    0.50    0.20
   0   0   3    0.10    0.30
   0   0  -3    0.40    0.20
   0   0  -3   -0.20    0.30
   0   0   3    0.20    0.30
   0   0  -3   -0.10    0.20
  -1   0  -3   51.79    2.00
   1   0   3   55.09    2.00
  -1   0  -3   56.19    2.00
  -1   0  -3   54.29    2.00
   1   0   3   55.19    2.00
  -2   0  -3    0.30    0.30
   2   0   3   -0.10    0.30
   2   0   3    0.20    0.40
   2   0   3    0.30    0.40
  -2   0  -3    0.20    0.30
   3   0   3    3.50    0.60
  -3   0  -3    5.00    0.70
   3   0   3    4.50    0.80
  -3   0  -3    3.60    0.50
  -3   0  -3    3.70    0.80
   3   0   3    4.50    0.60
   4   0   3    0.90    0.90
   4   0   3   -0.10    0.60
  -4   0  -3    0.40    0.80
   4   0   3    0.00    0.50
  -4   0  -3   -0.40    0.30
  -4   0  -3    0.10    0.40
  -5   0  -3    7.10    0.70
   5   0   3    6.70    0.90
  -5   0  -3    6.60    1.30
  -5   0  -3    5.50    0.80
   5   0   3    5.00    1.00
  -6   0  -3    0.70    1.40
   6   0   3   -0.80    0.80
  -6   0  -3    0.30    0.60
   6   0   3    2.80    1.10
   7   0   3   33.90    2.20
  -7   0  -3   41.00    2.10
  -8   0  -3    1.00    2.10
   8   0   3    2.30    1.20
  -8   0  -3   -1.80    0.90
  -9   0  -3   -4.60    2.20
  -9   0  -3    0.00    1.10
 -10   0  -3    1.20    1.30
 -10   0  -3   -3.80    2.60
 -10  -1   3    7.00    2.50
 -10   1   3    6.40    2.50
 -10   1   3    6.20    2.00
  -9  -1   3    6.10    1.50
  -9  -1   3    3.60    2.00
  -9   1   3    5.30    1.50
  -9   1   3    3.20    1.90
   9   1  -3    3.80    1.30
  -8  -1   3   56.59    2.90
   8  -1  -3   62.59    2.60
  -8  -1   3   61.69    3.70
  -8   1   3   61.89    3.60
   8   1  -3   61.39    2.80
  -8   1   3   57.19    2.90
   7  -1  -3  105.99    3.70
   7  -1  -3  108.19    4.50
  -7  -1   3  107.69    4.50
  -7  -1   3  100.99    3.80
  -7   1   3  105.29    3.90
  -7   1   3  106.99    4.50
   7   1  -3  108.79    3.90
   7   1  -3   94.59    5.10
   6  -1  -3    4.00    0.80
  -6  -1   3    3.20    0.80
  -6  -1   3    4.20    1.10
   6  -1  -3    1.90    0.70
   6  -1  -3    4.40    1.20
  -6   1   3    2.80    1.00
   6   1  -3    4.40    1.30
   6   1  -3    2.90    0.90
   6   1  -3    3.20    0.60
  -6   1   3    3.70    0.80
   5  -1  -3    1.50    0.70
  -5  -1   3    0.50    0.50
   5  -1  -3    0.40    0.40
  -5  -1   3   -0.20    0.90
  -5  -1   3    1.50    0.70
  -5   1   3    1.40    0.80
   5   1  -3    0.40    0.70
  -5   1   3    0.30    0.50
   5   1  -3   -0.10    0.30
   5   1  -3    0.70    0.90
   5   1  -3   -0.30    0.80
  -4  -1   3  126.79    4.60
  -4  -1   3  128.69    4.20
   4  -1  -3  137.39    4.10
   4  -1  -3  120.99    4.60
   4  -1  -3  132.39    4.60
  -4  -1   3  127.49    4.40
   4  -1  -3  132.09    4.60
  -4   1   3  130.79    4.20
   4   1  -3  132.19    4.50
  -4   1   3  135.79    4.50
   4   1  -3  130.49    4.40
   4   1  -3  137.49    4.00
   4   1  -3  132.99    4.60
   3  -1  -3  534.15   16.10
   3  -1  -3  581.54   15.70
  -3  -1   3  535.45   15.60
   3  -1  -3  553.74   15.90
  -3  -1   3  520.95   15.50
  -3  -1   3  553.24   16.00
   3  -1  -3  546.25   15.80
  -3   1   3  530.85   15.70
  -3   1   3  544.45   15.80
   3   1  -3  540.75   15.60
  -3   1   3  528.45   15.60
   3   1  -3  545.85   15.70
   3   1  -3  537.75   15.40
   3   1  -3  551.64   16.00
   3   1  -3  533.45   15.80
   2  -1  -3  672.43   19.60
  -2  -1   3  668.43   19.40
  -2  -1   3  698.03   19.90
  -2  -1   3  724.93   19.50
   2  -1  -3  699.03   19.50
   2  -1  -3  648.64   20.10
   2  -1  -3  684.13   19.60
  -2  -1   3  688.03   19.80
   2  -1  -3  724.23   19.60
   2   1  -3  711.53   19.90
  -2   1   3  712.23   19.60
   2   1  -3  691.73   19.50
   2   1  -3  690.13   19.80
   2   1  -3  657.33   19.50
   2   1  -3  674.73   19.40
  -2   1   3  671.93   19.60
  -2   1   3  662.13   19.50
  -2   1   3  691.43   19.80
  -1  -1   3 1114.59   32.20
   1  -1  -3 1101.29   32.00
   1  -1  -3 1123.89   32.30
  -1  -1   3 1211.68   32.20
  -1  -1   3 1128.09   32.10
   1  -1  -3 1097.19   32.10
  -1   1   3 1152.58   32.00
  -1   1   3 1075.29   32.10
   1   1  -3 1117.59   32.20
   1   1  -3 1222.08   32.20
  -1   1   3 1132.89   32.30
   1   1  -3 1209.68   32.30
   1   1  -3 1095.59   32.10
   0  -1  -3 1068.89   29.70
   0  -1   3 1036.60   29.60
   0  -1  -3 1053.39   29.50
   0  -1   3 1035.60   29.50
   0  -1  -3 1017.10   29.50
   0  -1   3 1064.29   29.30
   0   1  -3 1076.19   29.60
   0   1   3 1053.49   29.50
   0   1   3 1039.10   29.70
   0   1  -3 1017.40   29.40
   0   1  -3 1017.20   29.50
   0   1   3 1051.99   29.50
   1  -1   3   43.00    1.80
   1  -1   3   42.80    1.70
  -1  -1  -3   45.30    1.70
  -1  -1  -3   45.50    1.70
   1  -1   3   47.10    1.70
   1   1   3   39.80    1.90
  -1   1  -3   44.40    1.70
   1   1   3   42.20    1.80
   1   1   3   44.80    1.70
  -1   1  -3   45.40    1.70
  -1   1  -3   43.00    1.70
   2  -1   3   30.40    1.20
   2  -1   3   31.90    1.50
   2  -1   3   29.90    1.40
  -2  -1  -3   30.90    1.80
  -2  -1  -3   29.30    1.30
  -2  -1  -3   27.20    1.40
   2   1   3   29.20    1.40
  -2   1  -3   31.40    1.20
   2   1   3   29.50    1.40
  -2   1  -3   30.60    1.50
  -3  -1  -3  414.76   12.50
  -3  -1  -3  423.06   12.00
   3  -1   3  420.86   12.50
   3  -1   3  407.56   11.90
  -3   1  -3  402.46   12.40
   3   1   3  412.66   12.50
  -3   1  -3  414.26   11.80
   3   1   3  415.66   12.20
   3   1   3  406.16   12.20
  -3   1  -3  415.16   12.10
  -4  -1  -3   35.60    1.60
  -4  -1  -3   34.00    2.20
   4  -1   3   34.30    2.10
   4  -1   3   36.90    1.50
   4  -1   3   35.30    1.90
  -4  -1  -3   36.90    1.50
  -4   1  -3   37.70    1.30
   4   1   3   35.70    2.10
  -4   1  -3   33.50    1.60
  -4   1  -3   36.30    2.00
   4   1   3   31.70    1.90
  -5  -1  -3  185.28    5.80
  -5  -1  -3  196.48    6.20
   5  -1   3  186.28    5.70
  -5  -1  -3  191.78    6.70
   5  -1   3  182.58    6.20
  -5   1  -3  186.58    5.90
   5   1   3  176.38    6.10
  -5   1  -3  174.58    5.80
  -5   1  -3  180.88    6.60
   5   1   3  187.88    6.00
  -6  -1  -3   19.20    2.40
  -6  -1  -3   18.00    1.30
  -6  -1  -3   13.70    1.20
   6  -1   3   18.10    1.20
   6   1   3   18.30    1.80
  -6   1  -3   17.30    2.20
   6   1   3   17.40    1.60
  -6   1  -3   15.40    1.20
  -6   1  -3   16.10    1.30
  -7  -1  -3 1408.36   48.70
  -7  -1  -3 1617.94   45.20
  -7  -1  -3 1645.64   45.00
   7  -1   3 1623.84   44.90
   7   1   3 1614.74   45.40
  -7   1  -3 1540.45   47.10
  -7   1  -3 1653.63   45.10
  -8  -1  -3   53.89    4.20
  -8  -1  -3   48.60    2.30
  -8   1  -3   44.30    2.40
  -8   1  -3   49.10    4.00
   8   1   3   41.80    3.60
  -9  -1  -3    2.00    1.10
  -9  -1  -3    2.80    2.60
  -9   1  -3    5.50    2.40
  -9   1  -3    1.90    1.20
 -10  -1  -3   14.70    3.30
 -10   1  -3   12.30    3.30
 -10   1  -3   14.10    1.90
 -10  -2   3    2.80    2.50
  10  -2  -3    2.40    2.50
 -10   2   3    1.00    1.80
 -10   2   3   -4.50    2.10
   9  -2  -3    9.70    2.40
  -9  -2   3    6.70    2.30
  -9  -2   3    9.80    1.60
   9   2  -3    7.00    1.60
  -9   2   3    7.10    1.70
   9   2  -3    8.30    1.60
  -9   2   3   11.80    2.30
  -8  -2   3    3.80    1.20
   8  -2  -3    3.30    1.70
  -8  -2   3    0.60    2.70
   8  -2  -3    3.20    0.90
  -8   2   3    1.30    1.30
   8   2  -3    2.90    1.10
   8   2  -3    2.60    1.10
  -8   2   3    4.10    1.60
   7  -2  -3   16.40    2.20
  -7  -2   3   15.80    1.50
   7  -2  -3   18.50    1.40
  -7  -2   3   21.20    2.40
  -7   2   3   17.90    2.00
   7   2  -3   15.50    1.70
   7   2  -3   13.70    1.30
   7   2  -3   18.00    1.60
  -7   2   3   14.10    1.60
  -6  -2   3    0.10    0.60
   6  -2  -3    0.90    0.70
  -6  -2   3    2.00    1.00
   6  -2  -3    0.90    1.00
  -6  -2   3    2.80    1.50
   6   2  -3    0.80    0.50
   6   2  -3    2.30    2.20
   6   2  -3    2.00    0.80
   6   2  -3    0.90    0.70
  -6   2   3   -0.30    0.70
  -6   2   3    3.50    1.00
   5  -2  -3  196.28    6.80
  -5  -2   3  197.38    6.80
   5  -2  -3  193.88    6.60
  -5  -2   3  197.68    6.10
   5  -2  -3  199.38    6.60
  -5  -2   3  198.08    6.50
   5  -2  -3  198.68    6.30
   5   2  -3  210.18    6.20
   5   2  -3  208.88    6.00
  -5   2   3  200.18    6.30
   5   2  -3  196.58    6.40
   5   2  -3  199.48    6.70
   5   2  -3  197.48    6.80
  -5   2   3  195.08    6.30
  -5   2   3  201.58    6.60
   4  -2  -3  542.95   15.90
  -4  -2   3  546.15   16.10
   4  -2  -3  562.74   15.50
  -4  -2   3  532.15   15.70
   4  -2  -3  504.95   16.00
   4  -2  -3  545.15   15.90
  -4  -2   3  520.25   15.40
   4  -2  -3  547.65   15.90
  -4   2   3  534.15   15.60
   4   2  -3  546.25   16.00
  -4   2   3  527.35   16.10
   4   2  -3  539.65   15.80
   4   2  -3  535.15   15.30
   4   2  -3  539.55   15.50
  -4   2   3  542.05   15.80
   3  -2  -3   63.89    2.50
  -3  -2   3   67.49    2.40
  -3  -2   3   65.19    3.00
   3  -2  -3   66.29    2.60
   3  -2  -3   65.69    2.50
   3  -2  -3   70.49    2.30
  -3   2   3   70.49    2.40
   3   2  -3   66.49    2.40
  -3   2   3   65.89    2.60
   3   2  -3   69.29    2.10
   3   2  -3   63.89    2.90
  -3   2   3   64.89    2.40
   3   2  -3   65.59    2.50
   3   2  -3   66.19    2.30
  -2  -2   3 2161.98   60.99
   2  -2  -3 2126.69   60.69
  -2  -2   3 2218.88   61.09
  -2  -2   3 2263.47   60.89
   2  -2  -3 2116.19   60.99
   2  -2  -3 2087.09   60.79
   2   2  -3 2136.09   60.59
   2   2  -3 2157.98   61.19
  -2   2   3 2303.57   61.89
  -2   2   3 2116.89   60.99
   2   2  -3 2048.59   60.89
   2   2  -3 2170.38   60.89
   2   2  -3 2154.38   60.99
  -2   2   3 2225.68   60.79
  -1  -2   3 4011.40  113.79
   1  -2  -3 4109.59  113.39
   1  -2  -3 4032.20  114.09
   1  -2  -3 3755.42  113.89
   1  -2  -3 4000.20  113.39
  -1  -2   3 4163.68  114.39
   1   2  -3 3918.81  113.89
   1   2  -3 3984.10  114.09
  -1   2   3 4092.59  114.59
   1   2  -3 4090.59  114.09
  -1   2   3 4149.28  113.69
  -1   2   3 3845.82  113.49
   0  -2  -3 1088.69   35.60
   0  -2  -3 1312.07   35.80
   0  -2   3 1269.47   35.70
   0  -2   3 1244.28   35.70
   0  -2  -3 1277.17   35.60
   0  -2   3 1310.27   35.50
   0  -2   3 1295.27   35.70
   0   2  -3 1253.97   35.70
   0   2   3 1293.47   35.70
   0   2   3 1172.78   35.70
   0   2  -3 1296.87   35.70
   0   2  -3 1254.97   35.60
   0   2  -3 1381.06   35.60
   0   2   3 1230.08   36.00
  -1  -2  -3 1994.20   59.39
   1  -2   3 2125.49   59.39
  -1  -2  -3 2114.79   59.49
   1  -2   3 2237.28   59.99
  -1  -2  -3 2117.19   59.59
   1  -2   3 2099.59   59.49
  -1   2  -3 2079.89   59.29
   1   2   3 2102.59   59.39
  -1   2  -3 1965.40   59.39
  -1   2  -3 2296.07   60.29
   1   2   3 2129.99   59.49
   1   2   3 2080.19   59.59
  -1   2  -3 2155.58   59.39
  -2  -2  -3    3.30    0.50
   2  -2   3    3.20    0.40
   2  -2   3    3.10    0.60
  -2  -2  -3    3.40    0.70
  -2  -2  -3    4.00    0.60
   2  -2   3    2.90    0.60
   2   2   3    2.30    0.60
  -2   2  -3    4.50    0.60
  -2   2  -3    2.70    0.50
   2   2   3    4.00    0.60
  -2   2  -3    3.10    0.40
  -3  -2  -3  300.27    8.80
   3  -2   3  290.57    8.60
   3  -2   3  292.87    9.10
  -3  -2  -3  307.17    8.90
  -3  -2  -3  306.37    9.40
   3   2   3  299.37    8.90
   3   2   3  289.27    9.30
   3   2   3  300.37    9.10
  -3   2  -3  286.27    9.10
  -3   2  -3  300.17    8.40
  -3   2  -3  297.37    8.90
  -4  -2  -3  264.67    7.90
  -4  -2  -3  264.97    8.70
   4  -2   3  263.67    8.60
   4  -2   3  269.77    8.30
  -4  -2  -3  277.07    8.50
  -4   2  -3  253.87    8.40
  -4   2  -3  267.27    8.10
   4   2   3  261.77    8.20
   4   2   3  245.98    8.50
   4   2   3  263.77    8.10
  -5  -2  -3    0.60    0.50
   5  -2   3    0.90    0.90
  -5  -2  -3    1.80    0.50
  -5  -2  -3    1.30    1.20
  -5   2  -3    0.10    0.90
   5   2   3    2.10    0.80
   5   2   3    0.80    0.70
  -5   2  -3    2.70    0.70
  -6  -2  -3    2.40    1.50
  -6  -2  -3    0.60    0.80
  -6  -2  -3    2.00    0.60
   6   2   3    2.00    1.00
   6   2   3    1.20    1.00
  -6   2  -3    1.10    1.20
  -6   2  -3    0.40    0.70
  -7  -2  -3    1.40    1.10
  -7  -2  -3    2.60    0.80
   7   2   3    2.80    1.30
   7   2   3    2.00    1.50
  -7   2  -3    4.10    1.80
  -7   2  -3    2.40    1.00
  -8  -2  -3   17.10    2.70
  -8  -2  -3   17.50    1.50
  -8   2  -3   20.10    2.00
  -8   2  -3   15.20    2.40
   8   2   3   17.50    2.10
  -9  -2  -3    1.50    1.00
  -9  -2  -3    5.50    2.70
  -9   2  -3    1.60    1.30
  -9   2  -3    0.80    2.20
 -10  -2  -3   -0.20    2.90
 -10   2  -3    2.20    1.60
 -10  -3   3    6.50    2.70
  10  -3  -3    3.60    2.60
 -10   3   3    1.10    2.20
 -10   3   3    1.70    1.90
  -9  -3   3   14.60    2.50
   9  -3  -3   10.50    2.50
  -9   3   3   11.60    2.30
  -9   3   3   10.60    1.80
   8  -3  -3   47.50    2.00
   8  -3  -3   49.50    3.60
  -8  -3   3   40.50    2.40
  -8   3   3   49.90    2.80
  -8   3   3   49.80    3.40
   8   3  -3   46.90    2.70
   8   3  -3   47.20    3.20
   7  -3  -3    0.20    0.70
   7  -3  -3    0.30    1.60
  -7  -3   3    1.70    1.30
  -7  -3   3    0.40    0.80
   7   3  -3   -0.60    0.70
   7   3  -3    0.50    1.00
  -7   3   3   -0.90    1.50
  -7   3   3   -0.10    0.90
   6  -3  -3  102.59    3.90
   6  -3  -3  100.99    3.60
  -6  -3   3   93.39    3.40
  -6  -3   3   99.49    4.00
   6  -3  -3  101.19    4.20
   6   3  -3   97.99    4.40
  -6   3   3  102.49    3.80
  -6   3   3  103.99    4.10
   6   3  -3  102.69    3.80
   6   3  -3  106.49    3.70
   6   3  -3  100.59    3.50
   5  -3  -3   34.10    2.10
  -5  -3   3   34.40    1.50
   5  -3  -3   36.30    2.00
  -5  -3   3   35.20    2.00
  -5   3   3   36.90    1.80
   5   3  -3   33.60    2.10
   5   3  -3   36.20    1.50
   5   3  -3   34.10    1.80
   5   3  -3   33.40    1.30
  -5   3   3   35.80    2.00
   4  -3  -3  348.57   10.70
   4  -3  -3  354.06   10.60
   4  -3  -3  344.47   10.30
  -4  -3   3  348.57   10.50
   4  -3  -3  344.57   10.70
  -4  -3   3  349.57   10.90
  -4   3   3  345.57   10.60
   4   3  -3  346.47   10.10
  -4   3   3  341.57   10.40
   4   3  -3  358.96   10.90
   4   3  -3  354.46    9.90
  -4   3   3  352.96   10.60
   4   3  -3  342.97   10.50
   3  -3  -3  125.29    4.20
  -3  -3   3  120.39    3.90
   3  -3  -3  126.69    4.20
   3  -3  -3  128.19    3.90
   3  -3  -3  119.49    4.20
   3   3  -3  120.99    3.80
   3   3  -3  124.59    4.20
  -3   3   3  122.49    4.00
  -3   3   3  119.69    4.20
   3   3  -3  126.69    3.60
   3   3  -3  123.89    4.30
  -3   3   3  119.79    4.10
   3   3  -3  121.49    4.00
  -2  -3   3  193.18    5.70
   2  -3  -3  192.38    6.00
  -2  -3   3  188.98    5.60
   2  -3  -3  190.98    6.10
  -2   3   3  190.98    6.20
  -2   3   3  188.58    5.80
   2   3  -3  192.58    6.00
   2   3  -3  191.88    5.70
   2   3  -3  194.18    5.70
  -1  -3   3 5206.98  144.79
   1  -3  -3 4755.12  143.29
  -1  -3   3 5212.38  145.39
   1  -3  -3 5423.46  144.79
   1  -3  -3 5319.57  145.79
   1   3  -3 5183.98  144.59
   1   3  -3 4629.24  145.39
  -1   3   3 4965.30  144.39
   1   3  -3 5208.18  144.79
  -1   3   3 5324.87  144.69
   0  -3  -3   50.49    1.80
   0  -3   3   47.40    1.90
   0  -3  -3   47.30    1.80
   0  -3   3   48.00    1.90
   0  -3   3   48.40    1.60
   0  -3  -3   50.19    2.00
   0   3  -3   48.20    1.50
   0   3   3   51.49    2.00
   0   3  -3   48.80    1.80
   0   3  -3   47.30    1.90
   0   3   3   46.70    1.80
   0   3  -3   48.50    1.80
   1  -3   3   18.80    1.00
  -1  -3  -3   15.30    0.90
   1  -3   3   15.80    1.00
  -1  -3  -3   18.10    1.10
  -1  -3  -3   18.00    0.90
  -1  -3  -3   16.40    1.20
   1  -3   3   17.90    0.90
   1   3   3   16.20    1.10
  -1   3  -3   17.90    1.00
  -1   3  -3   17.70    0.90
   1   3   3   16.70    1.00
  -1   3  -3   17.00    0.80
   1   3   3   18.30    1.10
  -2  -3  -3   27.10    1.20
  -2  -3  -3   27.00    1.50
   2  -3   3   26.70    1.40
   2  -3   3   26.10    1.40
  -2  -3  -3   25.40    1.50
  -2   3  -3   24.40    1.10
  -2   3  -3   26.70    1.30
   2   3   3   26.50    1.50
  -2   3  -3   26.20    1.00
   2   3   3   26.40    1.20
  -2   3  -3   24.20    1.50
   3  -3   3  120.89    4.30
   3  -3   3  123.89    4.20
  -3  -3  -3  120.79    4.00
  -3  -3  -3  123.19    3.90
  -3   3  -3  121.49    4.20
   3   3   3  115.99    4.40
   3   3   3  119.99    4.30
   3   3   3  120.99    4.00
  -3   3  -3  118.99    4.00
   4  -3   3  936.31   26.40
   4  -3   3  905.11   26.50
  -4  -3  -3  851.01   25.90
  -4  -3  -3  929.71   25.90
  -4  -3  -3  900.61   26.60
   4   3   3  907.41   25.90
  -4   3  -3  916.41   26.00
  -4   3  -3  917.51   26.40
   4   3   3  917.91   26.60
   4   3   3  877.41   26.20
  -5  -3  -3   46.70    2.90
  -5  -3  -3   47.10    1.90
  -5  -3  -3   47.70    2.10
   5   3   3   45.40    2.40
  -5   3  -3   47.20    2.60
  -5   3  -3   46.90    2.20
  -6  -3  -3   54.79    2.10
  -6  -3  -3   57.49    3.50
  -6  -3  -3   49.00    2.60
  -6   3  -3   57.89    2.50
  -6   3  -3   55.79    3.20
   6   3   3   55.59    2.90
   6   3   3   51.99    2.60
  -7  -3  -3   19.50    3.20
  -7  -3  -3   17.90    1.30
  -7   3  -3   17.10    2.40
  -7   3  -3   17.60    1.80
   7   3   3   20.30    2.30
   7   3   3   14.40    1.70
  -8  -3  -3    1.50    0.80
  -8  -3  -3    3.00    2.30
  -8   3  -3   -0.90    1.10
   8   3   3    1.20    1.60
  -8   3  -3   -1.00    1.80
  -9  -3  -3   11.40    2.90
   9   3   3   11.30    2.40
  -9   3  -3   12.50    2.70
  -9   3  -3   10.60    1.70
 -10  -3  -3    5.20    3.30
 -10   3  -3    3.10    1.70
 -10  -4   3    2.00    2.70
  10   4  -3    1.50    4.30
 -10   4   3    2.70    2.00
  -9  -4   3   10.10    2.40
   9  -4  -3   10.30    2.70
  -9   4   3    6.80    1.80
   9   4  -3    8.10    1.80
  -9   4   3    5.40    2.30
   8  -4  -3    8.50    2.10
  -8  -4   3   14.60    2.30
   8   4  -3   12.20    2.00
  -8   4   3    9.70    1.70
  -8   4   3   12.60    2.10
   7  -4  -3  117.59    4.20
  -7  -4   3  117.79    4.90
   7  -4  -3  115.99    5.10
   7   4  -3  112.69    3.90
  -7   4   3  122.29    4.90
   7   4  -3  114.39    3.90
   7   4  -3  114.49    4.50
   6  -4  -3    0.90    1.20
   6  -4  -3    0.70    1.20
  -6  -4   3    2.60    1.10
   6  -4  -3    2.90    0.90
   6   4  -3   -0.40    0.60
   6   4  -3    1.90    1.30
  -6   4   3   -0.50    1.00
   6   4  -3   -0.10    0.50
   6   4  -3   -0.50    0.90
  -6   4   3   -0.70    0.70
   5  -4  -3    1.30    0.80
  -5  -4   3    3.40    1.00
   5  -4  -3    0.50    0.80
   5   4  -3    0.60    0.40
  -5   4   3    0.90    0.70
  -5   4   3    0.20    0.80
   5   4  -3    0.40    0.90
   5   4  -3    0.00    0.80
   5   4  -3    0.40    0.30
   4  -4  -3    5.80    0.90
   4  -4  -3    4.20    0.70
   4  -4  -3    5.40    1.10
   4  -4  -3    4.60    1.00
  -4  -4   3    3.90    0.80
  -4  -4   3    4.70    1.80
  -4   4   3    5.40    0.90
   4   4  -3    3.90    0.50
   4   4  -3    3.90    0.30
  -4   4   3    4.70    0.70
   4   4  -3    4.10    0.90
   3  -4  -3   90.69    3.30
   3  -4  -3   90.59    3.40
   3  -4  -3   88.69    3.00
  -3  -4   3   87.89    3.00
   3  -4  -3   89.79    3.30
  -3  -4   3   89.19    3.50
   3   4  -3   87.49    3.10
  -3   4   3   88.39    3.10
   3   4  -3   88.99    2.60
   3   4  -3   89.59    3.30
   3   4  -3   85.99    2.80
   2  -4  -3   78.79    2.60
  -2  -4   3   72.89    2.90
   2  -4  -3   75.29    2.70
   2  -4  -3   74.99    2.90
  -2  -4   3   75.09    2.40
  -2  -4   3   73.79    2.40
   2  -4  -3   76.89    2.90
   2   4  -3   74.39    2.40
  -2   4   3   65.49    3.20
   2   4  -3   71.79    2.70
  -2   4   3   78.59    2.80
   2   4  -3   78.59    2.40
  -2   4   3   74.19    2.70
   1  -4  -3  552.34   15.80
  -1  -4   3  541.15   15.50
   1  -4  -3  541.05   15.80
  -1   4   3  536.65   16.00
  -1   4   3  536.25   15.90
   1   4  -3  547.05   15.60
   1   4  -3  523.55   15.40
  -1   4   3  540.85   15.60
   1   4  -3  535.15   15.20
   0  -4   3   92.69    2.80
   0  -4  -3   94.89    3.60
   0  -4  -3   98.29    3.00
   0  -4   3   95.49    3.20
   0  -4   3   92.09    3.20
   0  -4  -3   89.69    3.30
   0  -4   3   95.59    2.80
   0  -4  -3   88.49    3.30
   0   4  -3   93.69    3.00
   0   4  -3   85.99    3.30
   0   4   3   92.39    3.40
   0   4   3   88.39    3.30
  -1  -4  -3  591.54   17.10
  -1  -4  -3  563.74   16.90
   1  -4   3  584.54   16.80
   1  -4   3  598.44   17.00
  -1  -4  -3  572.74   17.20
  -1  -4  -3  589.64   16.80
   1   4   3  633.54   16.80
  -1   4  -3  581.24   16.70
  -1   4  -3  584.64   16.80
   1   4   3  588.74   17.30
  -1   4  -3  592.14   16.90
  -1   4  -3  569.14   16.90
  -2  -4  -3  157.98    5.50
  -2  -4  -3  158.18    5.10
   2  -4   3  165.48    4.90
  -2  -4  -3  162.68    5.00
   2  -4   3  168.18    5.30
  -2  -4  -3  133.89    5.00
   2  -4   3  163.68    5.20
  -2   4  -3  159.48    5.10
   2   4   3  159.28    5.30
  -2   4  -3  161.68    4.90
   2   4   3  152.08    5.00
   2   4   3  157.98    5.40
  -2   4  -3  164.08    4.70
  -2   4  -3  161.88    5.00
   3  -4   3  189.38    6.20
  -3  -4  -3  189.58    5.80
   3  -4   3  189.88    6.30
  -3  -4  -3  189.78    6.50
  -3  -4  -3  195.38    6.10
  -3   4  -3  193.08    6.10
   3   4   3  185.98    6.30
  -3   4  -3  188.18    6.00
  -3   4  -3  190.58    5.60
   3   4   3  193.68    6.40
  -4  -4  -3   44.20    1.70
  -4  -4  -3   43.60    2.00
  -4  -4  -3   42.10    2.70
  -4   4  -3   41.80    2.30
   4   4   3   46.20    2.40
  -4   4  -3   44.40    2.10
   4   4   3   47.10    1.90
  -5  -4  -3    3.10    0.80
  -5  -4  -3    5.10    1.40
   5   4   3    2.90    1.10
  -5   4  -3    3.60    0.90
  -5   4  -3    2.60    1.10
   5   4   3    4.10    0.80
  -6  -4  -3   27.10    2.90
  -6  -4  -3   29.30    1.30
  -6   4  -3   27.50    1.70
  -6   4  -3   27.80    2.50
   6   4   3   28.60    2.40
  -7  -4  -3   20.80    2.80
  -7  -4  -3   17.40    1.20
   7   4   3   15.80    1.70
  -7   4  -3   16.70    1.70
   7   4   3   15.60    2.20
  -7   4  -3   16.40    2.30
  -8  -4  -3   10.60    2.80
  -8  -4  -3    9.90    1.20
  -8   4  -3   10.20    2.20
   8   4   3   11.10    2.20
  -8   4  -3    9.50    1.50
  -9  -4  -3    5.20    2.90
  -9   4  -3    5.50    2.40
   9  -5  -3    7.30    2.60
  -9  -5   3    2.80    2.30
  -9   5   3    5.50    2.30
   9   5  -3    7.10    1.90
  -9   5   3    5.40    1.90
  -8  -5   3   15.70    2.40
   8  -5  -3   16.50    2.60
  -8   5   3   14.00    1.90
   8   5  -3   16.60    2.10
  -8   5   3   16.60    2.50
  -7  -5   3   26.50    2.60
   7  -5  -3   27.90    2.80
   7  -5  -3   22.00    1.60
   7   5  -3   24.20    1.30
   7   5  -3   24.90    2.20
  -7   5   3   24.40    2.60
  -7   5   3   26.30    2.00
   6  -5  -3    3.40    1.30
  -6  -5   3    5.10    1.30
   6  -5  -3    4.10    0.90
  -6   5   3    3.80    1.20
   6   5  -3    1.80    1.40
  -6   5   3    4.50    1.10
   6   5  -3    4.10    1.20
  -5  -5   3    1.20    1.00
   5  -5  -3    2.30    1.40
   5  -5  -3    1.80    0.80
  -5   5   3    4.50    1.00
  -5   5   3    2.90    0.90
  -5   5   3    3.40    1.10
   5   5  -3    2.20    0.90
   5   5  -3    4.50    1.10
   4  -5  -3   85.39    3.60
  -4  -5   3   91.49    3.30
   4  -5  -3   90.39    3.30
  -4   5   3   89.09    3.30
   4   5  -3   91.09    3.40
  -4   5   3   87.69    3.40
  -4   5   3   90.39    3.60
   3  -5  -3    0.60    0.80
  -3  -5   3    1.20    0.50
  -3  -5   3   -0.20    1.50
   3  -5  -3    1.90    0.70
   3  -5  -3    1.30    0.50
   3  -5  -3    0.50    0.70
   3   5  -3    1.00    0.20
   3   5  -3   -0.20    0.70
  -3   5   3    0.10    0.90
   3   5  -3    0.20    0.50
  -3   5   3    0.40    0.50
  -2  -5   3  995.30   28.70
  -2  -5   3 1041.70   29.40
   2  -5  -3 1008.00   29.30
   2  -5  -3 1037.90   29.10
   2  -5  -3 1049.00   28.90
  -2  -5   3 1014.60   28.70
  -2   5   3 1075.99   29.20
   2   5  -3  980.20   28.60
  -2   5   3  975.50   29.00
   2   5  -3 1005.00   28.70
  -2   5   3 1036.50   29.50
   2   5  -3  988.80   29.10
   1  -5  -3 1502.25   44.10
  -1  -5   3 1542.35   43.60
  -1  -5   3 1580.24   44.10
   1  -5  -3 1599.14   44.10
  -1  -5   3 1549.54   43.80
   1  -5  -3 1590.94   43.70
  -1   5   3 1519.45   44.30
  -1   5   3 1472.15   43.80
   1   5  -3 1556.04   43.70
  -1   5   3 1629.34   44.10
   1   5  -3 1529.15   43.90
   1   5  -3 1558.94   43.50
   0  -5  -3   27.40    1.40
   0  -5  -3   29.30    1.50
   0  -5   3   27.90    1.10
   0  -5  -3   31.00    1.20
   0  -5   3   29.10    1.40
   0  -5   3   29.10    1.10
   0  -5  -3   28.50    1.70
   0   5   3   26.50    1.40
   0   5   3   27.10    1.50
   0   5  -3   27.30    1.30
   0   5  -3   27.70    1.40
   0   5   3   28.40    1.70
   1  -5   3   75.69    2.90
  -1  -5  -3   82.49    2.60
  -1  -5  -3   77.09    2.80
   1  -5   3   79.29    2.70
  -1  -5  -3   76.69    3.20
  -1  -5  -3   77.69    2.90
   1  -5   3   79.59    2.70
   1  -5   3   81.99    2.90
   1   5   3   78.29    3.00
  -1   5  -3   78.29    2.70
   1   5   3   75.79    3.20
  -1   5  -3   78.79    2.60
  -1   5  -3   81.69    2.80
  -2  -5  -3    5.50    0.60
  -2  -5  -3    4.20    0.70
   2  -5   3    4.80    0.90
  -2  -5  -3    3.20    0.90
   2  -5   3    5.00    0.70
  -2  -5  -3    4.10    0.70
   2  -5   3    4.30    0.70
   2   5   3    7.30    1.00
  -2   5  -3    5.30    0.60
  -2   5  -3    5.50    0.80
  -2   5  -3    6.00    0.80
   2   5   3    4.20    1.00
  -2   5  -3    3.60    0.60
   3  -5   3  110.99    4.10
  -3  -5  -3  111.79    3.60
  -3  -5  -3   98.29    3.60
  -3  -5  -3  114.39    4.50
  -3  -5  -3  114.49    4.30
   3  -5   3  107.29    4.50
  -3   5  -3  112.19    3.60
   3   5   3  106.79    4.20
  -3   5  -3  112.29    3.90
  -3   5  -3  115.69    3.40
   3   5   3  112.29    4.30
   3   5   3  116.69    3.60
  -3   5  -3  115.39    3.90
  -4  -5  -3   15.00    2.10
   4  -5   3   11.90    1.50
  -4  -5  -3   15.20    2.00
  -4  -5  -3   13.60    0.90
  -4   5  -3   12.10    1.50
  -4   5  -3   12.90    1.20
   4   5   3   11.40    1.60
   4   5   3   14.30    1.80
  -5  -5  -3   16.50    0.90
  -5  -5  -3   13.70    2.00
   5   5   3   15.80    1.90
  -5   5  -3   15.10    1.80
   5   5   3   16.00    1.20
  -5   5  -3   15.30    1.30
  -6  -5  -3    3.70    1.80
  -6   5  -3    1.20    0.80
   6   5   3    1.20    1.30
  -6   5  -3   -0.70    1.20
  -7  -5  -3    8.00    2.50
  -7  -5  -3   10.30    0.90
  -7   5  -3    8.80    2.10
   7   5   3   10.50    1.90
  -7   5  -3   10.70    1.50
  -8  -5  -3    4.10    2.80
  -8   5  -3    0.50    1.30
   8   5   3    1.60    1.90
  -8   5  -3    3.90    2.10
  -9  -5  -3   -2.40    2.90
  -9   5  -3   -2.50    2.20
   9   5   3    1.60    2.60
  -9   5  -3   -2.00    1.40
   9  -6  -3   -4.10    2.30
  -9  -6   3    2.80    2.30
   9   6  -3   -2.20    1.80
  -9   6   3    2.50    1.90
  -9   6   3    0.90    2.20
   8  -6  -3   13.30    2.50
  -8  -6   3   14.50    2.40
   8   6  -3   13.00    2.20
  -8   6   3   10.60    1.80
  -8   6   3   13.60    2.30
  -7  -6   3    8.40    1.90
   7  -6  -3    7.80    2.00
  -7   6   3    7.80    1.50
  -7   6   3    6.10    1.70
   7   6  -3    5.60    1.50
   6  -6  -3    1.80    0.80
  -6  -6   3    2.50    1.30
   6  -6  -3    0.50    1.40
  -6   6   3    3.30    1.00
   6   6  -3    2.20    1.30
  -6   6   3   -0.50    1.70
   6   6  -3    4.00    1.50
  -6   6   3    2.50    1.30
  -5  -6   3   46.70    2.60
   5  -6  -3   48.30    2.80
  -5   6   3   47.90    2.40
  -5   6   3   48.10    2.50
   5   6  -3   49.60    2.60
  -5   6   3   45.60    2.60
   5   6  -3   50.99    2.60
  -4  -6   3   89.29    3.40
   4  -6  -3   94.89    3.90
  -4   6   3   92.29    3.40
   4   6  -3   86.59    3.70
   4   6  -3   91.19    3.60
  -4   6   3   84.19    4.10
  -3  -6   3   59.09    2.20
   3  -6  -3   44.80    2.20
  -3   6   3   61.79    2.90
   3   6  -3   55.39    2.10
  -3   6   3   44.30    2.20
  -2  -6   3    0.60    0.50
   2  -6  -3   -0.20    0.60
   2  -6  -3   -0.30    0.80
   2  -6  -3    0.50    0.40
   2  -6  -3    0.60    0.60
  -2  -6   3    0.40    0.50
   2   6  -3    0.30    0.60
   2   6  -3    0.60    0.40
  -2   6   3    1.10    0.90
   2   6  -3    0.00    0.20
  -2   6   3    0.10    0.50
  -2   6   3    1.30    0.80
  -1  -6   3    0.30    0.40
  -1  -6   3   -0.50    0.60
  -1  -6   3    0.80    0.50
   1  -6  -3    2.10    0.80
  -1  -6   3    0.30    0.30
   1  -6  -3   -0.50    0.30
   1  -6  -3    0.90    0.60
   1   6  -3   -0.20    0.30
  -1   6   3    0.40    0.50
   1   6  -3    0.00    0.30
  -1   6   3    0.10    0.60
   1   6  -3    0.00    0.60
  -1   6   3    1.10    0.80
   0  -6   3  371.26   10.80
   0  -6  -3  385.66   11.10
   0  -6  -3  358.16   11.30
   0  -6  -3  369.86   11.20
   0  -6  -3  387.76   10.80
   0  -6   3  357.06   10.90
   0  -6   3  366.06   11.20
   0   6   3  372.76   11.20
   0   6   3  376.06   11.60
   0   6   3  361.76   11.00
   0   6  -3  377.76   10.80
   0   6  -3  371.36   11.00
  -1  -6  -3   51.79    2.10
  -1  -6  -3   48.00    2.50
  -1  -6  -3   54.89    1.80
   1  -6   3   50.99    2.00
   1  -6   3   45.20    2.20
   1  -6   3   50.09    2.30
   1  -6   3   51.29    2.20
  -1  -6  -3   49.40    2.30
   1   6   3   51.99    2.60
   1   6   3   48.50    2.30
  -1   6  -3   51.99    2.00
  -1   6  -3   51.99    2.00
   2  -6   3    2.00    0.70
   2  -6   3    2.40    0.70
  -2  -6  -3    3.90    0.70
  -2  -6  -3    4.20    0.50
  -2  -6  -3    1.90    0.70
   2  -6   3    4.30    0.90
   2  -6   3    3.80    0.80
  -2  -6  -3    2.60    1.00
   2   6   3    2.80    1.00
  -2   6  -3    3.30    0.60
   2   6   3    2.20    0.90
  -2   6  -3    3.50    0.70
  -2   6  -3    3.30    0.60
  -3  -6  -3   77.79    3.60
  -3  -6  -3   72.59    2.60
   3  -6   3   74.89    3.00
   3  -6   3   72.09    2.80
   3  -6   3   71.69    3.10
  -3  -6  -3   72.69    2.70
  -3   6  -3   69.79    2.60
  -3   6  -3   69.79    2.70
   3   6   3   68.29    3.30
  -3   6  -3   75.79    2.90
  -3   6  -3   74.09    2.50
   3   6   3   74.69    3.80
  -4  -6  -3    3.50    0.50
  -4  -6  -3    4.10    1.40
  -4  -6  -3    3.70    0.50
   4   6   3    4.20    0.50
   4   6   3    3.20    1.10
  -4   6  -3    3.60    0.80
  -4   6  -3    2.80    1.00
  -5  -6  -3   46.90    3.40
  -5  -6  -3   47.20    1.60
  -5  -6  -3   45.70    1.70
  -5   6  -3   44.50    2.20
   5   6   3   50.09    3.00
   5   6   3   48.20    1.70
  -5   6  -3   43.70    2.70
  -6  -6  -3    8.60    0.60
  -6  -6  -3   11.20    2.20
  -6   6  -3   10.40    1.40
  -6   6  -3    9.20    3.10
   6   6   3    9.50    1.00
   6   6   3    6.50    1.90
  -7  -6  -3   13.10    2.80
  -7   6  -3   16.50    1.80
   7   6   3   15.80    2.40
  -7   6  -3   17.20    2.30
  -8  -6  -3   -4.20    2.70
  -8   6  -3    0.00    2.10
  -8   6  -3    2.30    1.40
   8   6   3    0.10    2.20
  -9  -6  -3    2.60    3.20
  -9   6  -3    3.10    1.60
   9   6   3   -6.50    2.60
  -9   6  -3    1.20    2.30
  -9  -7   3    9.90    2.90
   9   7  -3   15.30    2.60
  -9   7   3   13.00    2.20
  -8  -7   3    1.50    2.40
   8  -7  -3   -2.90    2.20
   8   7  -3   -3.70    1.80
  -8   7   3    1.30    1.90
  -8   7   3    0.50    1.50
   7  -7  -3    1.50    1.90
  -7  -7   3    3.90    1.80
   7   7  -3    2.10    1.40
  -7   7   3    1.20    1.60
  -7   7   3    5.80    1.50
   6  -7  -3    3.20    1.50
  -6  -7   3    2.20    1.40
  -6   7   3    2.10    1.10
   6   7  -3    0.80    1.60
   6   7  -3    1.10    1.30
  -6   7   3    3.50    1.30
  -5  -7   3   39.50    2.60
   5  -7  -3   42.20    2.90
   5  -7  -3   40.70    2.00
   5   7  -3   45.20    2.60
  -5   7   3   42.80    2.60
   5   7  -3   42.00    2.50
  -5   7   3   37.50    2.70
   4  -7  -3    1.20    0.80
  -4  -7   3    3.80    1.00
   4  -7  -3    2.30    1.20
  -4   7   3    2.50    1.40
  -4   7   3    0.40    0.70
   4   7  -3    1.70    1.00
   3  -7  -3   11.60    1.50
   3  -7  -3    9.10    1.20
  -3   7   3    8.90    1.10
  -3   7   3   10.50    1.60
   3   7  -3   12.00    1.10
   3   7  -3    8.50    1.20
   2  -7  -3    4.30    1.20
   2  -7  -3    2.70    0.80
  -2  -7   3    3.70    0.70
   2  -7  -3    2.80    0.60
   2  -7  -3    4.60    1.10
   2   7  -3    3.90    0.60
  -2   7   3    5.00    1.30
   2   7  -3    3.70    0.40
  -2   7   3    2.90    1.30
   2   7  -3    3.80    1.00
  -2   7   3    3.10    0.70
   1  -7  -3   11.40    1.40
   1  -7  -3   11.40    1.20
  -1  -7   3   10.00    1.50
  -1  -7   3   13.30    0.80
  -1  -7   3   12.00    1.10
  -1  -7   3    9.00    1.10
   1  -7  -3   12.50    0.90
   1   7  -3   12.70    0.80
  -1   7   3   10.40    1.10
   1   7  -3   12.10    0.90
  -1   7   3   11.00    1.60
   1   7  -3   13.40    1.30
   0  -7   3   11.40    1.00
   0  -7  -3   11.50    1.10
   0  -7   3   10.50    1.20
   0  -7   3   11.90    0.90
   0  -7  -3   11.30    1.50
   0  -7  -3   13.40    0.80
   0  -7   3   11.70    1.20
   0   7   3   13.80    1.40
   0   7  -3   10.60    0.90
   0   7   3   12.00    1.10
   0   7   3   11.00    1.50
   0   7  -3    9.80    1.20
   1  -7   3  162.18    5.30
   1  -7   3  170.88    5.70
  -1  -7  -3  166.68    5.30
   1  -7   3  165.78    5.50
   1  -7   3  162.08    5.50
  -1  -7  -3  164.48    5.90
  -1  -7  -3  172.48    6.00
   1   7   3  169.08    5.70
   1   7   3  160.88    6.00
  -1   7  -3  169.58    5.20
   1   7   3  150.38    5.20
  -1   7  -3  165.28    5.30
   2  -7   3   95.79    4.00
  -2  -7  -3   99.59    4.40
   2  -7   3  108.69    3.90
   2  -7   3  109.69    3.90
   2  -7   3  108.59    3.80
  -2  -7  -3  110.69    3.30
  -2   7  -3  111.59    3.70
   2   7   3  108.69    4.50
   2   7   3  101.89    4.50
  -2   7  -3  105.49    3.70
  -3  -7  -3   96.39    4.20
   3  -7   3   89.39    3.30
   3  -7   3   89.69    3.50
  -3  -7  -3   89.89    3.10
   3   7   3   90.99    4.10
  -3   7  -3   91.79    3.40
   3   7   3   81.99    3.80
  -3   7  -3   92.49    3.30
  -3   7  -3   91.99    3.30
   4  -7   3    9.30    1.50
  -4  -7  -3    7.70    1.70
  -4  -7  -3    5.80    0.70
  -4  -7  -3    6.40    0.50
  -4   7  -3    7.20    1.00
  -4   7  -3    7.70    1.30
  -4   7  -3    8.00    1.10
   4   7   3    7.80    1.60
  -4   7  -3    8.50    1.00
   5  -7   3   10.80    1.80
  -5  -7  -3   10.70    2.10
  -5   7  -3    9.50    1.50
   5   7   3   10.00    2.00
   6  -7   3   14.00    2.10
  -6  -7  -3   12.40    2.60
   6   7   3   12.40    2.10
  -6   7  -3   12.90    1.90
  -6   7  -3   14.40    1.60
  -7  -7  -3   -0.30    2.40
   7  -7   3    2.40    2.00
   7   7   3    0.00    2.00
  -7   7  -3   -0.20    1.20
  -7   7  -3    2.00    1.70
   8  -7   3    2.20    2.40
  -8  -7  -3    0.70    2.90
  -8   7  -3    2.00    2.10
   8   7   3    0.60    2.40
  -8   7  -3   -0.50    1.40
   8  -8  -3    5.30    2.50
   8   8  -3    0.50    1.80
  -8   8   3   -1.10    1.70
  -7  -8   3    1.10    1.90
   7  -8  -3    0.10    2.00
  -7   8   3    3.10    1.50
   7   8  -3   -0.70    1.60
   6  -8  -3    0.20    1.60
  -6  -8   3    3.90    1.70
   6   8  -3    3.40    1.70
  -6   8   3    4.00    1.30
  -6   8   3    4.70    1.80
   5  -8  -3   32.90    1.90
  -5  -8   3   32.20    2.50
   5  -8  -3   36.50    3.00
   5   8  -3   34.00    2.40
  -5   8   3   34.10    2.90
  -5   8   3   33.80    2.30
   5   8  -3   38.60    2.60
  -4  -8   3  106.89    4.10
   4  -8  -3  109.99    4.70
   4  -8  -3  106.39    3.80
  -4   8   3  104.69    4.70
   4   8  -3  108.49    4.50
   4   8  -3  102.39    3.90
  -4   8   3  105.49    4.10
   3  -8  -3   38.90    2.60
  -3  -8   3   37.30    2.10
   3  -8  -3   38.10    2.00
  -3   8   3   38.50    2.10
   3   8  -3   34.60    2.40
  -3   8   3   39.70    3.00
   3   8  -3   36.90    1.80
  -2  -8   3   35.10    2.30
  -2  -8   3   36.90    1.80
   2  -8  -3   37.80    2.50
  -2   8   3   40.20    2.90
   2   8  -3   40.50    1.70
  -2   8   3   42.30    2.10
   2   8  -3   41.50    1.40
   2   8  -3   39.70    2.30
   1  -8  -3    4.30    0.80
  -1  -8   3    6.20    0.70
   1  -8  -3    5.00    1.20
   1  -8  -3    4.10    0.90
   1   8  -3    5.10    0.70
  -1   8   3    4.60    0.80
   1   8  -3    5.40    1.00
   1   8  -3    5.30    0.60
  -1   8   3    5.20    1.40
   0  -8  -3   16.70    1.80
   0  -8   3   14.20    1.40
   0  -8   3   17.40    1.30
   0  -8  -3   14.30    1.30
   0  -8   3   13.50    1.30
   0  -8  -3   14.50    1.00
   0  -8   3   13.90    1.50
   0   8  -3   13.40    1.40
   0   8   3   13.80    1.30
   0   8   3   14.20    2.00
   0   8  -3   15.10    1.00
   0   8   3   11.40    1.60
   1  -8   3  367.56   11.20
  -1  -8  -3  376.96   11.90
   1  -8   3  383.46   11.50
  -1  -8  -3  378.46   11.30
   1  -8   3  361.16   11.20
  -1  -8  -3  390.46   10.90
   1   8   3  341.67   11.10
  -1   8  -3  392.16   11.40
   1   8   3  362.76   11.60
  -1   8  -3  378.16   11.10
   1   8   3  388.56   12.20
   2  -8   3  117.49    4.30
  -2  -8  -3  123.09    3.80
   2  -8   3  119.59    4.40
  -2  -8  -3  123.09    5.10
  -2  -8  -3  116.09    4.20
   2  -8   3  124.19    4.40
  -2   8  -3  125.89    4.20
  -2   8  -3  126.89    4.30
   2   8   3  122.29    5.10
  -3  -8  -3    0.80    0.30
  -3  -8  -3    0.90    1.40
  -3  -8  -3    0.90    0.70
   3  -8   3   -0.60    1.30
   3  -8   3    0.70    1.00
   3  -8   3    0.30    0.90
  -3   8  -3    0.30    0.70
   3   8   3    1.20    1.30
  -3   8  -3    1.00    0.80
  -3   8  -3   -0.40    0.80
   4  -8   3  205.68    6.60
  -4  -8  -3  216.18    7.90
   4  -8   3  203.28    7.10
  -4   8  -3  215.38    6.80
  -4   8  -3  211.48    6.60
  -4   8  -3  202.78    6.50
   4   8   3  210.88    7.80
  -4   8  -3  206.38    6.90
  -5  -8  -3   52.69    4.10
   5  -8   3   49.60    3.20
  -5   8  -3   50.69    3.00
  -5   8  -3   51.29    2.50
   5   8   3   51.29    3.60
   6  -8   3    0.70    1.70
  -6  -8  -3   -0.40    2.10
   6   8   3   -2.30    1.90
  -6   8  -3   -0.10    1.50
  -6   8  -3    0.00    1.10
   7  -8   3    5.80    2.20
  -7  -8  -3    6.40    3.00
  -7   8  -3   10.70    2.10
   7   8   3    7.50    2.50
  -7   8  -3    6.70    1.60
  -8  -8  -3   -2.70    3.30
   8  -8   3    3.40    2.50
  -8   8  -3   -1.90    1.50
   8   8   3   -2.70    2.50
  -8   8  -3   -1.00    2.20
   8  -9  -3    0.30    3.20
   8   9  -3   -4.20    2.10
   7  -9  -3    7.80    2.50
  -7   9   3    8.20    1.70
   7   9  -3   11.50    2.50
   6  -9  -3    9.50    2.30
  -6  -9   3   12.90    3.20
   6   9  -3   12.20    2.20
  -6   9   3   12.20    1.70
   5  -9  -3   53.99    3.70
  -5  -9   3   51.69    3.20
  -5   9   3   53.59    3.90
   5   9  -3   53.49    3.20
  -5   9   3   54.99    2.90
   4  -9  -3    0.60    1.00
  -4  -9   3    1.40    1.20
   4  -9  -3    0.60    1.50
  -4   9   3   -0.50    1.00
  -4   9   3    1.30    1.80
   4   9  -3    0.40    1.00
   4   9  -3   -1.40    1.20
   3  -9  -3   78.19    3.90
   3  -9  -3   68.69    3.10
  -3  -9   3   75.49    3.20
  -3   9   3   75.59    4.20
   3   9  -3   67.19    3.90
  -3   9   3   72.59    3.30
  -2  -9   3    0.90    0.80
  -2  -9   3    2.70    1.00
   2  -9  -3    0.10    1.40
   2   9  -3    2.40    0.70
  -2   9   3    1.80    0.90
   2   9  -3    1.20    1.00
  -2   9   3    3.50    1.70
  -1  -9   3    1.00    0.90
   1  -9  -3   -0.80    1.20
  -1  -9   3    1.60    0.90
   1   9  -3    1.20    0.50
  -1   9   3    4.40    1.70
   1   9  -3    1.90    1.10
  -1   9   3    1.60    0.90
   0  -9  -3   20.90    1.70
   0  -9  -3   17.90    1.10
   0  -9   3   16.30    1.60
   0  -9   3   15.80    1.30
   0  -9   3   12.70    1.60
   0  -9  -3   18.60    2.20
   0   9  -3   13.00    1.70
   0   9   3   16.10    1.50
   0   9   3   17.00    2.40
   0   9  -3   17.60    1.20
  -1  -9  -3   33.80    1.50
   1  -9   3   31.40    2.10
  -1  -9  -3   32.20    2.00
   1  -9   3   36.80    2.60
   1  -9   3   33.30    1.90
  -1  -9  -3   35.90    2.80
  -1   9  -3   33.20    2.20
   1   9   3   36.40    2.90
  -1   9  -3   34.50    1.70
   1   9   3   29.90    1.80
  -2  -9  -3   -0.30    0.80
   2  -9   3   -0.20    1.00
   2  -9   3   -1.50    1.00
  -2  -9  -3    0.60    1.30
  -2   9  -3    0.10    1.00
   2   9   3   -0.20    1.50
  -2   9  -3   -0.10    0.70
  -3  -9  -3   23.00    2.80
  -3  -9  -3   17.70    1.50
  -3  -9  -3   20.40    1.00
   3  -9   3   21.70    2.10
   3  -9   3   21.90    1.80
  -3   9  -3   21.10    2.00
  -3   9  -3   21.50    1.70
   4  -9   3    0.20    1.40
  -4  -9  -3    0.90    1.90
   4   9   3    0.40    1.80
  -4   9  -3    0.40    1.10
  -4   9  -3    0.00    0.90
   5  -9   3   80.19    4.30
  -5  -9  -3   84.19    4.90
  -5   9  -3   82.29    4.00
   5   9   3   77.59    4.50
  -5   9  -3   85.49    3.50
   6  -9   3    1.50    1.90
  -6  -9  -3   -1.50    2.50
  -6   9  -3    0.30    1.50
  -6   9  -3   -1.60    1.10
   6   9   3    1.40    2.00
  -7  -9  -3    6.70    3.20
   7  -9   3    5.60    2.40
   7   9   3    4.40    2.60
  -7   9  -3    3.20    2.00
  -7   9  -3    2.80    1.50
  -8  -9  -3    7.60    3.90
   8  -9   3    2.50    2.60
  -8   9  -3    3.10    2.30
   8   9   3    5.80    3.10
   7 -10  -3    6.00    2.50
  -7  10   3    3.80    2.00
   7  10  -3    8.20    2.50
   6 -10  -3   -4.70    1.90
   6  10  -3    2.80    1.80
  -6  10   3   -1.90    1.60
   5 -10  -3    8.00    2.20
  -5 -10   3    5.10    1.90
  -5  10   3    6.60    2.50
  -5  10   3    7.50    1.70
   5  10  -3    4.60    1.90
  -4 -10   3   45.90    2.90
   4 -10  -3   47.40    3.60
  -4  10   3   46.80    3.90
   4  10  -3   40.90    3.00
  -4  10   3   45.90    2.80
  -3 -10   3   44.80    2.80
   3 -10  -3   36.90    4.20
  -3  10   3   48.00    4.10
   3  10  -3   42.20    2.60
   3  10  -3   44.90    3.20
   2 -10  -3    7.50    1.80
  -2 -10   3   10.60    1.10
  -2 -10   3    8.90    1.40
   2  10  -3   11.00    1.30
  -2  10   3    8.10    1.40
   2  10  -3    8.40    0.80
  -2  10   3   11.10    2.30
  -1 -10   3    3.10    1.10
  -1 -10   3    2.60    1.10
  -1 -10   3    2.80    0.80
   1 -10  -3   -1.20    1.50
   1  10  -3    2.40    1.30
   1  10  -3    2.20    0.80
   1  10  -3    2.90    0.60
  -1  10   3    1.70    1.80
  -1  10   3    2.00    1.00
   0 -10   3   28.80    2.10
   0 -10  -3   24.50    2.70
   0 -10  -3   28.80    1.90
   0 -10   3   30.40    1.70
   0 -10   3   25.70    2.20
   0 -10  -3   27.40    2.10
   0  10   3   25.80    3.00
   0  10  -3   28.90    1.50
   0  10   3   26.00    1.90
   0  10  -3   29.90    2.40
  -1 -10  -3   16.50    1.30
  -1 -10  -3   20.70    2.70
   1 -10   3   15.20    2.00
  -1 -10  -3   21.50    1.90
   1 -10   3   21.40    1.80
  -1  10  -3   21.50    1.40
   1  10   3   19.30    2.80
   1  10   3   16.50    1.60
  -1  10  -3   21.80    2.20
   2 -10   3   10.30    1.60
  -2 -10  -3    7.60    1.80
  -2 -10  -3    9.70    1.30
  -2 -10  -3    7.40    0.90
  -2  10  -3    9.00    1.60
   2  10   3    9.40    2.20
  -2  10  -3   11.10    1.50
   3 -10   3    1.00    1.30
  -3 -10  -3    1.10    1.20
  -3 -10  -3    3.30    2.00
   3 -10   3    4.90    1.50
  -3  10  -3    0.60    1.30
   3  10   3    4.00    2.10
  -3  10  -3    1.30    1.60
  -4 -10  -3    3.60    2.20
   4 -10   3    7.20    1.80
  -4  10  -3    6.60    1.30
   4  10   3    5.60    2.30
  -4  10  -3    4.90    1.60
   5 -10   3   13.30    2.30
  -5 -10  -3   10.40    2.90
   5  10   3   13.80    2.90
  -5  10  -3   11.80    1.80
   6 -10   3   -1.10    2.30
  -6 -10  -3    5.60    2.90
  -6  10  -3    2.20    1.80
   6  10   3   -5.00    2.30
  -6  10  -3   -0.80    1.40
  -7 -10  -3    1.50    3.20
   7 -10   3   -2.20    2.50
   7  10   3    2.80    2.70
  -7  10  -3    2.40    2.20
  -7  10  -3    1.00    1.70
   6 -11  -3    0.00    2.40
  -6  11   3    1.90    1.80
   6  11  -3    1.90    2.00
   5 -11  -3    6.30    2.50
   5  11  -3    5.80    2.00
  -5  11   3   10.30    1.90
   4 -11  -3   -1.70    2.10
  -4  11   3   -2.50    2.50
   4  11  -3    0.10    1.60
  -4  11   3    1.70    1.50
  -3 -11   3   21.20    2.50
   3 -11  -3   23.20    3.20
  -3  11   3   33.10    4.20
   3  11  -3   21.10    2.70
  -3  11   3   28.20    2.50
  -2 -11   3  170.08    6.10
   2 -11  -3  181.28    6.90
  -2  11   3  169.78    6.20
  -2  11   3  171.68    7.50
   2  11  -3  167.08    5.30
   2  11  -3  170.78    6.70
   1 -11  -3    5.70    1.90
  -1 -11   3    3.60    1.40
   1 -11  -3    3.50    1.50
   1  11  -3    3.30    0.70
   1  11  -3    5.60    1.70
  -1  11   3    3.90    1.30
  -1  11   3   -0.20    2.10
   0 -11  -3   -0.30    1.70
   0 -11   3    1.50    1.30
   0 -11  -3    0.20    1.20
   0  11  -3    0.30    1.50
   0  11  -3    0.80    0.70
   0  11   3   -1.70    2.00
   0  11   3   -0.20    1.00
  -1 -11  -3    5.00    1.30
   1 -11   3    2.80    1.50
  -1 -11  -3    3.70    1.90
   1 -11   3    6.30    1.50
   1  11   3    3.80    1.10
  -1  11  -3    4.70    1.00
  -1  11  -3    4.10    1.60
   1  11   3    2.60    1.90
  -2 -11  -3   18.60    2.80
  -2 -11  -3   22.20    2.20
   2 -11   3   26.60    2.60
  -2  11  -3   22.80    1.80
  -2  11  -3   24.80    2.70
   2  11   3   25.80    3.20
  -3 -11  -3    0.50    2.20
   3 -11   3   -2.00    1.50
  -3  11  -3   -0.60    1.10
   3  11   3    0.30    1.90
  -3  11  -3    2.40    1.80
  -4 -11  -3    9.70    2.70
   4 -11   3   10.30    2.20
   4  11   3    8.40    2.70
  -4  11  -3   10.70    1.60
  -5 -11  -3    0.50    2.80
   5 -11   3    0.40    2.10
   5  11   3   -0.90    2.70
  -5  11  -3   -1.30    1.40
   6 -11   3   29.10    4.00
  -6 -11  -3   28.60    3.90
   6  11   3   28.30    4.10
  -6  11  -3   28.70    2.80
   5 -12  -3   -0.30    2.50
  -5  12   3    0.50    1.70
   5  12  -3    1.70    2.30
   4 -12  -3   10.40    2.80
  -4  12   3    9.10    2.00
   4  12  -3   14.30    2.70
  -4  12   3    9.20    3.40
   3 -12  -3   17.30    2.80
   3  12  -3   17.00    2.60
  -3  12   3   13.50    2.10
  -3  12   3   17.90    3.50
   2 -12  -3   16.50    2.80
  -2  12   3   17.80    2.30
  -2  12   3   14.90    3.40
   2  12  -3   17.90    2.70
  -1 -12   3    6.00    1.70
   1 -12  -3   12.20    2.50
   1 -12  -3    5.60    1.80
   1  12  -3    7.30    2.30
  -1  12   3    9.60    2.80
  -1  12   3    7.60    1.60
   1  12  -3   10.70    1.30
   0 -12  -3    0.50    2.10
   0 -12  -3   -0.10    1.40
   0 -12   3    1.10    1.70
   0  12  -3    1.50    1.90
   0  12   3    3.00    2.60
   0  12  -3    0.50    0.80
   0  12   3    2.30    1.30
  -1 -12  -3   15.50    1.90
  -1 -12  -3    9.00    3.10
   1 -12   3   14.10    2.10
   1  12   3   14.90    3.20
  -1  12  -3   16.80    1.70
   2 -12   3    0.50    1.80
  -2 -12  -3    1.70    2.30
   2  12   3   -1.10    2.20
  -2  12  -3   -0.80    1.90
  -2  12  -3    1.30    1.10
   3 -12   3    9.80    2.20
  -3 -12  -3   12.40    2.90
  -3  12  -3   13.10    1.60
  -3  12  -3   10.40    2.50
   3  12   3    6.40    2.60
  -4 -12  -3    4.40    3.00
   4 -12   3    1.70    2.10
   4  12   3   -4.60    2.50
  -4  12  -3   -1.50    1.30
   5 -12   3    2.80    2.50
  -5 -12  -3   -1.60    3.20
  -5  12  -3    1.20    1.50
   5  12   3   -0.10    3.00
   4 -13  -3   15.30    3.30
   4  13  -3    6.00    2.50
  -4  13   3    6.80    2.20
   3 -13  -3   -2.50    2.50
  -3  13   3    1.70    1.80
  -3  13   3    9.40    3.70
   3  13  -3    1.30    2.50
   2 -13  -3    2.90    2.00
   2 -13  -3   -0.90    2.50
  -2  13   3    2.00    3.30
  -2  13   3    0.00    1.70
   2  13  -3    1.20    2.50
   1 -13  -3   11.00    2.30
   1 -13  -3    5.20    2.70
  -1  13   3    8.90    3.40
  -1  13   3    8.20    1.90
   1  13  -3    8.50    2.60
   0 -13  -3   -1.50    1.60
   0 -13  -3    1.40    2.50
   0  13   3    0.50    1.50
   0  13  -3    2.60    2.30
   0  13  -3    0.60    1.00
   0  13   3    1.30    3.00
  -1 -13  -3   -0.10    2.50
  -1  13  -3   -1.00    2.40
   1  13   3    1.60    3.00
  -1  13  -3    2.50    1.80
   2 -13   3    1.10    2.00
  -2 -13  -3   -1.20    2.50
  -2  13  -3    0.10    1.20
  -2  13  -3   -0.50    2.40
   2  13   3   -2.80    2.50
   3 -13   3   -2.70    2.30
  -3 -13  -3    3.60    3.00
   3  13   3    0.70    2.60
  -3  13  -3    0.60    1.40
  -4 -13  -3   10.10    3.50
   4 -13   3    4.60    2.60
  -4  13  -3    2.80    1.60
   4  13   3    4.90    4.40
   2 -14  -3    3.30    2.40
   2 -14  -3   -5.40    2.90
  -2  14   3    1.60    2.10
  -2  14   3   -2.40    3.60
   2  14  -3   -3.20    2.70
   1 -14  -3   -1.20    2.20
   1 -14  -3    1.30    2.90
  -1  14   3    0.70    2.00
   1  14  -3   -0.60    2.80
  -1  14   3   -2.00    3.60
   0 -14  -3   -1.00    2.70
   0  14  -3    1.30    2.80
   0  14   3   -4.10    3.40
  -1 -14  -3   -2.20    2.90
  -1  14  -3   -0.10    1.40
  -1  14  -3    2.60    2.80
   1  14   3    6.50    3.70
  -2 -14  -3    4.10    3.10
  -2  14  -3   -0.30    3.00
   2  14   3    2.20    3.30
  -2  14  -3    2.20    1.50
 -10   0   4   23.70    3.30
  10   0  -4   29.60    3.90
  10   0  -4   28.90    3.30
 -10   0   4   29.70    3.80
  -9   0   4   -1.70    1.40
   9   0  -4   -0.30    1.20
  -9   0   4   -0.50    1.70
   9   0  -4   -0.70    1.60
  -8   0   4   12.20    1.90
  -8   0   4   11.90    1.60
   8   0  -4   12.60    1.70
   7   0  -4    0.40    0.90
  -7   0   4   -0.90    1.10
   6   0  -4   74.49    3.10
  -6   0   4   75.19    3.00
  -6   0   4   78.69    3.30
   6   0  -4   82.39    3.10
   6   0  -4   77.39    3.70
  -5   0   4    0.30    0.70
   5   0  -4    0.10    0.40
   5   0  -4   -0.80    0.70
   5   0  -4   -0.80    0.90
   5   0  -4   -0.20    1.00
  -5   0   4   -0.90    0.60
   4   0  -4  123.69    4.50
   4   0  -4  120.49    4.30
  -4   0   4  118.29    4.00
  -4   0   4  120.39    4.10
   4   0  -4  122.29    3.80
   4   0  -4  120.69    4.20
   4   0  -4  115.49    4.10
   4   0  -4  127.59    4.10
  -4   0   4  121.59    4.30
   3   0  -4    0.50    0.30
  -3   0   4   -0.60    0.50
   3   0  -4   -0.10    0.40
   3   0  -4    0.40    0.60
   3   0  -4   -0.60    0.40
  -3   0   4    0.10    0.40
   3   0  -4    0.70    0.60
  -3   0   4    0.50    0.40
   3   0  -4   -0.40    0.40
   2   0  -4 1061.29   30.50
   2   0  -4 1045.30   30.60
  -2   0   4 1159.48   30.70
   2   0  -4 1100.79   31.00
  -2   0   4 1086.39   30.60
   2   0  -4 1039.00   30.70
   2   0  -4 1081.29   30.60
  -1   0   4    0.10    0.30
   1   0  -4   -0.50    0.50
   1   0  -4    0.70    0.30
  -1   0   4    0.20    0.50
  -1   0   4    0.10    0.30
   1   0  -4   -0.10    0.30
   0   0   4 5349.77  149.88
   0   0  -4 4880.01  148.49
   0   0  -4 5278.27  148.89
   0   0  -4 5534.95  151.48
   0   0   4 5414.86  148.39
   0   0   4 5115.59  148.29
  -1   0  -4   -0.30    0.40
   1   0   4   -0.10    0.30
   1   0   4   -0.30    0.30
  -1   0  -4    0.00    0.40
   1   0   4    0.00    0.40
  -2   0  -4  116.99    4.10
   2   0   4  122.59    4.10
   2   0   4  124.29    4.10
  -2   0  -4  124.29    4.20
   3   0   4    0.20    0.50
  -3   0  -4    0.50    0.70
  -3   0  -4    0.40    0.50
   3   0   4   -0.30    0.60
  -3   0  -4    0.30    0.40
   3   0   4    0.30    0.60
  -4   0  -4   16.70    1.70
  -4   0  -4   15.40    0.90
  -4   0  -4   15.80    1.20
   4   0   4   15.50    1.20
   4   0   4   14.90    1.40
   4   0   4   16.10    1.70
  -5   0  -4   -0.20    0.40
  -5   0  -4    0.40    0.60
   5   0   4   -0.70    0.80
  -5   0  -4    0.60    1.10
  -6   0  -4  162.18    5.10
   6   0   4  159.28    5.50
  -6   0  -4  164.68    5.40
  -6   0  -4  158.88    6.30
  -7   0  -4    1.20    0.90
  -7   0  -4    1.10    1.80
   7   0   4   -1.90    1.10
   8   0   4    4.00    1.40
  -8   0  -4    2.50    2.10
  -8   0  -4    2.90    1.10
  -9   0  -4   -2.30    2.50
  -9   0  -4    2.30    1.20
 -10   0  -4    3.60    1.50
  10  -1  -4    0.40    2.40
 -10  -1   4    2.90    2.30
 -10   1   4    2.30    2.30
 -10   1   4    1.90    1.90
   9  -1  -4    1.70    2.00
  -9  -1   4   -0.20    1.50
  -9  -1   4   -1.80    1.80
  -9   1   4   -0.20    1.50
  -9   1   4    2.40    1.90
   9   1  -4   -1.70    1.20
   9   1  -4   -0.10    1.40
   8  -1  -4   13.50    1.60
  -8  -1   4   13.00    1.70
   8  -1  -4   16.30    2.20
  -8  -1   4   16.80    2.20
  -8   1   4   15.40    2.00
   8   1  -4   16.10    1.80
   8   1  -4   18.50    2.00
  -8   1   4   18.70    2.50
   7  -1  -4   84.79    3.90
   7  -1  -4   80.29    3.30
   7  -1  -4   76.79    4.00
  -7  -1   4   76.19    3.30
  -7  -1   4   82.79    3.70
   7   1  -4   90.19    3.40
  -7   1   4   75.69    3.40
   7   1  -4   73.59    3.10
  -7   1   4   83.09    3.80
   7   1  -4   88.49    3.40
  -6  -1   4   32.70    1.80
   6  -1  -4   32.00    2.20
   6  -1  -4   28.90    2.40
  -6  -1   4   35.00    2.10
   6  -1  -4   30.10    2.10
   6   1  -4   33.00    1.90
   6   1  -4   31.20    1.50
  -6   1   4   29.20    1.80
   6   1  -4   31.90    2.60
   6   1  -4   35.70    1.90
  -6   1   4   28.70    2.00
   5  -1  -4  547.95   15.60
  -5  -1   4  538.15   15.70
   5  -1  -4  533.95   15.90
   5  -1  -4  526.15   16.50
   5  -1  -4  530.85   16.00
   5  -1  -4  496.25   16.50
  -5  -1   4  535.55   15.90
   5   1  -4  544.65   16.40
  -5   1   4  531.35   15.80
   5   1  -4  535.05   15.90
   5   1  -4  545.35   15.40
   5   1  -4  552.34   16.20
  -5   1   4  544.55   15.90
   5   1  -4  550.34   15.80
  -5   1   4  559.64   16.00
  -4  -1   4  276.07    8.40
   4  -1  -4  275.77    8.70
   4  -1  -4  295.27    9.50
   4  -1  -4  280.87    8.60
   4  -1  -4  272.57    8.70
   4  -1  -4  292.67    8.30
  -4  -1   4  274.77    8.50
   4   1  -4  281.37    8.70
   4   1  -4  282.57    8.50
   4   1  -4  276.87    8.70
  -4   1   4  279.47    8.60
   4   1  -4  279.37    9.00
  -4   1   4  279.87    8.50
  -4   1   4  278.37    8.70
   3  -1  -4   45.00    1.80
  -3  -1   4   39.60    1.90
  -3  -1   4   40.50    1.60
   3  -1  -4   43.60    1.80
   3  -1  -4   43.60    2.10
  -3  -1   4   34.50    1.80
   3  -1  -4   41.40    1.80
   3   1  -4   40.30    2.00
   3   1  -4   39.50    1.70
  -3   1   4   40.80    1.70
  -3   1   4   40.40    1.70
   3   1  -4   41.20    1.70
   3   1  -4   43.90    1.50
  -3   1   4   41.30    2.00
   3   1  -4   37.90    1.90
   2  -1  -4   18.70    1.10
  -2  -1   4   18.80    1.00
   2  -1  -4   14.90    1.20
  -2  -1   4   17.40    1.20
   2  -1  -4   20.30    0.90
   2  -1  -4   19.70    1.00
   2   1  -4   18.60    1.00
  -2   1   4   16.50    1.50
   2   1  -4   17.00    0.90
   2   1  -4   16.60    1.20
   2   1  -4   19.40    0.90
  -2   1   4   17.40    1.00
   2   1  -4   20.40    1.40
   1  -1  -4 3575.74  102.89
  -1  -1   4 3797.62  102.59
   1  -1  -4 3716.83  103.79
  -1  -1   4 3794.62  103.89
   1  -1  -4 3400.56  102.69
  -1  -1   4 3511.35  104.49
   1  -1  -4 3345.17  102.09
   1   1  -4 3683.43  102.69
   1   1  -4 3434.56  102.09
  -1   1   4 3731.33  103.29
  -1   1   4 3834.82  103.59
  -1   1   4 3798.72  102.89
   1   1  -4 3697.13  103.69
   0  -1  -4 8222.88  237.78
   0  -1   4 8468.55  238.28
   0  -1  -4 8810.12  239.48
   0  -1  -4 8068.79  238.28
   0  -1   4 8438.96  238.78
   0  -1   4 8594.14  236.98
   0   1   4 8574.14  239.48
   0   1  -4 8408.96  238.48
   0   1  -4 8457.15  237.08
   0   1  -4 8219.08  238.48
   0   1   4 8541.65  237.98
   1  -1   4 1428.56   41.70
   1  -1   4 1320.77   41.80
  -1  -1  -4 1437.96   41.70
   1  -1   4 1484.95   41.70
  -1  -1  -4 1520.75   41.80
  -1  -1  -4 1500.05   41.80
   1   1   4 1480.75   41.70
  -1   1  -4 1447.76   41.80
   1   1   4 1515.75   41.70
   1   1   4 1548.65   41.90
  -1   1  -4 1505.15   41.70
  -1   1  -4 1495.75   41.60
   2  -1   4    1.90    0.60
  -2  -1  -4    3.70    0.70
  -2  -1  -4    2.40    0.50
   2  -1   4    3.40    0.60
  -2  -1  -4    1.70    0.80
   2  -1   4    3.80    0.70
  -2   1  -4    2.40    0.50
   2   1   4    2.80    0.60
  -2   1  -4    2.90    0.60
  -2   1  -4    3.60    0.50
   2   1   4    2.60    0.60
   3  -1   4  279.37    8.90
  -3  -1  -4  288.77    9.10
   3  -1   4  280.27    8.60
  -3  -1  -4  294.77    8.60
  -3  -1  -4  281.07    8.70
   3  -1   4  289.97    9.00
   3   1   4  299.87    9.20
  -3   1  -4  284.67    8.40
  -3   1  -4  289.47    8.80
  -3   1  -4  288.77    9.00
   3   1   4  283.37    9.10
  -4  -1  -4   70.89    3.30
  -4  -1  -4   69.69    2.80
  -4  -1  -4   75.79    2.60
   4  -1   4   72.19    2.60
   4  -1   4   72.19    3.10
   4  -1   4   73.39    3.30
  -4   1  -4   75.89    2.40
   4   1   4   70.89    3.00
  -4   1  -4   78.49    3.30
  -4   1  -4   74.19    2.90
   4   1   4   68.19    3.30
   4   1   4   78.09    3.00
  -5  -1  -4   28.90    2.30
  -5  -1  -4   25.80    1.50
  -5  -1  -4   29.30    1.50
   5  -1   4   28.40    1.50
   5  -1   4   27.20    2.00
   5   1   4   28.30    1.90
  -5   1  -4   26.90    1.60
  -5   1  -4   26.30    1.10
  -5   1  -4   28.20    2.20
   5   1   4   25.20    1.80
   6  -1   4  182.18    5.80
  -6  -1  -4  189.58    6.00
  -6  -1  -4  184.68    5.80
  -6  -1  -4  191.08    7.20
   6   1   4  166.78    6.80
   6   1   4  184.58    6.30
  -6   1  -4  188.18    6.90
  -6   1  -4  187.78    6.10
   7  -1   4  153.38    5.20
  -7  -1  -4  147.29    5.30
  -7  -1  -4  162.28    5.40
  -7  -1  -4  163.48    6.70
   7   1   4  151.88    5.80
  -7   1  -4  162.48    5.50
  -7   1  -4  176.28    6.80
  -8  -1  -4   16.40    2.90
  -8  -1  -4   17.40    1.70
   8   1   4   17.00    2.10
  -8   1  -4   11.80    2.50
  -8   1  -4   13.80    2.80
  -9  -1  -4    4.90    2.80
  -9   1  -4    1.90    1.30
  -9   1  -4    1.00    2.30
 -10   1  -4    1.70    1.50
 -10  -2   4    1.10    2.30
 -10   2   4    4.40    2.10
 -10   2   4   -0.90    2.20
  -9  -2   4   22.70    2.40
   9  -2  -4   24.10    3.40
  -9  -2   4   16.20    2.50
  -9   2   4   19.60    2.50
   9   2  -4   22.20    2.30
  -9   2   4   23.80    3.20
   9   2  -4   20.00    2.70
   8  -2  -4   37.20    2.50
  -8  -2   4   34.50    2.40
   8  -2  -4   40.50    3.30
   8   2  -4   40.90    2.50
   8   2  -4   37.20    2.40
  -8   2   4   38.20    3.10
   7  -2  -4    3.80    1.50
  -7  -2   4    1.60    1.20
   7  -2  -4    0.10    0.90
   7  -2  -4    0.20    1.50
  -7  -2   4    0.70    0.90
   7   2  -4    2.20    1.10
  -7   2   4   -0.10    1.00
   7   2  -4    2.60    0.90
   7   2  -4    0.40    0.70
  -7   2   4    0.40    1.20
   6  -2  -4   38.70    2.60
   6  -2  -4   38.40    2.40
   6  -2  -4   43.00    2.20
  -6  -2   4   38.90    2.30
  -6  -2   4   39.00    2.00
  -6  -2   4   36.30    3.10
   6   2  -4   42.10    1.70
   6   2  -4   35.30    2.80
   6   2  -4   34.30    2.70
   6   2  -4   41.10    2.00
  -6   2   4   40.30    2.30
  -6   2   4   41.80    2.10
   6   2  -4   43.60    2.20
   5  -2  -4   94.49    3.80
   5  -2  -4   94.59    3.60
   5  -2  -4   92.79    3.20
  -5  -2   4   91.09    4.00
  -5  -2   4   86.69    3.20
   5  -2  -4   91.09    3.70
  -5  -2   4   94.29    3.50
   5   2  -4   93.19    3.70
   5   2  -4   92.39    4.00
  -5   2   4   90.59    3.50
   5   2  -4   97.29    3.60
  -5   2   4   95.29    3.60
  -5   2   4   95.69    3.40
   5   2  -4   94.79    3.30
  -4  -2   4  416.86   12.90
   4  -2  -4  422.36   12.20
   4  -2  -4  414.66   12.60
   4  -2  -4  420.36   12.60
  -4  -2   4  419.86   12.40
  -4   2   4  415.26   12.70
   4   2  -4  456.65   13.10
   4   2  -4  402.76   12.60
  -4   2   4  407.16   12.40
  -4   2   4  422.26   12.50
   4   2  -4  421.36   12.00
   4   2  -4  419.46   12.90
   3  -2  -4   23.90    1.30
  -3  -2   4   24.80    1.60
   3  -2  -4   23.30    1.10
   3  -2  -4   20.20    1.30
   3  -2  -4   23.70    1.50
  -3  -2   4   22.30    1.00
   3   2  -4   24.10    1.00
   3   2  -4   21.00    1.10
   3   2  -4   20.90    1.50
  -3   2   4   18.00    1.50
  -3   2   4   21.50    1.20
   3   2  -4   20.50    1.20
  -3   2   4   22.10    1.20
   2  -2  -4    1.50    0.50
  -2  -2   4    0.30    0.60
   2  -2  -4    0.90    0.40
  -2  -2   4    0.90    0.20
   2  -2  -4    0.70    0.60
   2  -2  -4    1.10    0.40
  -2   2   4    1.20    0.50
   2   2  -4    1.70    0.30
   2   2  -4    0.90    0.30
   2   2  -4    0.50    0.60
   2   2  -4    2.00    0.60
  -2   2   4    2.00    0.60
   2   2  -4    1.30    0.40
   1  -2  -4  131.89    4.10
  -1  -2   4  129.19    3.70
   1  -2  -4  125.19    4.40
  -1  -2   4  122.09    4.30
   1   2  -4  129.19    4.40
  -1   2   4  138.49    4.10
   1   2  -4  126.99    3.70
   1   2  -4  124.69    4.10
   1   2  -4  128.49    3.70
  -1   2   4  121.79    4.80
  -1   2   4  131.09    4.10
   0  -2  -4 2412.16   74.19
   0  -2   4 2634.84   74.39
   0  -2  -4 2678.13   74.59
   0  -2  -4 2789.62   75.69
   0  -2  -4 2300.87   74.59
   0  -2   4 2834.62   74.79
   0  -2   4 2851.91   75.49
   0   2  -4 2582.34   74.49
   0   2  -4 2684.43   74.49
   0   2   4 2745.83   74.39
   0   2   4 2462.95   74.99
   0   2  -4 2813.62   75.89
   0   2   4 2656.83   74.29
   1  -2   4   35.30    1.50
  -1  -2  -4   33.20    1.50
   1  -2   4   32.70    1.60
   1  -2   4   34.10    1.40
   1   2   4   33.00    1.50
  -1   2  -4   34.50    1.40
  -1   2  -4   30.90    1.50
  -1   2  -4   34.80    1.50
   1   2   4   32.60    1.60
  -1   2  -4   34.90    1.60
  -2  -2  -4  264.67    8.00
  -2  -2  -4  261.57    8.00
  -2  -2  -4  252.27    8.30
   2  -2   4  267.17    7.80
   2  -2   4  272.57    8.10
   2  -2   4  257.97    8.20
   2   2   4  266.77    8.50
  -2   2  -4  255.87    8.10
   2   2   4  267.87    8.00
   2   2   4  267.47    8.20
  -2   2  -4  265.27    8.10
  -2   2  -4  269.57    7.90
   3  -2   4   26.60    1.20
  -3  -2  -4   23.90    1.80
  -3  -2  -4   24.40    1.40
   3  -2   4   27.50    1.70
  -3   2  -4   25.40    1.50
   3   2   4   25.80    1.60
   3   2   4   25.00    1.40
  -3   2  -4   26.20    1.70
  -3   2  -4   24.30    1.10
   3   2   4   25.20    1.70
  -4  -2  -4  105.59    3.60
  -4  -2  -4  104.59    4.30
   4  -2   4   98.69    4.00
   4  -2   4  104.09    3.30
   4  -2   4  105.19    4.20
  -4  -2  -4  105.89    3.60
  -4   2  -4  104.99    3.10
   4   2   4  104.89    4.70
   4   2   4   98.69    4.10
  -4   2  -4  104.29    4.10
  -4   2  -4  107.99    3.80
   4   2   4  101.09    3.90
  -5  -2  -4   35.20    1.70
  -5  -2  -4   32.30    2.50
  -5  -2  -4   37.00    1.80
   5   2   4   33.90    2.00
  -5   2  -4   35.20    2.40
  -5   2  -4   34.90    1.90
   5   2   4   33.90    2.10
  -6  -2  -4   54.49    2.40
  -6  -2  -4   54.89    2.30
  -6  -2  -4   56.69    3.70
  -6   2  -4   58.39    3.10
   6   2   4   51.39    3.20
  -6   2  -4   58.09    3.40
   6   2   4   51.19    2.80
  -7  -2  -4   46.60    2.20
  -7  -2  -4   48.30    3.80
  -7   2  -4   44.40    2.40
   7   2   4   46.70    3.00
   7   2   4   45.30    3.40
  -7   2  -4   42.10    3.50
  -8  -2  -4   -0.60    2.40
  -8  -2  -4    1.90    0.90
  -8   2  -4    2.40    2.00
  -8   2  -4   -0.30    1.10
   8   2   4    1.20    1.60
  -9  -2  -4    9.90    3.00
  -9  -2  -4    2.00    1.10
  -9   2  -4    1.20    2.30
  -9   2  -4    2.10    1.30
 -10   2  -4    4.20    1.60
 -10  -3   4    3.20    2.50
  10  -3  -4   -0.30    2.50
 -10   3   4   -1.70    2.00
 -10   3   4    1.10    2.30
  10   3  -4    4.20    2.10
  -9  -3   4    5.20    2.00
   9  -3  -4    4.40    2.20
  -9   3   4    4.70    2.10
   9   3  -4    4.70    1.60
  -9   3   4    2.60    1.70
   8  -3  -4    1.80    1.00
   8  -3  -4    2.80    1.90
  -8  -3   4    2.30    1.20
  -8  -3   4    4.00    1.70
  -8   3   4    3.40    1.40
   8   3  -4    5.90    1.40
   8   3  -4    3.90    1.20
  -8   3   4    3.70    1.60
   7  -3  -4    0.50    1.40
  -7  -3   4    0.80    1.20
   7  -3  -4    0.30    0.90
   7  -3  -4   -1.90    1.40
  -7  -3   4    0.10    0.90
   7   3  -4    0.50    0.90
  -7   3   4    0.90    1.30
   7   3  -4    0.10    1.10
   7   3  -4   -0.10    0.70
  -7   3   4   -0.30    1.00
  -6  -3   4    1.00    0.70
   6  -3  -4    0.60    0.90
   6  -3  -4   -0.40    1.20
  -6  -3   4    0.70    0.90
   6  -3  -4    3.60    1.20
  -6   3   4   -0.20    1.00
  -6   3   4    1.20    0.90
  -6   3   4    1.20    1.00
   6   3  -4    0.90    0.70
   6   3  -4    3.20    1.30
   6   3  -4   -0.10    0.90
   5  -3  -4   19.30    1.70
  -5  -3   4   18.90    1.50
  -5  -3   4   21.80    2.20
   5  -3  -4   19.10    1.70
   5   3  -4   18.00    2.10
  -5   3   4   17.60    1.40
  -5   3   4   20.30    1.60
   5   3  -4   19.20    0.90
   5   3  -4   16.60    1.50
   5   3  -4   18.20    1.70
  -5   3   4   16.30    1.60
   4  -3  -4   22.00    1.20
  -4  -3   4   22.90    1.30
   4  -3  -4   22.60    1.80
   4  -3  -4   19.70    1.50
  -4  -3   4   18.40    1.80
   4   3  -4   23.60    0.90
  -4   3   4   19.40    1.40
   4   3  -4   19.90    1.80
   4   3  -4   21.80    1.50
   4   3  -4   22.10    1.50
  -4   3   4   20.80    1.70
   4   3  -4   21.20    1.20
  -4   3   4   19.90    1.40
   3  -3  -4    6.20    0.70
   3  -3  -4    7.00    1.00
  -3  -3   4    6.50    0.70
   3  -3  -4    4.60    0.80
   3  -3  -4    6.20    0.80
  -3  -3   4    5.80    0.60
  -3  -3   4    6.80    1.10
   3   3  -4    5.80    0.50
  -3   3   4    7.50    0.90
  -3   3   4    5.90    0.80
   3   3  -4    6.20    1.10
  -3   3   4    5.40    1.00
   3   3  -4    5.30    0.70
   3   3  -4    7.10    1.00
  -2  -3   4    3.80    0.50
   2  -3  -4    3.90    0.60
   2  -3  -4    4.50    0.50
  -2  -3   4    3.40    0.80
   2  -3  -4    4.30    0.70
   2  -3  -4    3.00    0.60
   2  -3  -4    3.10    0.70
   2   3  -4    3.00    0.70
   2   3  -4    2.70    0.70
   2   3  -4    3.80    0.50
  -2   3   4    3.20    0.60
  -2   3   4    4.40    0.70
   2   3  -4    3.10    0.50
  -2   3   4    3.00    0.80
   1  -3  -4  528.65   15.30
   1  -3  -4  529.55   15.20
   1  -3  -4  540.95   15.40
  -1  -3   4  517.55   15.20
  -1   3   4  527.95   15.60
   1   3  -4  527.25   15.10
   1   3  -4  532.15   15.30
  -1   3   4  498.65   15.10
  -1   3   4  497.35   15.70
   0  -3  -4  264.87    8.10
   0  -3  -4  257.07    8.20
   0  -3   4  260.57    8.10
   0  -3  -4  270.37    7.90
   0  -3   4  257.97    8.00
   0  -3   4  259.67    7.60
   0   3   4  282.77    7.90
   0   3   4  266.47    8.30
   0   3  -4  261.47    8.00
   0   3  -4  264.77    8.10
   0   3  -4  257.57    7.50
   1  -3   4  510.95   14.90
  -1  -3  -4  524.35   15.60
  -1  -3  -4  488.45   15.00
  -1  -3  -4  510.15   15.20
   1   3   4  498.45   15.30
   1   3   4  565.24   15.80
  -1   3  -4  504.45   15.00
  -1   3  -4  515.55   14.80
  -1   3  -4  508.85   14.90
  -1   3  -4  521.25   15.00
   1   3   4  519.55   14.90
   2  -3   4    3.70    0.70
   2  -3   4    3.60    0.70
  -2  -3  -4    4.50    0.70
  -2  -3  -4    4.20    0.70
  -2  -3  -4    2.80    0.80
  -2   3  -4    3.90    0.70
   2   3   4    5.40    0.90
   2   3   4    4.30    0.80
  -2   3  -4    5.60    0.80
   2   3   4    5.10    0.70
  -2   3  -4    5.00    0.60
  -3  -3  -4  539.55   16.70
  -3  -3  -4  565.44   16.20
   3  -3   4  542.85   16.50
   3  -3   4  562.84   16.50
  -3   3  -4  555.94   16.50
   3   3   4  556.14   16.60
  -3   3  -4  563.84   16.30
  -3   3  -4  554.34   15.90
   3   3   4  555.24   16.20
  -3   3  -4  546.75   15.80
   3   3   4  572.34   16.70
   4  -3   4  639.04   19.20
  -4  -3  -4  646.24   18.50
  -4  -3  -4  638.34   18.40
   4  -3   4  599.44   18.90
  -4  -3  -4  651.13   19.30
  -4   3  -4  630.14   18.60
   4   3   4  635.34   18.90
  -4   3  -4  641.14   18.90
   4   3   4  619.94   19.20
   4   3   4  666.13   19.00
  -5  -3  -4   44.60    3.00
  -5  -3  -4   43.10    2.00
  -5  -3  -4   44.90    2.10
   5   3   4   45.90    2.50
  -5   3  -4   48.00    2.70
   5   3   4   41.60    2.20
  -5   3  -4   48.30    2.30
  -6  -3  -4  169.98    5.50
  -6  -3  -4  170.48    6.90
  -6  -3  -4  162.98    5.70
  -6   3  -4  180.48    6.60
   6   3   4  172.78    6.30
  -6   3  -4  178.88    5.80
   6   3   4  160.58    5.90
  -7  -3  -4    8.20    1.00
  -7  -3  -4    8.70    2.40
   7   3   4   10.60    1.80
   7   3   4   10.50    1.80
  -7   3  -4    8.40    1.90
  -8  -3  -4    8.00    2.60
  -8  -3  -4    8.80    1.10
   8   3   4    7.20    2.00
  -8   3  -4    7.00    2.10
  -8   3  -4    6.90    1.50
  -9  -3  -4    8.30    3.20
  -9   3  -4   12.60    1.80
   9   3   4   19.80    4.20
  -9   3  -4   12.40    2.80
   9  -4  -4    4.40    2.40
  -9  -4   4   -1.60    2.00
  -9   4   4    1.90    1.80
  -9   4   4    1.90    2.00
   9   4  -4    2.00    1.60
  -8  -4   4    5.70    1.70
   8  -4  -4    7.40    2.10
  -8   4   4    3.70    1.50
   8   4  -4    4.40    1.40
  -8   4   4    6.60    1.90
   7  -4  -4   23.50    2.70
  -7  -4   4   25.80    2.30
   7  -4  -4   20.50    2.20
   7  -4  -4   25.40    1.80
   7   4  -4   22.00    1.70
  -7   4   4   28.80    2.60
   7   4  -4   27.90    2.20
  -7   4   4   21.50    2.10
   6  -4  -4    1.00    1.00
  -6  -4   4    0.70    1.00
   6  -4  -4    0.90    1.20
   6  -4  -4   -1.10    1.10
   6   4  -4    1.50    1.00
  -6   4   4    0.60    1.00
   6   4  -4    1.60    0.50
  -6   4   4    0.30    1.00
  -6   4   4    1.70    0.90
  -5  -4   4   60.89    2.70
   5  -4  -4   60.99    3.00
   5   4  -4   65.19    2.40
  -5   4   4   65.09    2.90
   5   4  -4   61.79    2.90
  -5   4   4   58.09    3.00
   5   4  -4   59.99    2.10
  -5   4   4   66.29    2.70
   5   4  -4   62.59    2.80
  -4  -4   4    1.00    1.10
   4  -4  -4    0.00    0.70
  -4  -4   4    2.10    0.70
   4  -4  -4   -0.30    0.40
   4  -4  -4    0.20    0.90
   4   4  -4    0.10    0.20
   4   4  -4   -0.10    0.40
   4   4  -4    0.00    1.00
   4   4  -4   -0.60    0.60
   4   4  -4    0.90    0.70
  -4   4   4   -0.10    0.50
  -4   4   4   -0.20    0.90
   3  -4  -4 1278.27   37.40
  -3  -4   4 1318.47   36.80
   3  -4  -4 1351.76   38.80
  -3  -4   4 1336.57   37.70
   3  -4  -4 1336.67   37.00
   3  -4  -4 1318.67   37.30
  -3  -4   4 1265.07   36.80
  -3   4   4 1312.37   37.60
   3   4  -4 1320.07   36.90
  -3   4   4 1373.56   37.40
   3   4  -4 1248.18   36.90
   3   4  -4 1302.47   37.30
   3   4  -4 1349.16   37.60
   3   4  -4 1254.47   36.70
  -3   4   4 1244.28   37.10
   2  -4  -4  319.07   10.10
   2  -4  -4  327.57    9.20
  -2  -4   4  305.77    9.20
  -2  -4   4  305.57    9.70
   2  -4  -4  321.27    9.40
   2   4  -4  304.87    8.90
  -2   4   4  319.27    9.50
  -2   4   4  306.97    9.40
   2   4  -4  300.37    9.10
   2   4  -4  308.17    9.50
   2   4  -4  310.47    9.70
  -2   4   4  307.77    9.80
   1  -4  -4  108.19    3.80
  -1  -4   4  106.99    3.90
  -1  -4   4  109.99    3.70
   1  -4  -4  113.79    3.50
   1  -4  -4  104.29    4.10
   1  -4  -4  112.79    4.30
   1   4  -4  115.09    3.80
  -1   4   4  107.69    3.80
   1   4  -4  109.19    4.00
  -1   4   4  106.29    4.10
  -1   4   4  104.99    3.70
   1   4  -4  113.49    3.60
   0  -4   4  313.07    9.10
   0  -4  -4  314.37    9.50
   0  -4  -4  311.17    9.70
   0  -4   4  330.17   10.00
   0  -4  -4  313.07    9.70
   0  -4   4  313.67    9.50
   0  -4  -4  331.97    9.30
   0  -4   4  308.67    9.10
   0   4  -4  326.27   10.00
   0   4   4  321.67    9.60
   0   4  -4  314.97    9.40
   0   4  -4  309.77    9.00
   0   4  -4  305.97    9.40
   0   4   4  321.07    9.90
  -1  -4  -4  102.29    3.40
  -1  -4  -4   95.39    3.60
  -1  -4  -4   99.69    3.80
   1  -4   4  104.19    3.70
   1  -4   4  105.89    3.60
  -1   4  -4  104.29    3.30
   1   4   4  102.19    3.70
  -1   4  -4   95.49    3.50
  -1   4  -4  104.39    3.40
  -1   4  -4  105.19    3.60
   1   4   4  104.19    4.00
   1   4   4  108.29    3.40
  -2  -4  -4  155.38    5.10
  -2  -4  -4  161.78    5.60
   2  -4   4  159.98    5.40
  -2  -4  -4  153.78    5.20
   2  -4   4  164.58    5.30
  -2   4  -4  158.38    4.80
  -2   4  -4  152.28    5.10
   2   4   4  162.78    5.40
   2   4   4  163.18    5.00
   2   4   4  157.18    5.60
  -2   4  -4  157.08    5.10
   3  -4   4    7.90    1.10
  -3  -4  -4   10.10    1.40
   3  -4   4    7.20    1.00
  -3  -4  -4    8.40    1.00
  -3  -4  -4    6.20    0.90
  -3   4  -4    7.00    1.00
   3   4   4    7.50    1.20
  -3   4  -4    8.50    1.00
  -3   4  -4    7.50    0.50
   3   4   4    7.10    0.90
  -3   4  -4    8.50    0.90
   3   4   4    8.10    1.30
  -4  -4  -4  199.18    6.60
   4  -4   4  173.48    7.00
  -4  -4  -4  191.88    6.90
  -4  -4  -4  190.08    6.10
   4   4   4  192.38    6.10
   4   4   4  191.88    6.90
   4   4   4  194.48    6.60
  -4   4  -4  196.88    6.30
  -4   4  -4  195.38    6.50
  -5  -4  -4    1.70    1.10
  -5  -4  -4    2.10    0.60
  -5  -4  -4    3.10    1.40
   5   4   4    2.40    1.00
  -5   4  -4    2.20    1.10
   5   4   4    2.60    1.20
  -5   4  -4    1.50    0.80
  -6  -4  -4   38.10    3.30
  -6  -4  -4   35.80    1.70
  -6   4  -4   36.60    2.20
   6   4   4   31.20    2.20
  -6   4  -4   34.60    2.80
   6   4   4   38.60    2.80
  -7  -4  -4   80.29    4.90
  -7  -4  -4   80.39    2.90
  -7   4  -4   83.79    3.50
   7   4   4   74.69    4.20
  -7   4  -4   78.69    4.30
  -8  -4  -4    0.40    2.50
  -8  -4  -4    0.00    0.80
  -8   4  -4   -0.10    1.20
  -8   4  -4   -0.90    2.00
   8   4   4    2.20    2.00
  -9  -4  -4   -3.20    3.00
  -9   4  -4   -0.20    1.30
  -9   4  -4    0.20    2.30
   9   4   4    0.70    3.00
  -9  -5   4    3.70    2.10
   9  -5  -4   -0.30    2.20
   9   5  -4   -0.40    1.80
  -9   5   4    4.70    1.90
  -9   5   4    0.50    2.00
   8  -5  -4    1.70    1.90
  -8  -5   4    3.50    1.80
  -8   5   4    1.60    1.50
   8   5  -4    0.00    1.40
  -8   5   4    0.90    1.60
   7  -5  -4    1.60    1.60
  -7  -5   4    3.20    1.40
   7  -5  -4    3.10    1.10
  -7   5   4    5.10    1.40
  -7   5   4    3.20    1.50
   7   5  -4    1.60    2.40
   6  -5  -4    0.70    1.60
  -6  -5   4    2.50    1.10
   6  -5  -4    1.10    1.10
   6  -5  -4    3.30    1.10
   6   5  -4    2.00    0.60
  -6   5   4    1.10    1.00
   6   5  -4    0.20    0.40
  -6   5   4    2.40    1.20
  -6   5   4    0.00    1.20
   6   5  -4    0.40    1.50
   6   5  -4    1.00    1.10
   5  -5  -4   93.99    3.70
   5  -5  -4   96.89    4.10
  -5  -5   4   96.79    3.60
   5   5  -4   90.99    3.70
  -5   5   4   93.89    3.60
  -5   5   4   98.49    3.90
   5   5  -4   95.59    3.80
   5   5  -4   93.49    3.00
  -5   5   4   89.49    3.90
   5   5  -4   97.19    2.80
   4  -5  -4    0.60    0.90
   4  -5  -4   -1.00    0.80
  -4  -5   4    0.60    0.70
   4   5  -4    0.90    0.80
   4   5  -4    0.60    0.20
   4   5  -4    0.70    0.40
   4   5  -4    1.00    0.70
  -4   5   4   -0.40    1.00
  -4   5   4    0.40    0.60
   3  -5  -4 1185.88   33.30
  -3  -5   4 1139.49   32.70
  -3  -5   4 1160.58   32.60
   3  -5  -4 1158.08   32.90
  -3  -5   4 1184.28   33.60
   3  -5  -4 1176.38   33.40
   3  -5  -4 1118.89   33.10
   3   5  -4 1172.78   33.20
  -3   5   4 1176.78   33.30
  -3   5   4 1184.28   33.60
   3   5  -4 1128.99   32.60
   3   5  -4 1191.58   32.70
  -3   5   4 1147.19   33.10
   3   5  -4 1088.19   32.50
  -2  -5   4 2374.86   64.69
   2  -5  -4 2302.97   64.19
   2  -5  -4 2370.16   63.99
   2  -5  -4 2263.27   64.39
   2  -5  -4 2228.88   64.39
   2   5  -4 2240.08   63.59
  -2   5   4 2267.47   64.69
   2   5  -4 2278.37   64.29
  -2   5   4 2153.28   64.19
   2   5  -4 2238.88   63.89
  -2   5   4 2338.97   64.39
   1  -5  -4   51.19    2.30
   1  -5  -4   49.90    1.90
   1  -5  -4   51.29    2.40
  -1  -5   4   51.59    2.40
  -1  -5   4   49.99    2.10
   1   5  -4   50.09    2.20
  -1   5   4   47.90    2.20
  -1   5   4   46.80    2.60
   1   5  -4   51.39    2.00
   0  -5   4  352.96   10.20
   0  -5   4  356.56   10.80
   0  -5   4  360.26   11.30
   0  -5  -4  360.46   10.70
   0  -5  -4  346.27   10.80
   0  -5  -4  367.56   10.60
   0  -5  -4  350.56   10.90
   0  -5   4  353.76   10.20
   0   5   4  352.36   10.80
   0   5  -4  357.36   10.60
   0   5  -4  366.56   10.80
   0   5   4  335.07   10.60
   0   5  -4  356.96   10.50
   0   5   4  357.96   11.10
   1  -5   4  177.48    5.40
  -1  -5  -4  168.28    5.70
  -1  -5  -4  178.18    5.90
   1  -5   4  172.58    5.50
  -1  -5  -4  183.48    5.50
  -1  -5  -4  176.18    6.10
   1  -5   4  176.68    5.90
   1  -5   4  187.48    5.80
   1   5   4  174.88    6.20
  -1   5  -4  179.38    5.40
   1   5   4  182.98    5.90
  -1   5  -4  175.18    5.60
  -1   5  -4  182.88    5.80
  -1   5  -4  178.58    5.50
  -2  -5  -4    4.60    0.60
  -2  -5  -4    3.40    0.80
  -2  -5  -4    2.30    0.90
   2  -5   4    4.20    0.90
   2  -5   4    4.10    0.70
   2   5   4    3.80    1.00
  -2   5  -4    3.80    0.70
  -2   5  -4    3.60    0.70
  -2   5  -4    4.40    0.80
   2   5   4    4.90    0.70
  -2   5  -4    3.90    0.50
   2   5   4    3.00    1.00
  -3  -5  -4   40.70    2.00
  -3  -5  -4   47.30    2.00
   3  -5   4   41.30    2.30
  -3  -5  -4   44.60    2.60
   3  -5   4   38.20    2.20
  -3   5  -4   43.70    1.90
  -3   5  -4   44.10    1.50
   3   5   4   45.40    2.60
   3   5   4   46.40    1.80
  -3   5  -4   44.50    2.10
  -3   5  -4   45.00    2.10
  -4  -5  -4    1.10    1.30
   4  -5   4    3.50    1.30
   4   5   4    3.60    1.30
  -4   5  -4    3.70    0.90
   4   5   4    3.60    0.70
  -4   5  -4    3.20    1.00
  -5  -5  -4    3.60    1.60
  -5  -5  -4    3.40    0.70
   5   5   4    2.60    0.90
  -5   5  -4    2.90    0.80
  -5   5  -4    3.90    1.20
   5   5   4    3.00    1.30
  -6  -5  -4    0.40    0.60
  -6  -5  -4    0.70    1.70
  -6   5  -4   -1.20    1.40
  -6   5  -4   -0.20    1.20
   6   5   4   -0.30    1.40
  -7  -5  -4    1.10    2.10
  -7  -5  -4    2.80    0.70
  -7   5  -4    2.00    1.00
   7   5   4    5.30    1.90
  -7   5  -4    3.20    1.90
  -8  -5  -4   -3.50    2.50
  -8   5  -4   -0.20    1.30
  -8   5  -4    0.90    2.00
   8   5   4   -0.60    2.00
  -9  -5  -4   -0.10    3.00
  -9   5  -4    2.20    2.40
  -9   5  -4    1.10    1.50
   9   5   4    3.30    2.60
  -9  -6   4    3.50    2.20
   9  -6  -4    0.40    2.40
  -9   6   4    4.30    2.10
  -9   6   4    1.80    2.20
   9   6  -4    4.60    2.10
  -8  -6   4   12.60    2.10
   8  -6  -4    8.60    2.50
   8   6  -4   13.70    2.20
  -8   6   4   11.90    2.00
  -8   6   4    9.50    2.20
   7  -6  -4   10.20    2.20
  -7  -6   4    9.40    1.80
   7  -6  -4    8.90    1.40
  -7   6   4    4.00    2.00
  -7   6   4   10.20    1.80
   7   6  -4   10.50    1.70
  -7   6   4   11.80    1.80
   6  -6  -4    9.30    1.70
   6  -6  -4    9.30    1.30
  -6  -6   4    8.70    1.50
   6   6  -4    7.70    1.60
  -6   6   4    9.70    1.60
  -6   6   4   11.50    1.60
   5  -6  -4    0.20    1.00
   5  -6  -4    1.00    1.10
  -5  -6   4    1.40    1.00
  -5   6   4    0.30    1.30
   5   6  -4    1.90    1.10
   5   6  -4    1.10    1.00
  -5   6   4    1.90    0.80
   4  -6  -4    0.50    0.80
  -4  -6   4   -0.10    0.80
   4  -6  -4    0.40    1.00
  -4   6   4    0.50    1.30
   4   6  -4   -1.70    0.70
   4   6  -4    0.10    0.80
  -4   6   4    0.30    0.70
  -3  -6   4   -0.70    0.50
   3  -6  -4    0.60    0.90
  -3  -6   4    0.40    0.40
   3  -6  -4    0.40    0.80
  -3   6   4    0.60    0.70
   3   6  -4    0.90    0.30
   3   6  -4   -0.40    0.70
   3   6  -4   -0.60    0.50
  -3   6   4    1.10    1.20
  -2  -6   4  302.17    9.90
   2  -6  -4  305.87    9.60
   2  -6  -4  309.97    9.80
  -2  -6   4  305.47    9.20
  -2  -6   4  309.67    8.90
   2   6  -4  311.07    9.00
  -2   6   4  309.87    9.50
   2   6  -4  315.47    9.60
  -2   6   4  316.67   10.10
   2   6  -4  307.87    8.90
   1  -6  -4   29.10    1.70
   1  -6  -4   28.00    1.30
   1  -6  -4   26.20    1.80
  -1  -6   4   28.20    1.80
  -1  -6   4   27.40    1.10
  -1  -6   4   27.40    1.50
   1  -6  -4   26.40    1.70
  -1   6   4   27.10    2.10
   1   6  -4   27.40    1.60
  -1   6   4   26.80    1.80
  -1   6   4   27.60    1.60
   1   6  -4   27.60    1.30
   0  -6   4  903.81   25.90
   0  -6  -4  918.91   26.70
   0  -6  -4  915.81   26.30
   0  -6  -4  940.51   26.00
   0  -6   4  904.71   25.90
   0  -6   4  936.51   26.60
   0  -6  -4  946.81   26.60
   0  -6   4  909.61   26.40
   0   6   4  849.52   26.20
   0   6   4  936.51   26.50
   0   6  -4  920.41   26.20
   0   6  -4  898.21   26.10
   0   6   4  929.61   27.00
  -1  -6  -4   99.09    4.00
   1  -6   4   97.59    3.40
  -1  -6  -4   96.29    3.60
   1  -6   4  102.59    3.70
   1  -6   4   97.49    3.70
   1   6   4  100.99    3.80
   1   6   4  101.59    4.20
  -1   6  -4  101.19    3.40
  -1   6  -4   97.59    3.60
  -1   6  -4  100.89    3.50
  -2  -6  -4   13.30    1.70
   2  -6   4   14.60    1.30
   2  -6   4   14.40    1.30
   2  -6   4   14.30    1.30
  -2  -6  -4   15.60    0.90
  -2  -6  -4   12.40    1.20
  -2  -6  -4   12.70    1.40
  -2   6  -4   13.70    1.30
   2   6   4   12.00    1.50
   2   6   4   13.10    1.60
  -2   6  -4   13.10    1.10
  -2   6  -4   12.50    1.20
  -2   6  -4   13.70    1.00
   3  -6   4   57.49    2.70
  -3  -6  -4   52.79    2.50
  -3  -6  -4   56.49    2.10
  -3  -6  -4   56.79    3.20
   3   6   4   56.19    3.10
  -3   6  -4   58.19    2.50
  -3   6  -4   56.19    2.40
   3   6   4   61.69    2.20
   3   6   4   60.09    3.30
  -3   6  -4   57.69    2.00
  -3   6  -4   55.39    2.30
  -4  -6  -4   12.00    1.00
  -4  -6  -4   12.80    1.10
  -4  -6  -4   10.10    1.80
  -4   6  -4   10.40    0.80
   4   6   4   11.80    1.00
   4   6   4   12.10    1.90
  -4   6  -4   11.60    1.00
  -4   6  -4   10.60    1.20
  -4   6  -4   10.40    1.50
  -5  -6  -4   83.09    4.50
  -5  -6  -4   75.69    2.70
   5   6   4   80.09    2.80
  -5   6  -4   84.39    3.40
  -5   6  -4   85.19    3.70
   5   6   4   72.89    3.90
  -6  -6  -4   14.40    4.20
  -6   6  -4    7.00    1.90
  -6   6  -4    7.80    1.20
   6   6   4    9.50    1.90
  -7  -6  -4    3.40    2.60
  -7   6  -4    0.80    1.80
  -7   6  -4    4.20    1.30
   7   6   4   -2.10    1.90
  -8  -6  -4   -2.50    2.90
  -8   6  -4    0.20    1.40
   8   6   4    2.20    2.40
  -8   6  -4   -0.40    2.10
  -9  -6  -4   21.90    4.00
  -9   6  -4   18.80    2.60
  -9   6  -4   13.90    2.90
   9   6   4   16.80    3.40
   9   7  -4    6.50    2.30
  -9   7   4    8.00    3.20
  -8  -7   4   -1.40    1.90
   8  -7  -4    0.10    2.30
   8   7  -4    1.20    1.70
  -8   7   4   -0.80    1.50
   7  -7  -4   -1.10    1.80
  -7  -7   4    0.90    1.60
  -7   7   4    0.20    1.40
   7   7  -4    0.60    1.50
   6  -7  -4    6.30    1.80
  -6  -7   4    5.00    1.40
  -6   7   4    6.30    1.40
  -6   7   4    6.40    1.70
   6   7  -4    6.90    1.50
   6   7  -4    3.40    1.50
  -5  -7   4   16.20    1.80
   5  -7  -4   14.60    1.60
  -5   7   4   14.50    2.00
   5   7  -4   14.30    2.60
   5   7  -4   13.30    1.80
   4  -7  -4   33.70    2.00
  -4  -7   4   30.20    1.80
   4  -7  -4   32.90    2.50
  -4   7   4   30.10    2.10
  -4   7   4   32.60    2.70
   4   7  -4   31.00    1.80
   4   7  -4   28.30    2.10
  -3  -7   4  311.57    9.10
   3  -7  -4  316.47    9.80
  -3  -7   4  309.87    9.30
   3  -7  -4  311.27   10.20
  -3   7   4  321.47    9.80
   3   7  -4  320.57    9.00
  -3   7   4  307.57   10.40
   3   7  -4  327.97   10.00
  -2  -7   4   65.89    2.60
   2  -7  -4   72.69    3.30
  -2  -7   4   68.89    2.40
   2  -7  -4   74.29    3.00
  -2   7   4   75.19    2.90
  -2   7   4   65.79    3.50
   2   7  -4   67.49    2.30
   2   7  -4   69.19    2.30
   2   7  -4   68.09    3.00
  -1  -7   4   50.39    1.90
  -1  -7   4   56.29    3.00
   1  -7  -4   51.99    2.00
  -1  -7   4   51.29    1.70
   1  -7  -4   53.49    2.40
   1  -7  -4   47.40    2.60
  -1  -7   4   49.40    2.60
  -1   7   4   45.20    2.50
  -1   7   4   50.59    2.30
   1   7  -4   48.70    2.30
   1   7  -4   50.39    1.90
  -1   7   4   49.30    3.00
   0  -7   4  127.19    4.50
   0  -7  -4  121.79    4.60
   0  -7  -4  127.99    4.50
   0  -7   4  126.29    4.10
   0  -7  -4  132.89    4.90
   0  -7   4  125.19    4.00
   0  -7   4  130.99    4.70
   0  -7  -4  133.09    4.10
   0   7  -4  130.19    4.20
   0   7   4  131.69    5.10
   0   7   4  118.79    4.60
   0   7  -4  132.59    4.40
   0   7   4  128.09    4.40
  -1  -7  -4   27.10    1.80
  -1  -7  -4   31.30    2.20
   1  -7   4   30.40    2.00
   1  -7   4   28.80    1.50
   1  -7   4   27.20    1.80
  -1  -7  -4   29.60    1.30
   1  -7   4   31.50    1.60
   1   7   4   29.10    2.10
  -1   7  -4   28.70    1.60
  -1   7  -4   30.60    1.60
   1   7   4   26.20    2.30
  -2  -7  -4    7.20    1.50
   2  -7   4    8.50    1.20
  -2  -7  -4    8.00    1.00
   2  -7   4    8.70    1.10
   2  -7   4   10.20    1.20
  -2   7  -4    8.20    1.00
  -2   7  -4    7.40    1.00
  -2   7  -4   10.60    1.30
   2   7   4    6.80    1.40
   2   7   4    9.00    1.60
  -2   7  -4    8.60    1.00
   3  -7   4   16.50    1.90
   3  -7   4   22.90    1.60
   3  -7   4   19.70    1.70
  -3  -7  -4   25.10    2.50
  -3  -7  -4   21.30    1.00
  -3   7  -4   18.90    1.60
  -3   7  -4   19.90    1.60
  -3   7  -4   20.80    1.40
  -3   7  -4   20.80    1.30
   3   7   4   19.90    2.10
  -4  -7  -4   65.69    3.80
  -4  -7  -4   66.29    2.20
  -4  -7  -4   63.59    2.50
   4  -7   4   63.19    3.10
  -4   7  -4   62.79    2.50
   4   7   4   63.89    3.70
  -4   7  -4   67.49    2.40
  -4   7  -4   69.29    2.90
  -4   7  -4   72.89    3.10
  -5  -7  -4    0.00    0.50
   5  -7   4    0.80    1.30
  -5  -7  -4   -2.70    1.70
  -5   7  -4    0.20    0.90
   5   7   4    1.10    1.40
  -5   7  -4   -0.10    1.10
   6  -7   4    3.60    1.70
  -6  -7  -4    5.70    2.40
   6   7   4    1.50    1.70
  -6   7  -4    2.60    1.20
  -6   7  -4    3.00    1.60
  -7  -7  -4    1.70    2.50
  -7   7  -4   -1.30    1.70
   7   7   4    0.10    2.00
  -7   7  -4   -0.60    1.30
   8  -7   4   -3.50    2.40
  -8  -7  -4   -0.50    3.10
  -8   7  -4   -0.30    1.50
   8   7   4   -0.50    2.50
  -8   7  -4   -0.50    2.10
   8  -8  -4    5.50    2.60
  -8   8   4   -1.20    1.50
   8   8  -4   -2.10    1.80
   7  -8  -4   10.30    2.50
  -7  -8   4    9.80    2.00
  -7   8   4   11.60    2.00
   7   8  -4   11.60    2.30
   6  -8  -4    1.30    1.80
  -6  -8   4    4.80    1.50
   6   8  -4    5.10    1.70
  -6   8   4    3.40    1.90
  -6   8   4    1.90    1.40
   5  -8  -4   -1.10    1.40
   5  -8  -4    1.90    1.00
  -5  -8   4    0.60    1.10
  -5   8   4    0.90    1.00
  -5   8   4    0.50    1.80
   5   8  -4   -0.80    1.20
   5   8  -4    0.50    1.20
   4  -8  -4  125.39    5.30
  -4  -8   4  122.99    4.40
   4  -8  -4  122.09    4.50
  -4   8   4  130.99    5.50
   4   8  -4  127.39    4.30
  -4   8   4  126.99    4.70
   3  -8  -4  188.88    6.60
  -3  -8   4  182.38    5.60
  -3  -8   4  173.58    5.40
   3  -8  -4  159.98    6.20
  -3   8   4  173.88    6.10
  -3   8   4  184.48    6.90
   3   8  -4  182.48    5.10
   3   8  -4  180.18    5.50
   3   8  -4  180.48    6.30
  -2  -8   4   12.20    1.10
   2  -8  -4   10.70    1.60
  -2  -8   4   10.50    1.30
   2  -8  -4   14.60    1.50
  -2   8   4   12.00    1.40
  -2   8   4   13.30    2.00
   2   8  -4   12.30    1.50
   2   8  -4   11.30    0.90
   1  -8  -4    2.90    1.50
   1  -8  -4    1.30    0.50
   1  -8  -4    0.70    0.90
  -1  -8   4    1.90    0.90
  -1  -8   4    1.20    0.60
  -1  -8   4    0.20    0.50
  -1   8   4    1.70    1.40
  -1   8   4    0.80    0.80
   1   8  -4    1.10    0.50
   1   8  -4   -1.70    0.90
   0  -8  -4    0.30    1.10
   0  -8   4    1.70    0.90
   0  -8  -4    0.70    0.50
   0  -8   4    0.60    0.50
   0  -8   4    1.10    1.10
   0  -8  -4    0.90    0.80
   0   8   4    0.20    0.70
   0   8  -4    0.10    0.80
   0   8   4   -0.40    1.30
   0   8  -4    0.20    0.50
   1  -8   4    3.30    1.10
  -1  -8  -4    1.30    0.90
   1  -8   4    2.50    0.80
  -1  -8  -4    1.70    0.50
   1  -8   4    2.00    0.80
   1  -8   4    3.50    1.10
  -1  -8  -4    2.90    1.30
  -1   8  -4    3.00    0.70
  -1   8  -4    2.90    0.90
   1   8   4    1.50    1.40
   2  -8   4  226.08    7.30
   2  -8   4  224.18    7.40
  -2  -8  -4  222.58    7.40
   2  -8   4  231.18    7.50
  -2  -8  -4  236.48    8.20
  -2  -8  -4  232.88    6.80
  -2   8  -4  237.48    7.30
  -2   8  -4  232.88    7.30
  -2   8  -4  230.88    7.50
   2   8   4  232.08    8.30
  -3  -8  -4  155.78    4.60
  -3  -8  -4  141.09    5.70
  -3  -8  -4  155.68    6.20
   3  -8   4  156.58    5.50
   3  -8   4  157.48    5.30
   3  -8   4  144.39    5.60
  -3   8  -4  152.38    5.30
  -3   8  -4  156.38    5.10
   3   8   4  159.18    6.40
  -3   8  -4  153.08    5.20
  -3   8  -4  160.48    5.30
   4  -8   4   22.20    2.30
  -4  -8  -4   23.70    1.40
  -4  -8  -4   26.80    3.20
  -4  -8  -4   23.80    1.00
  -4   8  -4   22.80    1.80
  -4   8  -4   23.60    1.60
  -4   8  -4   25.10    2.10
  -4   8  -4   26.10    2.20
  -5  -8  -4   14.10    2.60
   5  -8   4   12.30    2.00
  -5   8  -4    9.50    1.40
   5   8   4   11.90    2.40
  -5   8  -4   14.90    1.90
   6  -8   4   20.30    2.50
  -6  -8  -4   15.30    3.00
   6   8   4   18.50    2.90
  -6   8  -4   17.70    2.20
  -6   8  -4   14.50    2.00
  -7  -8  -4    5.50    2.80
   7  -8   4    2.10    2.20
  -7   8  -4    1.70    1.80
   7   8   4    8.10    2.70
  -7   8  -4    5.50    1.60
  -8  -8  -4    3.60    3.60
   8  -8   4   -1.90    2.40
  -8   8  -4    0.40    1.50
  -8   8  -4    3.50    2.30
   8   8   4    4.00    3.00
   8   9  -4    0.20    2.30
   7  -9  -4    4.40    2.30
   7   9  -4    3.50    2.10
  -7   9   4    2.80    1.50
   6  -9  -4    0.80    2.10
  -6   9   4    1.50    1.50
   6   9  -4    2.50    1.90
  -5  -9   4    6.20    1.40
   5  -9  -4    8.30    2.10
  -5   9   4    6.20    1.50
  -5   9   4    5.60    2.30
   5   9  -4    9.20    1.90
  -4  -9   4  126.09    4.60
   4  -9  -4  137.39    5.20
   4  -9  -4  126.39    5.50
   4   9  -4  128.69    5.20
  -4   9   4  126.59    4.90
  -4   9   4  131.79    5.90
  -3  -9   4  168.58    5.40
  -3  -9   4  180.38    5.90
   3  -9  -4  179.68    6.70
  -3   9   4  183.68    7.20
   3   9  -4  174.88    5.50
  -3   9   4  177.98    6.20
   3   9  -4  177.18    5.10
   2  -9  -4    1.90    1.50
  -2  -9   4    2.30    0.50
  -2  -9   4    2.70    1.10
  -2  -9   4    3.70    0.80
   2   9  -4    3.50    0.50
  -2   9   4    4.70    1.80
   2   9  -4    3.50    0.60
  -2   9   4    2.60    1.10
   2   9  -4    2.10    1.10
  -1  -9   4    0.40    0.50
   1  -9  -4    0.40    1.00
   1  -9  -4    0.80    1.30
  -1  -9   4   -0.10    0.90
  -1  -9   4    2.10    1.00
  -1   9   4    0.70    0.90
   1   9  -4   -0.40    0.80
   1   9  -4    1.00    0.50
  -1   9   4   -0.70    1.60
   0  -9  -4   43.20    2.90
   0  -9  -4   42.10    2.40
   0  -9   4   39.80    2.10
   0  -9   4   42.50    2.40
   0  -9  -4   39.70    1.80
   0   9  -4   40.90    2.40
   0   9   4   45.00    3.30
   0   9  -4   41.40    1.80
   0   9   4   38.50    2.30
   1  -9   4   50.89    2.40
   1  -9   4   45.60    2.40
  -1  -9  -4   49.99    2.60
  -1  -9  -4   48.80    3.20
  -1  -9  -4   49.70    2.00
  -1   9  -4   55.39    2.60
   1   9   4   54.59    3.60
  -1   9  -4   49.40    2.20
  -2  -9  -4   54.49    2.00
  -2  -9  -4   53.89    3.50
   2  -9   4   50.59    2.80
   2  -9   4   56.79    2.90
  -2  -9  -4   53.09    2.70
   2  -9   4   56.49    2.80
  -2   9  -4   58.09    2.70
   2   9   4   48.90    3.60
  -2   9  -4   57.29    2.50
  -3  -9  -4   48.30    2.50
  -3  -9  -4   53.59    1.90
   3  -9   4   50.89    2.80
   3  -9   4   49.99    2.90
  -3  -9  -4   51.79    3.90
  -3   9  -4   50.49    2.80
  -3   9  -4   53.39    2.60
   3   9   4   53.39    3.80
  -3   9  -4   57.89    2.60
   4  -9   4    1.70    1.50
  -4  -9  -4   -1.00    0.70
  -4  -9  -4    2.50    2.00
   4   9   4   -1.20    1.90
  -4   9  -4    1.10    1.20
  -4   9  -4   -0.20    1.10
  -4   9  -4   -2.00    1.00
   5  -9   4    3.50    1.90
  -5  -9  -4    3.50    2.30
  -5   9  -4    3.00    1.50
   5   9   4    0.50    1.90
  -5   9  -4    1.40    1.30
   6  -9   4    0.90    1.90
  -6  -9  -4    0.30    2.60
  -6   9  -4   -0.50    1.70
  -6   9  -4    2.10    1.20
   6   9   4    2.30    2.50
  -7  -9  -4    1.60    3.00
   7  -9   4    5.20    2.50
  -7   9  -4   -1.00    1.40
  -7   9  -4   -3.20    1.90
   7   9   4    0.00    2.70
   7 -10  -4   -0.50    2.30
  -7  10   4    0.40    1.70
   7  10  -4    1.00    2.20
   6 -10  -4    5.30    2.10
   6  10  -4    6.50    2.00
  -6  10   4    6.60    1.90
   5 -10  -4   -0.80    2.00
  -5  10   4    2.00    2.80
   5  10  -4    1.10    1.80
  -5  10   4   -0.20    1.40
   4 -10  -4   42.70    3.60
  -4  10   4   47.90    4.30
   4  10  -4   48.10    3.40
  -4  10   4   50.89    3.10
  -3 -10   4  169.48    6.70
   3 -10  -4  207.78    7.60
  -3  10   4  208.98    7.00
   3  10  -4  197.58    7.10
  -3  10   4  198.28    7.90
   3  10  -4  192.68    5.70
   2 -10  -4   20.60    2.60
   2  10  -4   24.50    2.40
  -2  10   4   22.30    3.20
   2  10  -4   19.10    1.10
  -2  10   4   18.30    2.10
   2  10  -4   18.80    1.30
  -1 -10   4   15.90    1.90
   1 -10  -4   15.80    2.00
  -1 -10   4   16.00    1.70
   1 -10  -4   16.20    2.30
  -1  10   4   14.00    1.90
   1  10  -4   15.60    2.00
  -1  10   4   16.40    2.70
   1  10  -4   15.20    1.10
   0 -10  -4   21.30    2.80
   0 -10   4   23.20    2.00
   0 -10   4   22.60    1.60
   0 -10   4   21.00    2.60
   0 -10  -4   26.70    2.20
   0  10  -4   24.40    1.60
   0  10   4   26.00    2.90
   0  10   4   22.30    2.00
   0  10  -4   21.20    2.10
  -1 -10  -4   28.50    1.70
  -1 -10  -4   29.30    3.20
   1 -10   4   27.40    2.10
   1 -10   4   28.90    2.10
  -1 -10  -4   30.80    2.30
  -1  10  -4   32.20    1.80
  -1  10  -4   30.30    2.40
   1  10   4   24.30    3.40
  -2 -10  -4    5.40    1.30
  -2 -10  -4    5.10    1.90
   2 -10   4    5.70    1.30
  -2 -10  -4    5.70    0.70
   2 -10   4    5.40    1.40
  -2  10  -4    5.30    1.40
   2  10   4    5.80    2.20
  -2  10  -4    5.80    1.10
   3 -10   4   10.50    2.70
  -3 -10  -4    5.00    1.30
   3 -10   4    4.20    1.50
  -3 -10  -4    7.90    2.20
   3  10   4    5.70    2.20
  -3  10  -4    3.70    1.20
  -3  10  -4    6.90    1.50
  -4 -10  -4    1.20    2.30
   4 -10   4    2.30    1.70
   4  10   4    4.00    2.40
  -4  10  -4    1.00    1.10
  -4  10  -4   -0.30    1.30
   5 -10   4   24.70    3.30
  -5 -10  -4   30.60    3.80
  -5  10  -4   24.20    2.40
   5  10   4   27.70    3.70
  -5  10  -4   30.00    2.80
  -6 -10  -4    0.10    3.00
   6 -10   4   -1.80    2.10
   6  10   4    2.50    2.70
  -6  10  -4   -2.60    1.80
  -6  10  -4    0.10    1.30
   7 -10   4    2.70    2.60
  -7 -10  -4    8.50    3.60
  -7  10  -4    3.40    2.20
   7  10   4    2.30    2.80
   6 -11  -4    7.10    2.70
   6  11  -4   11.20    2.60
  -6  11   4   10.20    2.00
   5 -11  -4    1.70    2.40
  -5  11   4    5.10    1.80
   5  11  -4    5.70    2.00
   4 -11  -4    2.00    2.20
  -4  11   4    3.30    2.90
   4  11  -4    2.90    1.80
  -4  11   4    3.60    1.60
   3 -11  -4   12.50    2.50
  -3  11   4    9.60    3.40
   3  11  -4   13.50    2.30
  -3  11   4   12.00    1.80
   2 -11  -4  157.78    6.40
   2 -11  -4  138.69    7.70
  -2  11   4  157.68    7.20
   2  11  -4  152.58    6.00
  -2  11   4  119.89    6.00
   2  11  -4  143.69    4.50
   1 -11  -4    8.90    2.20
  -1 -11   4   10.10    1.50
   1 -11  -4    8.50    1.70
   1  11  -4    8.40    1.10
   1  11  -4    5.90    1.70
  -1  11   4    8.70    1.60
   0 -11  -4    3.60    2.90
   0 -11   4    7.60    1.40
   0 -11  -4    4.30    1.50
   0  11   4    5.60    2.40
   0  11  -4    4.60    1.60
   0  11  -4    6.40    1.00
   0  11   4    6.50    1.40
   1 -11   4   -0.30    1.30
  -1 -11  -4   -0.70    1.30
  -1 -11  -4    2.90    1.90
  -1  11  -4    2.50    1.50
   1  11   4    0.20    2.20
  -1  11  -4   -0.70    0.80
   2 -11   4    3.10    1.50
  -2 -11  -4    4.30    1.50
  -2  11  -4    4.70    1.70
   2  11   4   -0.20    2.20
  -3 -11  -4    1.70    2.40
   3 -11   4    3.20    1.60
   3  11   4   -2.00    2.20
  -3  11  -4    1.60    1.10
  -3  11  -4   -0.40    1.60
  -4 -11  -4   -0.90    2.60
   4  11   4    5.00    2.70
  -4  11  -4    2.00    1.30
  -5 -11  -4    4.70    3.20
   5 -11   4   10.20    2.50
  -5  11  -4    6.70    1.70
   5  11   4    7.10    3.00
   6 -11   4    2.30    2.70
  -6 -11  -4    7.00    3.60
  -6  11  -4    6.90    1.60
   6  11   4    8.70    3.20
   5 -12  -4    9.40    3.10
   5  12  -4   17.40    2.70
  -5  12   4   12.30    2.10
   4 -12  -4    1.10    2.60
   4  12  -4    5.30    2.10
  -4  12   4   -2.00    3.50
  -4  12   4   -0.10    1.70
   3 -12  -4    0.90    2.30
  -3  12   4    0.90    3.20
   3  12  -4   -0.40    1.70
  -3  12   4    4.10    1.70
   2 -12  -4    4.50    1.90
   2 -12  -4    1.90    2.30
  -2  12   4    2.30    2.90
  -2  12   4    3.00    1.60
   2  12  -4    0.80    1.90
   1 -12  -4    4.70    2.50
   1 -12  -4    6.40    2.20
   1  12  -4    3.70    1.90
  -1  12   4    5.00    2.80
  -1  12   4    7.20    1.90
   1  12  -4    6.10    1.00
   0 -12  -4    1.10    2.30
   0 -12  -4   -2.00    1.50
   0  12   4    1.10    1.40
   0  12  -4    2.90    1.90
   0  12   4    0.50    2.80
   0  12  -4    0.00    0.90
  -1 -12  -4    3.90    2.30
   1 -12   4   -1.20    1.60
  -1 -12  -4    2.00    1.60
   1  12   4   -0.40    2.60
  -1  12  -4    0.40    0.90
   2 -12   4    8.50    2.00
  -2 -12  -4    7.80    2.70
  -2  12  -4    6.70    2.00
  -2  12  -4    5.20    1.20
   2  12   4    4.10    2.70
   3 -12   4    4.50    1.90
  -3 -12  -4    4.40    2.90
  -3  12  -4    4.90    2.10
  -3  12  -4    4.50    1.50
   3  12   4    0.00    2.80
  -4 -12  -4   14.50    3.30
   4 -12   4   15.30    2.50
   4  12   4    8.90    3.20
  -4  12  -4   12.80    1.80
   5 -12   4   10.40    2.70
  -5 -12  -4   14.50    3.70
   5  12   4    7.00    3.10
  -5  12  -4   11.40    2.00
   4 -13  -4    0.50    2.90
   4  13  -4    0.20    2.40
  -4  13   4    2.80    2.10
   3 -13  -4   -1.80    2.40
   3 -13  -4    3.00    2.60
  -3  13   4    3.00    3.90
   3  13  -4    1.70    2.30
  -3  13   4    3.20    2.00
   2 -13  -4    9.70    2.90
   2 -13  -4    4.20    2.10
  -2  13   4    6.20    2.20
  -2  13   4   -0.50    3.50
   2  13  -4    4.50    2.60
   1 -13  -4   -0.10    1.90
   1 -13  -4    4.80    2.80
   1  13  -4   -2.80    2.20
  -1  13   4    1.90    3.10
  -1  13   4    2.20    1.80
   0 -13  -4    0.30    2.00
   0 -13  -4    1.50    2.70
   0  13   4    0.90    1.90
   0  13   4    0.60    2.90
   0  13  -4   -0.70    2.30
   0  13  -4   -0.20    1.00
  -1 -13  -4    1.10    2.70
   1  13   4   -1.30    3.10
  -1  13  -4    1.20    1.20
  -1  13  -4    1.70    2.30
  -2 -13  -4    5.90    2.80
   2  13   4    2.60    3.10
  -2  13  -4    5.00    2.50
  -2  13  -4    1.70    1.30
  -3 -13  -4    3.20    3.20
   3  13   4    3.30    3.20
  -3  13  -4    2.20    1.40
  -4 -13  -4    9.60    3.70
  -4  13  -4    6.50    1.80
   2 -14  -4    5.80    3.20
   2 -14  -4    1.70    2.40
  -2  14   4    1.90    4.10
  -2  14   4   -0.40    2.10
   2  14  -4    2.10    2.40
   1 -14  -4    0.20    2.30
   1 -14  -4    1.90    3.10
  -1  14   4    2.60    3.00
   1  14  -4    3.80    2.70
  -1  14   4   -5.70    4.00
   0 -14  -4   -1.90    2.90
   0  14   4   -4.50    3.70
   0  14  -4   -2.60    2.80
  -1 -14  -4    6.40    3.20
   1  14   4   -1.30    3.80
  -1  14  -4    3.00    2.90
  -1  14  -4    4.50    1.50
  -2 -14  -4    7.30    3.50
  -2  14  -4    2.00    1.50
   2  14   4    6.00    5.10
 -10   0   5   -0.60    2.10
  10   0  -5   -0.20    2.40
  10   0  -5   -0.90    2.00
 -10   0   5    1.20    2.10
   9   0  -5   17.70    2.70
   9   0  -5   17.70    2.20
  -9   0   5   19.10    2.50
   9   0  -5   23.30    3.10
   8   0  -5   -1.50    1.50
   8   0  -5   -0.20    1.10
  -8   0   5   -2.50    1.30
   8   0  -5    1.50    1.20
   7   0  -5   -1.30    1.10
  -7   0   5   -0.50    1.20
  -7   0   5    0.30    1.10
   7   0  -5    0.50    1.10
   7   0  -5    0.20    1.00
  -6   0   5    1.00    0.90
   6   0  -5   -0.20    0.50
  -6   0   5   -0.30    0.90
   6   0  -5   -0.60    1.40
   6   0  -5   -0.80    0.90
   6   0  -5    0.10    1.00
   6   0  -5   -1.40    0.70
  -5   0   5    1.30    0.70
  -5   0   5    0.30    0.70
   5   0  -5    1.10    0.70
   5   0  -5   -0.10    0.70
   5   0  -5    0.20    1.20
   5   0  -5    1.10    1.10
   5   0  -5    0.80    0.40
   5   0  -5   -1.90    0.90
   4   0  -5    0.50    0.60
   4   0  -5    0.20    0.80
   4   0  -5    0.20    0.60
   4   0  -5   -1.10    0.90
  -4   0   5    0.50    0.80
  -4   0   5   -0.60    0.50
   4   0  -5    0.40    0.40
  -4   0   5    0.10    0.50
   4   0  -5   -0.40    0.60
   3   0  -5   34.10    1.70
  -3   0   5   30.60    1.40
  -3   0   5   30.30    1.90
   3   0  -5   30.60    1.90
   3   0  -5   30.80    1.60
   3   0  -5   31.00    1.50
   3   0  -5   31.70    1.60
  -3   0   5   30.30    1.50
   3   0  -5   31.50    1.90
  -2   0   5    0.70    0.60
   1   0  -5 1435.36   40.00
   1   0  -5 1347.27   39.60
  -1   0   5 1405.66   40.00
  -1   0   5 1416.06   39.70
   0   0   5    6.70    0.80
  -1   0  -5  367.66   11.00
   1   0   5  367.76   11.00
   1   0   5  364.66   11.00
  -1   0  -5  348.87   10.90
   1   0   5  377.36   10.80
  -1   0  -5  358.76   10.90
  -2   0  -5   -0.40    0.50
  -2   0  -5   -0.40    0.50
   2   0   5    0.20    0.60
  -2   0  -5    0.80    0.50
   3   0   5  893.61   26.30
   3   0   5  887.51   26.40
  -3   0  -5  909.01   26.40
   3   0   5  916.71   26.20
  -3   0  -5  900.61   26.20
  -3   0  -5  933.51   25.90
  -4   0  -5   -0.10    0.90
  -4   0  -5    0.30    0.60
  -4   0  -5    0.80    0.50
   4   0   5   -0.30    0.80
  -5   0  -5    5.50    0.80
  -5   0  -5    4.80    0.90
  -5   0  -5    5.10    1.30
   5   0   5    3.10    1.30
   5   0   5    7.80    1.10
  -6   0  -5    0.00    1.30
   6   0   5   -0.50    1.00
  -6   0  -5   -0.60    0.80
  -7   0  -5   66.09    2.90
  -7   0  -5   55.69    2.70
   7   0   5   60.29    3.10
  -7   0  -5   63.59    4.00
  -8   0  -5   -0.90    1.90
  -8   0  -5    0.60    1.10
  -9   0  -5   -1.80    2.60
  -9   0  -5   -1.90    1.20
 -10  -1   5    4.50    2.30
  10  -1  -5    5.40    2.20
  10  -1  -5    5.50    2.60
 -10   1   5    1.00    2.10
 -10   1   5    7.30    2.40
  10   1  -5    6.80    2.50
  -9  -1   5   -0.70    1.80
  -9  -1   5    2.30    1.60
   9  -1  -5   -0.30    1.30
   9  -1  -5    1.30    1.70
   9  -1  -5   -0.70    2.00
   9   1  -5    1.70    1.40
   9   1  -5   -0.30    1.70
  -9   1   5   -0.10    1.60
  -9   1   5    1.50    1.80
   9   1  -5    0.40    1.60
   8  -1  -5   37.00    2.70
   8  -1  -5   33.90    3.00
  -8  -1   5   33.70    3.10
   8  -1  -5   35.80    2.40
  -8  -1   5   33.80    2.60
   8   1  -5   32.60    2.50
  -8   1   5   36.00    2.90
  -8   1   5   38.90    2.60
   8   1  -5   36.30    2.40
  -7  -1   5    7.50    1.40
  -7  -1   5    7.40    1.50
   7  -1  -5    6.30    1.60
   7  -1  -5    7.70    1.40
   7  -1  -5    8.60    1.40
   7   1  -5    7.30    1.30
  -7   1   5    8.10    1.40
   7   1  -5    7.70    1.40
  -7   1   5    8.40    1.50
   6  -1  -5    2.60    1.50
   6  -1  -5    3.60    1.20
  -6  -1   5    3.50    1.00
  -6  -1   5    4.80    1.10
   6  -1  -5    3.30    1.10
   6  -1  -5    4.70    1.10
  -6   1   5    3.20    1.10
   6   1  -5    4.30    1.30
   6   1  -5    3.90    1.70
   6   1  -5    3.30    0.60
  -6   1   5    3.40    1.00
   6   1  -5    3.30    1.10
   5  -1  -5   39.40    1.80
   5  -1  -5   35.80    2.00
   5  -1  -5   38.70    2.50
   5  -1  -5   38.40    2.30
  -5  -1   5   35.80    1.90
   5  -1  -5   36.30    2.20
  -5  -1   5   31.90    1.90
   5  -1  -5   34.80    2.10
   5   1  -5   36.70    2.10
   5   1  -5   38.60    2.20
   5   1  -5   34.00    2.00
  -5   1   5   36.80    2.10
   5   1  -5   36.90    1.50
   5   1  -5   37.70    2.60
  -5   1   5   37.30    2.00
   5   1  -5   36.30    1.90
  -5   1   5   34.50    2.20
   4  -1  -5  201.98    6.50
   4  -1  -5  204.38    6.50
  -4  -1   5  205.28    6.30
   4  -1  -5  197.38    6.50
   4  -1  -5  200.68    6.90
  -4  -1   5  189.28    6.30
   4  -1  -5  195.98    6.70
   4  -1  -5  212.78    6.20
  -4   1   5  205.88    6.80
   4   1  -5  210.68    6.10
   4   1  -5  197.98    6.90
   4   1  -5  204.38    6.70
   4   1  -5  194.18    6.40
  -4   1   5  198.78    6.40
   4   1  -5  203.08    6.30
   4   1  -5  198.48    6.40
  -4   1   5  202.48    6.40
   3  -1  -5   12.90    0.90
   3  -1  -5   13.20    1.10
  -3  -1   5   12.40    1.30
   3  -1  -5   14.00    1.40
   3  -1  -5   13.40    1.10
   3  -1  -5   14.20    1.00
   3   1  -5   14.60    0.90
   3   1  -5   13.80    0.80
  -3   1   5   10.60    1.30
   3   1  -5   13.10    1.50
   3   1  -5   13.00    1.10
   3   1  -5   13.70    1.40
  -3   1   5   11.30    1.10
   2  -1  -5  148.59    4.70
   2  -1  -5  147.69    4.80
  -2  -1   5  150.08    4.80
   2  -1  -5  138.99    4.90
   2  -1  -5  156.48    5.00
  -2  -1   5  146.79    5.10
  -2   1   5  145.69    5.20
   2   1  -5  152.98    4.50
   2   1  -5  157.38    4.60
  -2   1   5  152.08    4.80
   2   1  -5  144.59    4.70
   2   1  -5  148.69    5.20
  -2   1   5  169.38    5.10
  -1  -1   5   32.30    1.50
   1  -1  -5   31.70    2.10
   1  -1  -5   32.20    1.50
   1  -1  -5   30.90    1.50
  -1  -1   5   32.80    1.80
   1  -1  -5   29.80    1.50
  -1  -1   5   34.90    1.20
   1   1  -5   33.00    1.30
  -1   1   5   35.50    1.60
  -1   1   5   32.60    1.40
   1   1  -5   35.40    1.90
  -1   1   5   34.30    1.90
   0  -1  -5 1309.17   36.90
   0  -1   5 1253.17   37.50
   0  -1   5 1336.77   36.70
   0  -1  -5 1318.97   37.20
   0  -1   5 1295.37   37.00
   0  -1  -5 1126.99   37.20
   0   1   5 1330.57   36.90
   0   1  -5 1370.66   37.20
   0   1   5 1353.46   37.00
   0   1  -5 1320.17   36.70
   1  -1   5 2252.17   62.49
  -1  -1  -5 2219.28   62.39
   1  -1   5 2227.58   62.19
  -1  -1  -5 2120.89   62.29
  -1  -1  -5 2309.07   62.49
   1  -1   5 2218.28   62.39
  -1   1  -5 2245.38   62.19
  -1   1  -5 2281.37   62.39
   1   1   5 2231.68   62.29
   1   1   5 2279.87   62.29
   1   1   5 2040.50   62.79
  -1   1  -5 2092.19   62.29
  -2  -1  -5   97.39    3.40
  -2  -1  -5   93.49    3.60
   2  -1   5   94.59    3.40
   2  -1   5   96.19    3.60
  -2  -1  -5   93.99    3.50
  -2   1  -5   93.19    3.50
   2   1   5  100.19    3.60
  -2   1  -5   98.19    3.40
  -2   1  -5   96.99    3.50
   2   1   5   97.39    3.70
   3  -1   5 1793.72   50.79
  -3  -1  -5 1737.13   50.99
  -3  -1  -5 1769.22   51.29
   3  -1   5 1793.62   51.19
  -3  -1  -5 1969.40   51.19
   3  -1   5 1829.52   51.19
   3   1   5 1803.12   51.09
  -3   1  -5 1774.32   50.69
   3   1   5 1831.92   51.29
   3   1   5 1738.13   50.99
  -3   1  -5 1755.42   50.99
  -3   1  -5 1786.92   51.19
  -4  -1  -5   36.20    2.50
  -4  -1  -5   38.70    2.00
   4  -1   5   42.10    1.90
   4  -1   5   38.80    2.30
  -4   1  -5   40.40    2.00
  -4   1  -5   41.70    2.40
   4   1   5   43.40    2.20
  -4   1  -5   43.00    1.60
   4   1   5   39.00    2.20
  -5  -1  -5   39.30    2.10
  -5  -1  -5   37.90    1.70
   5  -1   5   37.40    1.90
  -5  -1  -5   38.30    2.80
   5   1   5   37.40    2.30
  -5   1  -5   36.40    2.70
   5   1   5   37.80    2.30
  -5   1  -5   39.40    1.50
  -5   1  -5   38.60    2.10
  -6  -1  -5   46.80    2.10
   6  -1   5   49.70    2.30
  -6  -1  -5   49.60    3.50
  -6  -1  -5   48.80    2.40
  -6   1  -5   48.50    3.20
  -6   1  -5   48.90    2.50
  -6   1  -5   48.60    1.80
   6   1   5   47.30    2.80
  -7  -1  -5   75.49    3.10
   7  -1   5   76.59    3.10
  -7  -1  -5   76.69    4.60
  -7  -1  -5   80.39    3.30
   7   1   5   73.79    3.80
  -7   1  -5   78.99    3.30
  -7   1  -5   76.79    4.50
  -8  -1  -5   19.10    2.00
  -8  -1  -5   17.10    3.00
  -8   1  -5   17.70    2.80
  -8   1  -5   16.70    2.10
   8   1   5   16.60    2.30
  -9  -1  -5    0.70    2.50
  -9  -1  -5    1.30    1.30
  -9   1  -5    3.80    2.50
  -9   1  -5   -0.20    1.40
 -10  -2   5    2.60    2.40
  10  -2  -5    0.30    2.40
  10  -2  -5   -0.70    2.00
 -10   2   5    5.30    2.10
 -10   2   5    3.20    2.40
  10   2  -5    3.80    2.30
  -9  -2   5    1.00    1.60
   9  -2  -5    0.50    2.00
  -9  -2   5    5.40    2.00
   9   2  -5    1.30    1.80
  -9   2   5    2.40    1.80
  -8  -2   5   39.70    2.70
   8  -2  -5   44.50    2.50
   8  -2  -5   40.50    3.40
  -8  -2   5   45.80    3.40
   8   2  -5   49.50    2.80
  -8   2   5   48.00    2.90
   8   2  -5   50.29    2.90
  -8   2   5   48.40    3.20
  -7  -2   5    2.60    1.20
   7  -2  -5   -1.60    1.70
   7  -2  -5    2.70    1.50
  -7  -2   5    2.20    1.10
   7  -2  -5   -0.10    2.50
   7   2  -5    1.10    0.70
  -7   2   5    0.40    1.20
  -7   2   5    0.10    1.10
   7   2  -5    1.30    1.10
   7   2  -5    1.10    1.10
   6  -2  -5   37.20    2.70
   6  -2  -5   33.50    2.40
  -6  -2   5   37.00    2.10
  -6  -2   5   33.50    2.00
   6  -2  -5   36.90    2.50
   6   2  -5   33.80    2.00
   6   2  -5   33.10    2.50
  -6   2   5   36.90    2.30
   6   2  -5   36.90    2.30
  -6   2   5   36.00    2.10
   6   2  -5   34.90    1.60
  -6   2   5   35.90    2.30
   5  -2  -5   32.40    2.10
   5  -2  -5   34.70    1.70
   5  -2  -5   31.90    2.20
  -5  -2   5   34.80    1.80
   5  -2  -5   31.10    2.20
  -5   2   5   32.60    1.90
   5   2  -5   33.00    1.80
   5   2  -5   33.90    1.40
  -5   2   5   31.30    1.90
   5   2  -5   33.70    2.50
  -5   2   5   35.20    2.20
   5   2  -5   36.10    2.10
   5   2  -5   33.90    2.10
   4  -2  -5   10.10    1.20
   4  -2  -5    7.00    0.70
   4  -2  -5    8.00    1.10
   4  -2  -5    8.30    1.20
   4  -2  -5    8.90    1.30
  -4  -2   5    9.00    0.90
   4   2  -5    7.50    1.00
   4   2  -5    8.00    1.10
   4   2  -5    7.70    1.20
  -4   2   5    7.80    1.00
  -4   2   5    9.30    1.30
   4   2  -5    8.10    0.90
   4   2  -5    9.30    0.80
   4   2  -5   10.20    1.50
  -4   2   5    9.40    1.10
   3  -2  -5  247.08    7.20
   3  -2  -5  232.88    7.50
  -3  -2   5  236.08    7.00
   3  -2  -5  233.78    7.30
   3  -2  -5  240.78    7.90
  -3  -2   5  263.37    7.20
   3  -2  -5  242.68    7.50
   3   2  -5  235.88    7.20
   3   2  -5  241.88    7.10
  -3   2   5  241.68    7.40
  -3   2   5  235.28    7.80
   3   2  -5  226.68    7.60
  -3   2   5  229.28    7.40
   3   2  -5  238.68    7.10
   3   2  -5  237.48    7.90
   2  -2  -5   19.70    1.20
   2  -2  -5   19.30    1.20
  -2  -2   5   20.40    1.40
   2  -2  -5   22.20    1.80
   2  -2  -5   20.00    1.10
  -2  -2   5   16.80    1.10
  -2   2   5   18.40    1.30
  -2   2   5   16.90    1.10
   2   2  -5   19.50    1.50
  -2   2   5   20.00    1.60
   2   2  -5   21.00    1.50
   2   2  -5   17.40    1.10
   2   2  -5   20.30    0.90
   2   2  -5   19.20    0.80
   1  -2  -5   68.89    2.80
  -1  -2   5   67.09    2.00
   1  -2  -5   66.49    2.50
  -1  -2   5   63.59    2.70
  -1  -2   5   66.99    2.50
   1  -2  -5   62.99    2.50
   1   2  -5   62.39    2.80
   1   2  -5   65.79    2.70
  -1   2   5   65.49    2.80
  -1   2   5   72.19    2.80
  -1   2   5   68.49    2.50
   0  -2  -5    6.80    0.80
   0  -2  -5    7.70    0.90
   0  -2   5    7.30    0.60
   0  -2   5    7.70    0.90
   0  -2  -5    9.00    1.20
   0   2  -5    8.00    0.60
   0   2  -5    9.10    1.10
   0   2   5    7.40    0.70
   0   2   5    9.20    1.10
   0   2  -5    8.70    0.90
   0   2   5    9.70    0.90
  -1  -2  -5 1343.07   39.80
  -1  -2  -5 1381.06   39.90
   1  -2   5 1410.26   39.80
   1  -2   5 1403.06   40.30
   1  -2   5 1373.96   39.60
   1   2   5 1406.36   40.10
   1   2   5 1445.36   40.30
   1   2   5 1432.96   39.80
  -1   2  -5 1421.36   39.60
  -1   2  -5 1362.06   39.80
  -1   2  -5 1427.96   39.90
  -2  -2  -5  170.48    5.70
   2  -2   5  181.38    5.60
   2  -2   5  179.08    5.90
  -2  -2  -5  166.38    6.00
   2  -2   5  178.78    5.80
   2   2   5  179.98    5.80
  -2   2  -5  182.68    6.20
  -2   2  -5  178.78    6.00
   2   2   5  184.08    6.00
   2   2   5  171.98    6.00
  -2   2  -5  175.38    5.80
   3  -2   5  620.24   18.50
   3  -2   5  622.54   18.00
   3  -2   5  613.44   18.40
  -3  -2  -5  610.84   18.20
  -3  -2  -5  627.54   18.70
  -3  -2  -5  629.54   18.20
  -3   2  -5  625.04   18.40
   3   2   5  627.84   18.50
   3   2   5  628.64   18.60
  -3   2  -5  633.64   17.90
  -3   2  -5  631.54   18.30
   3   2   5  604.14   18.70
   4  -2   5  190.48    5.70
  -4  -2  -5  187.98    5.90
  -4  -2  -5  186.08    6.70
  -4  -2  -5  181.88    6.00
   4  -2   5  169.28    6.70
   4   2   5  188.38    6.30
  -4   2  -5  190.88    6.50
  -4   2  -5  188.18    6.10
   4   2   5  172.38    6.50
  -4   2  -5  193.88    5.50
   4   2   5  175.18    6.10
  -5  -2  -5   31.50    1.80
  -5  -2  -5   30.10    2.70
  -5  -2  -5   35.10    1.70
   5  -2   5   32.40    2.00
   5   2   5   36.40    2.30
  -5   2  -5   33.80    1.20
   5   2   5   29.80    2.10
  -5   2  -5   30.70    3.30
  -5   2  -5   31.90    1.90
  -6  -2  -5  209.78    8.00
  -6  -2  -5  215.88    6.90
  -6  -2  -5  211.68    6.80
  -6   2  -5  227.98    7.90
   6   2   5  205.48    7.40
  -6   2  -5  219.58    7.10
  -7  -2  -5   98.79    4.00
  -7  -2  -5  103.59    3.90
  -7  -2  -5  107.69    5.30
  -7   2  -5  104.29    5.20
  -7   2  -5  108.09    4.20
   7   2   5  105.19    4.60
  -8  -2  -5   21.60    3.20
  -8  -2  -5   20.20    1.90
  -8   2  -5   17.80    2.20
  -8   2  -5   20.70    2.90
  -9  -2  -5   -2.00    1.50
  -9  -2  -5    0.80    2.90
  -9   2  -5    0.90    2.50
  -9   2  -5    0.30    1.40
  10  -3  -5   -1.40    2.20
  10  -3  -5    1.30    2.50
 -10  -3   5   -0.70    2.30
 -10   3   5   -1.90    2.40
 -10   3   5   -3.20    2.00
  10   3  -5   -4.70    3.10
   9  -3  -5    0.10    2.10
  -9  -3   5   -1.70    1.70
  -9   3   5   -0.10    1.80
   9   3  -5    0.90    1.50
  -9   3   5    0.10    1.80
   8  -3  -5    8.40    1.90
   8  -3  -5    5.00    1.30
  -8  -3   5    5.90    1.70
   8   3  -5    5.30    1.40
  -8   3   5    4.90    1.60
   8   3  -5    5.70    1.80
  -8   3   5    4.50    1.60
  -7  -3   5  136.19    5.20
   7  -3  -5  141.59    5.00
   7  -3  -5  140.19    5.60
   7  -3  -5  139.39    5.60
  -7   3   5  132.59    5.10
   7   3  -5  134.89    4.50
   7   3  -5  139.99    5.20
   7   3  -5  141.39    4.90
  -7   3   5  139.09    5.40
   6  -3  -5  390.16   12.30
   6  -3  -5  384.46   12.20
   6  -3  -5  389.16   12.00
  -6  -3   5  391.16   11.90
   6   3  -5  383.06   11.70
  -6   3   5  387.96   12.00
  -6   3   5  371.46   11.90
   6   3  -5  394.96   12.00
   6   3  -5  399.66   11.30
  -6   3   5  393.36   12.10
   5  -3  -5  115.39    4.60
  -5  -3   5  118.79    4.10
   5  -3  -5  118.29    4.60
   5   3  -5  118.19    4.40
  -5   3   5  113.09    4.60
  -5   3   5  120.59    4.40
   5   3  -5  118.89    4.40
  -5   3   5  117.79    4.30
   5   3  -5  113.99    4.00
   4  -3  -5  411.56   12.00
   4  -3  -5  388.76   12.30
   4  -3  -5  405.86   12.60
  -4  -3   5  414.36   11.90
   4  -3  -5  411.36   12.50
   4   3  -5  420.96   11.80
   4   3  -5  420.66   12.20
  -4   3   5  401.46   12.60
   4   3  -5  409.06   12.40
  -4   3   5  399.96   12.30
   3  -3  -5   14.50    1.50
   3  -3  -5   19.50    1.30
  -3  -3   5   15.30    1.60
   3  -3  -5   17.70    1.30
  -3  -3   5   17.20    0.90
   3  -3  -5   15.90    1.40
  -3  -3   5   18.50    1.00
  -3   3   5   16.70    1.20
   3   3  -5   16.30    1.50
   3   3  -5   18.30    0.90
  -3   3   5   19.70    1.40
   3   3  -5   18.30    1.00
   3   3  -5   19.40    1.60
   3   3  -5   17.90    1.00
   3   3  -5   18.20    1.20
  -3   3   5   15.10    1.60
   2  -3  -5  117.59    4.10
   2  -3  -5  127.29    3.90
  -2  -3   5  118.69    4.40
   2  -3  -5  114.49    4.10
   2  -3  -5  120.09    4.40
  -2  -3   5  121.59    3.90
  -2   3   5  113.69    4.00
  -2   3   5  118.69    4.50
   2   3  -5  115.09    4.20
   2   3  -5  120.59    3.60
   2   3  -5  121.49    4.00
   2   3  -5  114.49    4.40
   1  -3  -5  502.55   15.00
   1  -3  -5  490.25   15.00
   1  -3  -5  497.85   15.20
  -1  -3   5  509.55   15.20
   1  -3  -5  526.35   14.80
  -1  -3   5  513.25   14.90
   1   3  -5  493.45   15.00
   1   3  -5  513.65   15.20
  -1   3   5  462.65   14.80
  -1   3   5  520.55   14.90
  -1   3   5  501.75   15.40
  -1   3   5  572.34   14.90
   0  -3   5  117.69    3.70
   0  -3   5  125.79    4.20
   0  -3   5  124.69    4.20
   0  -3  -5  117.69    4.20
   0  -3  -5  113.79    4.10
   0  -3  -5  123.29    4.30
   0   3  -5  126.79    4.40
   0   3   5  125.69    4.20
   0   3  -5  120.89    4.20
   0   3  -5  119.49    4.10
   0   3  -5  122.89    3.70
   0   3   5  121.39    4.80
   1  -3   5    8.70    1.00
  -1  -3  -5   11.60    1.00
   1  -3   5    8.80    1.10
  -1  -3  -5   10.40    1.10
  -1  -3  -5   10.50    1.10
   1  -3   5    9.10    1.10
  -1   3  -5   12.80    1.10
  -1   3  -5   10.40    1.00
   1   3   5   11.70    1.10
   1   3   5   11.90    1.30
  -1   3  -5   11.20    0.80
   1   3   5   10.60    0.90
  -1   3  -5    9.50    1.10
  -2  -3  -5  363.16   11.40
   2  -3   5  376.26   11.20
  -2  -3  -5  373.26   11.20
   2  -3   5  376.06   10.90
   2  -3   5  370.96   11.30
  -2  -3  -5  365.96   11.10
   2   3   5  366.46   11.10
   2   3   5  357.36   11.40
  -2   3  -5  371.26   11.00
  -2   3  -5  378.86   11.00
   2   3   5  378.76   11.40
  -2   3  -5  367.66   10.90
  -2   3  -5  348.87   11.10
   3  -3   5   36.30    2.10
  -3  -3  -5   37.70    1.90
  -3  -3  -5   36.90    2.30
   3  -3   5   33.90    2.10
   3  -3   5   36.70    1.50
  -3  -3  -5   36.30    1.90
   3   3   5   36.80    2.20
  -3   3  -5   34.90    1.50
  -3   3  -5   35.40    2.00
  -3   3  -5   36.30    1.60
   3   3   5   36.40    2.10
   3   3   5   35.20    2.20
  -4  -3  -5   33.40    2.50
  -4  -3  -5   33.00    1.80
  -4  -3  -5   36.00    1.90
   4  -3   5   35.40    1.30
   4  -3   5   37.00    2.80
   4   3   5   34.70    2.30
  -4   3  -5   33.80    1.30
  -4   3  -5   35.20    2.00
  -4   3  -5   35.60    2.30
  -4   3  -5   35.10    1.30
   4   3   5   32.60    2.00
  -5  -3  -5  219.28    7.10
  -5  -3  -5  236.88    8.20
  -5  -3  -5  222.88    7.40
  -5   3  -5  227.38    7.30
   5   3   5  214.68    7.40
   5   3   5  225.78    7.80
  -5   3  -5  231.28    7.80
  -6  -3  -5  189.98    6.30
  -6  -3  -5  205.28    8.10
  -6  -3  -5  191.88    6.70
  -6   3  -5  203.48    7.30
   6   3   5  197.98    7.10
   6   3   5  177.68    6.70
  -6   3  -5  193.48    6.50
  -7  -3  -5    9.50    2.40
  -7  -3  -5   10.10    1.50
  -7   3  -5   11.80    2.20
  -7   3  -5    9.20    1.40
   7   3   5   13.80    1.90
   7   3   5   14.20    2.10
  -8  -3  -5    0.70    2.60
  -8  -3  -5    0.10    0.90
  -8   3  -5    0.70    1.20
   8   3   5   -0.30    2.00
  -8   3  -5   -0.80    2.00
  -9  -3  -5   22.70    3.60
  -9   3  -5   27.70    2.60
  -9   3  -5   24.50    3.30
  -9  -4   5   -0.30    1.90
   9  -4  -5    4.60    2.30
  -9   4   5   -2.10    1.80
   9   4  -5    2.20    1.60
  -9   4   5    0.80    1.90
   8  -4  -5    0.90    1.40
   8  -4  -5    0.10    1.80
  -8  -4   5    1.20    1.70
  -8   4   5    3.20    1.70
  -8   4   5    1.00    1.60
   8   4  -5    2.00    1.40
   7  -4  -5   -0.10    1.40
   7  -4  -5    1.70    1.90
   7  -4  -5    0.60    1.20
  -7  -4   5    0.20    1.40
   7   4  -5    0.10    1.00
  -7   4   5   -0.10    1.20
   7   4  -5    1.90    1.20
  -7   4   5   -1.00    1.10
  -7   4   5   -1.00    1.30
   6  -4  -5   20.80    2.10
  -6  -4   5   19.50    1.80
   6  -4  -5   19.60    2.20
   6  -4  -5   23.20    2.30
  -6   4   5   22.10    1.90
  -6   4   5   23.10    2.20
   6   4  -5   21.40    1.10
   6   4  -5   23.20    2.20
  -6   4   5   19.60    2.30
   6   4  -5   20.60    1.60
   6   4  -5   22.80    2.00
   5  -4  -5   19.60    1.90
  -5  -4   5   20.70    1.50
   5  -4  -5   22.20    2.00
   5   4  -5   20.00    0.90
  -5   4   5   20.80    2.10
  -5   4   5   21.40    1.70
   5   4  -5   19.50    1.80
   5   4  -5   21.50    1.80
   4  -4  -5   31.30    2.00
   4  -4  -5   30.90    2.10
  -4   4   5   33.90    1.90
   4   4  -5   32.10    1.70
   4   4  -5   33.20    1.30
  -4   4   5   29.80    2.20
   4   4  -5   33.50    2.00
   4   4  -5   31.30    1.60
   3  -4  -5   43.60    2.30
  -3  -4   5   44.00    1.60
  -3  -4   5   45.70    2.80
   3  -4  -5   49.90    2.10
  -3  -4   5   45.10    1.80
   3  -4  -5   48.40    2.20
   3  -4  -5   39.50    2.30
   3  -4  -5   47.90    2.30
  -3   4   5   47.20    2.10
   3   4  -5   42.20    2.40
   3   4  -5   44.80    2.30
   3   4  -5   42.60    1.90
  -3   4   5   46.90    2.30
   3   4  -5   41.90    1.70
  -3   4   5   44.50    2.70
   3   4  -5   44.20    1.70
   2  -4  -5    0.50    0.70
  -2  -4   5    0.30    0.80
   2  -4  -5    0.90    0.50
   2  -4  -5   -0.80    0.60
   2  -4  -5   -0.70    0.80
   2  -4  -5    0.20    0.40
  -2  -4   5   -0.20    0.50
   2   4  -5   -0.10    0.80
  -2   4   5   -0.50    0.60
  -2   4   5   -0.10    0.80
  -2   4   5    0.70    0.60
   2   4  -5    0.80    0.70
   2   4  -5    0.30    0.50
   1  -4  -5  312.37    9.80
  -1  -4   5  325.77   10.00
  -1  -4   5  325.17    9.70
   1  -4  -5  344.37    9.50
   1  -4  -5  323.67    9.90
   1  -4  -5  324.37    9.70
   1   4  -5  283.87    9.80
  -1   4   5  301.07    9.60
  -1   4   5  325.77    9.70
  -1   4   5  320.97   10.20
   1   4  -5  313.27    9.70
   1   4  -5  319.57    9.90
   0  -4   5  543.05   16.10
   0  -4  -5  516.85   15.70
   0  -4  -5  543.65   15.30
   0  -4   5  511.45   15.00
   0  -4  -5  520.25   15.50
   0  -4  -5  530.65   15.70
   0   4   5  573.54   15.40
   0   4   5  480.15   15.90
   0   4  -5  533.05   15.70
   0   4   5  551.54   15.60
   0   4  -5  512.75   14.90
   0   4  -5  524.45   15.50
   0   4  -5  513.35   15.40
  -1  -4  -5    1.00    0.60
   1  -4   5    1.00    0.60
  -1  -4  -5    1.10    0.80
   1  -4   5    0.30    0.50
  -1  -4  -5    0.90    0.60
  -1  -4  -5    1.70    0.60
   1   4   5    1.40    0.60
  -1   4  -5    0.50    0.60
  -1   4  -5    2.40    0.70
  -1   4  -5    2.20    0.60
  -1   4  -5    0.60    0.40
   1   4   5   -0.20    0.80
  -2  -4  -5  305.77   10.10
  -2  -4  -5  308.37    9.80
  -2  -4  -5  313.17    9.70
   2  -4   5  305.77    9.90
  -2   4  -5  321.27    9.70
  -2   4  -5  323.67    9.70
   2   4   5  311.27   10.10
   2   4   5  319.17   10.00
  -2   4  -5  316.67    9.40
   2   4   5  348.37   10.00
  -2   4  -5  315.77    9.50
   3  -4   5  103.19    4.00
  -3  -4  -5  102.39    4.30
   3  -4   5   99.89    4.10
  -3  -4  -5  107.89    3.80
  -3  -4  -5  106.59    3.80
   3   4   5  104.89    5.60
  -3   4  -5  105.89    3.60
  -3   4  -5  104.59    3.90
  -3   4  -5  104.09    3.30
  -3   4  -5  102.49    3.80
   3   4   5  106.49    4.30
   4  -4   5  143.99    5.60
  -4  -4  -5  146.99    5.20
  -4  -4  -5  153.68    5.10
  -4  -4  -5  155.68    6.00
  -4   4  -5  161.88    5.30
   4   4   5  158.18    5.80
   4   4   5  146.69    5.30
  -4   4  -5  155.48    5.50
  -5  -4  -5   48.20    3.30
  -5  -4  -5   48.40    2.30
  -5   4  -5   49.10    2.40
   5   4   5   44.80    3.00
   5   4   5   48.20    2.50
  -5   4  -5   51.39    2.90
  -6  -4  -5  410.46   13.80
  -6  -4  -5  414.56   12.30
   6   4   5  390.46   12.70
  -6   4  -5  420.76   12.80
  -6   4  -5  433.76   13.40
   6   4   5  415.06   13.30
  -7  -4  -5    1.90    2.30
  -7  -4  -5    6.70    1.00
  -7   4  -5    8.80    2.10
  -7   4  -5    7.90    1.40
   7   4   5    4.70    1.90
  -8  -4  -5    4.80    2.80
  -8  -4  -5    1.10    0.90
  -8   4  -5   -0.10    2.00
   8   4   5    3.30    3.70
  -8   4  -5    1.20    1.30
  -9  -4  -5    1.60    3.20
   9   4   5   10.70    2.90
  -9   4  -5    7.90    1.70
  -9   4  -5    8.20    2.70
  -9  -5   5   -3.00    1.90
  -9   5   5    1.60    1.90
   9   5  -5   -0.70    1.70
  -9   5   5   -4.20    2.00
  -8  -5   5    4.70    1.70
   8  -5  -5    2.60    2.10
  -8   5   5    1.30    1.80
  -8   5   5    2.70    1.60
   8   5  -5    3.90    1.50
   7  -5  -5    6.00    1.90
  -7  -5   5    4.60    1.50
   7  -5  -5    4.10    1.40
  -7   5   5    4.80    1.60
   7   5  -5    4.50    1.40
   7   5  -5    3.20    1.20
  -7   5   5    3.20    1.50
  -7   5   5    5.40    1.50
   6  -5  -5   39.60    2.60
   6  -5  -5   34.80    3.20
  -6  -5   5   39.00    2.30
   6   5  -5   40.00    2.70
   6   5  -5   40.20    1.90
   6   5  -5   39.00    1.60
  -6   5   5   41.60    2.70
   6   5  -5   38.70    2.40
   5  -5  -5    2.70    1.30
   5  -5  -5    3.00    1.30
  -5  -5   5    4.50    0.90
  -5   5   5    4.70    1.50
   5   5  -5    3.30    1.00
  -5   5   5    3.30    1.10
   5   5  -5    4.10    0.70
   5   5  -5    1.90    1.10
   4  -5  -5    5.70    1.30
  -4  -5   5    6.10    0.70
   4  -5  -5    7.30    1.20
  -4   5   5    5.10    0.90
   4   5  -5    3.30    1.00
   4   5  -5    5.10    0.60
   4   5  -5    4.70    0.80
   4   5  -5    5.00    0.70
  -4   5   5    3.80    1.40
   3  -5  -5   83.09    3.50
  -3  -5   5   86.89    2.70
   3  -5  -5   91.59    3.70
  -3  -5   5   88.29    2.90
  -3   5   5   88.89    3.40
  -3   5   5   87.69    3.90
   3   5  -5   85.99    3.40
   3   5  -5   85.79    3.00
   3   5  -5   86.69    2.80
   2  -5  -5  405.76   12.30
  -2  -5   5  407.86   13.10
   2  -5  -5  434.96   12.70
  -2  -5   5  410.66   12.90
   2  -5  -5  479.15   13.10
   2  -5  -5  417.36   12.80
   2  -5  -5  409.06   12.80
   2   5  -5  429.26   12.70
  -2   5   5  411.96   13.10
  -2   5   5  438.46   12.90
   2   5  -5  403.36   13.00
  -2   5   5  399.76   12.60
   2   5  -5  418.16   12.30
   1  -5  -5  122.69    4.50
   1  -5  -5  130.59    4.10
   1  -5  -5  121.09    4.50
  -1  -5   5  124.79    4.30
  -1  -5   5  125.79    4.60
   1  -5  -5  122.79    4.40
   1   5  -5  122.79    4.10
   1   5  -5  125.49    4.30
  -1   5   5  123.09    4.40
  -1   5   5  116.89    4.30
  -1   5   5  124.79    4.80
   1   5  -5  122.49    4.60
   0  -5   5   90.89    2.80
   0  -5  -5   90.09    3.40
   0  -5  -5   96.39    3.70
   0  -5  -5   85.69    3.60
   0  -5   5   92.09    2.90
   0  -5   5   94.29    3.70
   0  -5  -5   93.59    3.10
   0  -5   5   90.49    3.50
   0   5   5   83.69    3.80
   0   5  -5   91.09    3.60
   0   5  -5   94.59    3.30
   0   5   5   96.99    3.60
   0   5  -5   89.19    3.30
  -1  -5  -5   12.90    1.60
  -1  -5  -5   10.20    1.30
  -1  -5  -5    9.80    1.10
   1  -5   5   11.00    1.00
  -1  -5  -5    9.00    1.20
   1  -5   5   10.20    1.30
   1   5   5   11.30    1.60
   1   5   5   10.90    1.00
  -1   5  -5    8.90    1.00
  -1   5  -5   10.60    1.10
   1   5   5   10.60    1.40
  -1   5  -5    9.10    0.70
  -2  -5  -5   69.49    3.00
  -2  -5  -5   64.19    3.20
   2  -5   5   67.19    3.00
  -2  -5  -5   64.49    2.70
   2  -5   5   58.69    3.70
  -2   5  -5   66.99    2.70
   2   5   5   66.49    3.20
   2   5   5   70.39    2.90
   2   5   5   73.69    3.20
  -2   5  -5   60.49    2.90
  -2   5  -5   69.89    2.80
  -2   5  -5   67.09    2.60
  -3  -5  -5   35.10    2.20
   3  -5   5   32.80    2.10
  -3  -5  -5   33.20    1.90
  -3  -5  -5   33.60    2.40
  -3   5  -5   31.20    2.00
   3   5   5   29.60    2.50
  -3   5  -5   32.20    1.30
  -3   5  -5   33.00    1.90
   3   5   5   32.60    2.40
  -3   5  -5   30.70    1.80
  -4  -5  -5   19.70    2.50
   4  -5   5   20.10    2.50
  -4  -5  -5   20.50    1.50
   4   5   5   22.30    1.90
   4   5   5   21.00    2.10
  -4   5  -5   21.80    1.10
  -4   5  -5   21.40    1.70
  -4   5  -5   21.30    1.90
  -4   5  -5   19.50    1.10
  -5  -5  -5    1.50    0.80
  -5  -5  -5    3.00    1.60
   5   5   5    1.60    1.40
  -5   5  -5    1.90    1.00
  -5   5  -5    2.80    1.30
   5   5   5    1.90    1.00
  -6  -5  -5    3.70    2.50
  -6  -5  -5    4.80    0.90
   6   5   5    5.30    1.90
  -6   5  -5    2.50    1.90
   6   5   5    2.60    1.20
  -6   5  -5    4.30    1.10
  -7  -5  -5   12.60    2.80
  -7  -5  -5    6.90    1.00
  -7   5  -5    5.70    1.30
  -7   5  -5    9.90    2.20
   7   5   5    8.30    2.40
  -8  -5  -5   15.50    3.40
   8   5   5   16.10    2.90
  -8   5  -5   19.30    2.90
  -8   5  -5   16.30    2.30
  -9  -5  -5    4.90    3.40
   9   5   5    1.50    3.00
  -9   5  -5    4.90    2.70
  -9   5  -5    0.80    1.60
   9  -6  -5   -1.60    2.40
  -9   6   5    1.20    2.10
   9   6  -5   -1.70    1.90
  -9   6   5   -1.10    1.90
   8  -6  -5   -3.10    1.80
  -8  -6   5    1.10    1.70
  -8   6   5    0.40    1.70
   8   6  -5    2.10    1.70
   7  -6  -5    9.10    1.60
   7  -6  -5    8.20    2.20
  -7  -6   5    7.60    1.50
   7   6  -5    8.10    1.70
  -7   6   5    5.80    1.70
  -7   6   5   12.90    2.00
   6  -6  -5   -0.70    1.40
  -6  -6   5    2.10    1.10
   6  -6  -5   -1.10    1.30
  -6   6   5    1.00    1.50
   6   6  -5    0.80    1.30
  -6   6   5    0.20    1.00
   6   6  -5    3.40    1.40
  -5  -6   5    0.80    0.80
   5  -6  -5    1.00    1.10
   5  -6  -5    1.10    1.20
   5   6  -5    1.90    1.10
   5   6  -5    0.30    1.00
  -5   6   5    3.40    1.10
  -5   6   5    2.70    1.50
   4  -6  -5    4.60    1.20
   4  -6  -5    4.70    1.30
  -4  -6   5    5.20    0.70
  -4   6   5    8.30    1.70
   4   6  -5    5.60    0.70
  -4   6   5    5.00    1.00
   4   6  -5    4.60    1.20
   4   6  -5    6.20    0.90
   4   6  -5    7.40    0.60
  -3  -6   5    2.40    0.70
   3  -6  -5    1.60    1.00
  -3  -6   5    2.30    0.40
   3  -6  -5    1.70    0.90
   3   6  -5    3.40    1.00
  -3   6   5    1.40    0.80
  -3   6   5   -0.70    1.30
   3   6  -5    2.90    0.50
   3   6  -5    2.40    0.40
  -2  -6   5  481.85   14.30
   2  -6  -5  515.05   14.70
   2  -6  -5  490.35   14.90
   2  -6  -5  482.55   14.70
   2  -6  -5  456.35   14.20
  -2   6   5  485.45   14.60
   2   6  -5  504.95   14.60
  -2   6   5  483.05   15.20
   1  -6  -5   17.60    1.70
   1  -6  -5   19.60    1.10
   1  -6  -5   19.90    1.50
   1  -6  -5   18.90    1.60
  -1  -6   5   17.70    1.60
   1   6  -5   18.50    1.40
  -1   6   5   16.10    1.60
   1   6  -5   19.00    1.60
   1   6  -5   18.20    1.20
  -1   6   5   16.80    1.80
  -1   6   5   19.10    1.50
   0  -6   5  120.59    4.50
   0  -6   5  123.29    3.90
   0  -6  -5  123.59    4.50
   0  -6   5  119.99    3.80
   0  -6  -5  127.09    4.80
   0  -6   5  129.39    4.70
   0  -6  -5  129.99    4.10
   0   6   5  127.59    5.10
   0   6  -5  122.49    4.20
   0   6  -5  126.19    4.30
   0   6  -5  124.19    4.60
   1  -6   5   84.89    2.80
  -1  -6  -5   84.29    2.90
  -1  -6  -5   81.99    3.60
  -1  -6  -5   81.69    3.20
  -1  -6  -5   80.29    3.40
   1  -6   5   80.79    3.40
   1  -6   5   81.89    3.00
   1  -6   5   72.69    3.30
   1   6   5   80.09    3.90
  -1   6  -5   85.89    3.00
  -1   6  -5   85.19    3.10
   1   6   5   81.19    3.80
  -1   6  -5   83.99    2.70
  -1   6  -5   77.39    3.30
   2  -6   5    3.50    1.10
   2  -6   5    5.00    0.90
   2  -6   5    2.10    1.00
  -2  -6  -5    2.40    1.00
   2  -6   5    2.70    0.70
  -2  -6  -5    4.40    0.70
  -2  -6  -5    2.10    0.80
  -2   6  -5    2.90    0.60
  -2   6  -5    3.40    0.90
   2   6   5    2.90    1.10
  -2   6  -5    3.20    0.70
   2   6   5    3.30    0.80
   2   6   5    3.00    1.20
  -3  -6  -5  193.78    7.00
  -3  -6  -5  187.88    6.20
   3  -6   5  190.28    6.50
  -3  -6  -5  187.28    6.50
  -3   6  -5  195.98    5.80
   3   6   5  183.98    6.90
  -3   6  -5  190.48    6.20
  -3   6  -5  189.38    6.20
  -3   6  -5  187.08    6.20
  -4  -6  -5    0.70    0.80
  -4  -6  -5   -0.60    1.40
  -4   6  -5    0.30    1.00
   4   6   5    0.90    1.30
  -4   6  -5   -0.30    0.40
  -4   6  -5    0.10    0.80
  -4   6  -5    1.40    0.70
  -5  -6  -5   -0.80    1.80
  -5  -6  -5   -0.10    0.80
   5   6   5    0.50    1.50
  -5   6  -5    0.70    1.20
  -5   6  -5   -1.80    1.50
  -6  -6  -5   14.50    2.60
  -6  -6  -5   17.30    1.40
  -6   6  -5   20.00    2.00
  -6   6  -5   18.40    2.30
   6   6   5   22.00    3.20
  -7  -6  -5   -3.30    2.40
  -7   6  -5   -0.20    1.30
  -7   6  -5    0.70    1.80
   7   6   5   -0.50    2.00
  -8  -6  -5    1.10    3.20
   8   6   5    6.50    2.70
  -8   6  -5    5.60    1.50
  -8   6  -5    5.20    2.30
  -9  -6  -5   10.30    3.80
  -9   6  -5   12.50    2.80
   8  -7  -5   -1.40    2.20
  -8   7   5    0.40    1.50
   8   7  -5    0.90    1.60
  -7  -7   5    3.00    1.50
   7  -7  -5    1.80    1.90
   7   7  -5    2.20    1.60
  -7   7   5    1.20    1.50
  -6  -7   5    3.30    1.20
   6  -7  -5    7.00    1.80
  -6   7   5    8.10    2.00
   6   7  -5    4.30    1.60
  -6   7   5    3.50    1.40
   5  -7  -5   11.70    1.50
   5  -7  -5   12.80    2.00
  -5  -7   5   11.20    1.30
  -5   7   5   12.40    2.20
   5   7  -5   10.40    1.80
  -5   7   5   11.50    1.70
   4  -7  -5   40.90    2.80
  -4  -7   5   37.50    1.80
   4  -7  -5   42.90    2.50
  -4   7   5   42.40    3.30
   4   7  -5   41.50    2.60
  -4   7   5   43.10    2.50
   4   7  -5   38.70    1.80
  -3  -7   5   71.59    2.40
   3  -7  -5   74.19    3.60
   3  -7  -5   83.89    3.80
  -3  -7   5   69.69    3.20
   3   7  -5   75.59    2.40
  -3   7   5   67.69    4.00
   3   7  -5   73.49    2.30
  -3   7   5   73.89    3.20
   3   7  -5   70.79    3.30
  -2  -7   5    0.80    0.70
   2  -7  -5   -0.40    0.80
   2  -7  -5   -1.40    0.90
   2  -7  -5   -0.50    0.90
  -2   7   5   -0.80    1.40
   2   7  -5    0.40    0.50
  -2   7   5   -1.20    0.60
   2   7  -5   -0.40    0.70
  -1  -7   5   15.00    1.60
   1  -7  -5   23.00    1.80
   1  -7  -5   19.40    2.00
   1  -7  -5   18.60    1.70
   1  -7  -5   19.30    1.20
   1   7  -5   20.00    1.30
   1   7  -5   21.80    1.60
  -1   7   5   21.70    1.60
  -1   7   5   19.70    2.10
   0  -7  -5  279.87    8.80
   0  -7  -5  288.97    8.40
   0  -7  -5  283.97    9.20
   0  -7   5  276.27    8.10
   0  -7   5  266.77    8.80
   0  -7   5  277.47    8.20
   0  -7   5  280.37    9.40
   0   7   5  254.37    8.60
   0   7  -5  283.47    8.50
   0   7  -5  283.27    9.50
   0   7  -5  286.37    8.60
   0   7   5  270.37    9.40
   1  -7   5   98.99    3.40
  -1  -7  -5   98.79    4.30
  -1  -7  -5  104.39    3.40
   1  -7   5  100.49    3.50
  -1  -7  -5   98.39    3.80
   1  -7   5  103.29    4.10
  -1   7  -5  101.99    3.60
  -1   7  -5  101.29    4.00
  -1   7  -5  100.39    3.70
   1   7   5   99.79    4.50
   2  -7   5   19.90    1.60
   2  -7   5   17.70    1.70
  -2  -7  -5   19.00    1.20
   2  -7   5   17.70    1.50
  -2  -7  -5   17.60    1.70
  -2  -7  -5   17.90    2.10
  -2   7  -5   18.60    1.30
  -2   7  -5   17.30    1.70
  -2   7  -5   20.90    1.40
  -2   7  -5   21.00    1.50
   2   7   5   23.90    2.40
  -3  -7  -5   29.30    2.70
   3  -7   5   24.70    2.10
   3  -7   5   27.30    1.90
  -3  -7  -5   25.70    1.90
  -3   7  -5   28.60    1.80
  -3   7  -5   28.50    1.80
  -3   7  -5   27.60    1.50
   3   7   5   24.30    2.40
  -4  -7  -5    9.70    1.30
   4  -7   5   11.70    1.60
  -4  -7  -5   11.90    2.20
  -4  -7  -5   10.10    1.30
   4   7   5   11.00    2.10
   4   7   5   13.30    1.20
  -4   7  -5   10.90    1.00
  -4   7  -5    8.80    1.20
  -4   7  -5   10.80    1.50
  -5  -7  -5    7.30    1.10
  -5  -7  -5    7.10    2.40
  -5  -7  -5    5.10    0.90
  -5   7  -5    8.70    1.60
   5   7   5    6.20    0.90
  -5   7  -5    6.00    1.20
  -6  -7  -5   -0.30    2.10
  -6   7  -5    0.30    1.10
   6   7   5   -0.30    1.90
  -6   7  -5   -2.80    1.50
  -7  -7  -5   10.60    3.10
  -7   7  -5    8.10    2.10
  -7   7  -5    8.00    1.60
   7   7   5   12.00    2.80
  -8  -7  -5   28.40    4.30
  -8   7  -5   27.00    3.30
   8   7   5   29.30    3.80
  -8   7  -5   26.90    2.70
   8  -8  -5   -2.90    2.30
   8   8  -5   -0.90    1.80
  -8   8   5    1.70    2.00
   7  -8  -5   -2.20    2.00
   7   8  -5   -0.90    1.70
  -7   8   5   -3.90    1.60
  -6  -8   5    3.10    1.30
   6  -8  -5    5.30    1.90
   6   8  -5    4.30    1.70
  -6   8   5    3.40    1.50
  -6   8   5    5.20    2.10
  -5  -8   5    2.50    1.00
   5  -8  -5    2.20    1.70
   5  -8  -5    3.30    1.40
  -5   8   5    4.50    2.10
  -5   8   5    2.40    1.50
   5   8  -5    4.50    1.60
   4  -8  -5   43.40    2.60
  -4  -8   5   39.20    1.80
   4  -8  -5   42.80    4.70
  -4   8   5   42.10    3.50
   4   8  -5   39.00    2.80
   4   8  -5   38.60    1.80
  -3  -8   5  419.96   12.90
   3  -8  -5  445.56   13.90
   3   8  -5  442.06   13.50
   3   8  -5  435.76   12.50
  -3   8   5  447.06   13.50
   3   8  -5  428.56   12.50
  -3   8   5  454.25   14.40
   2  -8  -5    4.40    1.10
   2  -8  -5    5.00    1.50
  -2   8   5    3.50    1.00
  -2   8   5    4.00    1.80
   2   8  -5    4.50    1.20
   2   8  -5    3.60    0.60
   1  -8  -5   24.50    1.90
  -1  -8   5   24.40    1.10
   1  -8  -5   23.70    2.20
  -1  -8   5   19.70    1.80
  -1  -8   5   25.40    1.10
   1   8  -5   24.40    1.40
   1   8  -5   24.50    1.70
  -1   8   5   23.40    1.80
  -1   8   5   23.10    2.70
   0  -8   5    7.20    0.90
   0  -8  -5    4.00    1.40
   0  -8  -5    6.50    1.20
   0  -8   5    6.60    0.80
   0  -8   5    5.80    1.20
   0   8  -5    7.20    0.90
   0   8  -5    5.30    1.10
   0   8   5    5.50    1.60
   0   8   5    5.10    1.00
  -1  -8  -5    7.20    1.20
  -1  -8  -5    6.10    1.50
   1  -8   5    6.30    0.90
  -1  -8  -5    7.50    0.90
   1  -8   5    6.50    1.30
  -1   8  -5    6.00    0.90
   1   8   5    9.10    1.90
  -1   8  -5    7.50    1.10
  -2  -8  -5   51.29    2.70
  -2  -8  -5   51.69    2.00
   2  -8   5   48.40    2.60
  -2  -8  -5   52.29    3.70
   2  -8   5   48.40    2.40
   2  -8   5   52.99    2.80
  -2   8  -5   51.69    2.30
  -2   8  -5   53.69    2.40
   2   8   5   53.89    3.60
  -2   8  -5   46.40    2.70
  -3  -8  -5  267.17    8.70
  -3  -8  -5  281.17    9.80
   3  -8   5  276.77    8.80
   3  -8   5  262.77    8.80
   3  -8   5  255.57    9.00
  -3  -8  -5  279.67    8.20
  -3   8  -5  282.17    8.40
  -3   8  -5  274.97    8.60
   3   8   5  288.37    9.90
  -3   8  -5  270.67    8.80
  -3   8  -5  292.17    8.80
  -4  -8  -5    8.50    0.90
   4  -8   5    9.40    1.60
  -4  -8  -5   11.60    1.60
  -4  -8  -5   11.20    2.30
   4   8   5    8.80    2.10
  -4   8  -5   10.10    1.50
  -4   8  -5   10.80    1.40
  -4   8  -5   10.60    1.50
   5  -8   5   -1.50    1.50
  -5  -8  -5    0.40    2.20
  -5  -8  -5   -0.30    0.80
  -5   8  -5    2.70    1.50
   5   8   5   -2.00    1.90
  -5   8  -5   -1.00    1.00
  -6  -8  -5    2.50    2.50
   6  -8   5    5.50    2.10
   6   8   5    7.10    2.50
  -6   8  -5    4.90    1.40
  -6   8  -5    7.60    1.80
  -7  -8  -5   -1.50    2.80
   7  -8   5    2.70    2.30
  -7   8  -5    5.30    2.30
   7   8   5    4.40    5.30
  -7   8  -5   -0.70    1.40
  -8  -8  -5    5.20    3.60
   8  -8   5   -3.80    2.60
  -8   8  -5    4.10    2.50
   8   8   5    1.20    3.10
   7  -9  -5    3.10    2.30
   7   9  -5    1.40    1.90
  -7   9   5   -1.60    1.80
   6  -9  -5   -2.30    2.00
   6   9  -5    3.10    1.90
  -6   9   5   -1.40    1.60
   5  -9  -5    0.40    1.80
  -5   9   5    1.10    1.50
   5   9  -5   -0.40    1.40
  -5   9   5    2.10    2.30
   4  -9  -5   35.30    3.20
  -4  -9   5   31.50    1.70
  -4   9   5   34.00    2.70
  -4   9   5   29.30    3.80
   4   9  -5   31.60    2.80
   3  -9  -5  176.78    9.10
  -3  -9   5  180.28    5.90
   3  -9  -5  210.68    6.90
   3   9  -5  188.58    6.70
  -3   9   5  197.28    7.80
   3   9  -5  187.08    5.50
  -3   9   5  176.38    6.60
  -2  -9   5    1.90    0.60
  -2  -9   5    1.70    1.00
   2  -9  -5    2.90    1.30
   2  -9  -5    0.30    1.40
   2   9  -5    2.40    0.60
  -2   9   5    2.20    1.90
   2   9  -5    2.00    1.10
  -2   9   5    0.70    1.00
   1  -9  -5   -1.10    1.30
   1  -9  -5    0.60    1.10
  -1  -9   5    0.10    0.60
  -1  -9   5   -0.40    0.60
  -1  -9   5   -0.10    1.00
  -1   9   5    0.00    1.00
  -1   9   5    0.00    1.50
   1   9  -5   -0.10    0.50
   1   9  -5    1.00    1.10
   0  -9  -5   18.30    2.50
   0  -9   5   17.10    1.30
   0  -9  -5   21.90    2.00
   0  -9   5   17.30    2.00
   0   9   5   15.40    2.40
   0   9  -5   18.00    1.80
   0   9  -5   20.50    1.40
   0   9   5   16.80    1.70
  -1  -9  -5    0.00    0.60
  -1  -9  -5    0.70    1.40
   1  -9   5    0.60    0.90
  -1  -9  -5    1.40    1.20
   1  -9   5   -0.20    0.90
  -1   9  -5   -1.10    0.90
   1   9   5   -0.40    1.80
  -1   9  -5    0.50    0.80
  -2  -9  -5   41.20    1.70
   2  -9   5   41.10    2.50
  -2  -9  -5   40.90    3.30
  -2  -9  -5   37.40    2.40
   2  -9   5   39.00    2.30
  -2   9  -5   40.80    2.20
  -2   9  -5   38.90    2.20
  -3  -9  -5   35.40    1.50
  -3  -9  -5   35.10    3.60
  -3  -9  -5   31.60    2.30
   3  -9   5   32.40    2.40
   3  -9   5   32.00    2.50
   3   9   5   30.00    3.10
  -3   9  -5   30.00    2.10
  -3   9  -5   34.60    2.30
  -3   9  -5   34.10    2.60
   4  -9   5   23.20    2.50
  -4  -9  -5   24.80    2.00
  -4  -9  -5   23.30    3.80
  -4   9  -5   22.80    2.00
   4   9   5   28.80    3.60
  -4   9  -5   22.80    2.20
  -4   9  -5   23.80    2.10
  -5  -9  -5   10.40    2.80
   5  -9   5    7.30    2.20
   5   9   5    6.90    2.70
  -5   9  -5    8.90    1.60
  -5   9  -5   10.40    1.80
  -6  -9  -5   -3.30    2.80
   6  -9   5   -3.00    1.80
  -6   9  -5   -1.40    1.40
  -6   9  -5   -1.40    1.70
   6   9   5    2.60    2.60
  -7  -9  -5    9.60    3.20
   7  -9   5    0.30    2.50
  -7   9  -5    3.70    1.70
   7   9   5    1.60    2.80
  -7   9  -5    0.50    2.10
   7 -10  -5    3.30    2.40
   7  10  -5    3.60    2.30
  -7  10   5    2.00    2.80
   6 -10  -5    3.50    2.40
  -6  10   5    1.90    1.90
   6  10  -5    2.60    2.10
   5 -10  -5    6.50    2.30
  -5  10   5    5.60    2.90
  -5  10   5    9.10    2.00
   5  10  -5    9.10    2.20
   4 -10  -5    4.00    2.00
  -4  10   5    3.10    2.60
  -4  10   5   -0.30    1.50
   4  10  -5    1.60    1.70
   3 -10  -5   71.69    3.80
   3 -10  -5   54.29    3.90
  -3  10   5   54.09    4.80
   3  10  -5   57.69    3.50
  -3  10   5   58.89    3.40
   3  10  -5   56.39    2.00
   2 -10  -5   -0.80    1.70
  -2 -10   5    1.40    0.80
   2 -10  -5    4.10    1.60
  -2  10   5   -1.50    1.30
   2  10  -5    1.60    1.40
  -2  10   5    3.00    2.30
   2  10  -5    3.20    0.60
   1 -10  -5    9.50    1.60
   1 -10  -5    6.60    2.20
  -1 -10   5    9.10    1.20
  -1 -10   5    8.80    1.50
   1  10  -5   10.30    1.70
  -1  10   5   10.90    1.70
   1  10  -5   10.40    1.10
  -1  10   5   10.70    2.50
   0 -10   5   34.30    2.00
   0 -10  -5   37.60    2.60
   0 -10  -5   35.80    3.20
   0  10   5   27.70    2.70
   0  10  -5   32.10    1.80
   0  10  -5   32.30    2.40
  -1 -10  -5   53.69    3.80
   1 -10   5   51.79    2.60
  -1 -10  -5   52.69    3.10
  -1 -10  -5   48.80    2.20
   1 -10   5   53.99    2.60
  -1  10  -5   59.29    3.00
   1  10   5   48.20    3.90
  -1  10  -5   58.49    2.50
   2 -10   5   29.20    2.20
  -2 -10  -5   28.20    2.40
  -2 -10  -5   29.50    3.30
  -2  10  -5   28.00    2.40
  -2  10  -5   31.30    2.00
   2  10   5   25.00    3.30
  -3 -10  -5    0.80    1.30
  -3 -10  -5    0.50    2.10
   3 -10   5   -0.50    1.40
   3  10   5   -0.40    1.80
  -3  10  -5    0.00    1.30
  -3  10  -5    2.30    1.10
  -4 -10  -5   -2.10    2.40
   4 -10   5   -0.90    1.60
  -4  10  -5    0.60    1.30
   4  10   5   -0.40    2.10
  -5 -10  -5   32.60    4.50
   5 -10   5   23.40    3.30
  -5  10  -5   22.10    2.70
  -5  10  -5   27.60    2.60
   5  10   5   33.00    4.00
   6 -10   5   -2.80    2.20
  -6 -10  -5    2.20    3.20
   6  10   5    4.80    3.10
  -6  10  -5   -0.50    1.50
  -7 -10  -5   -7.00    3.50
   7 -10   5    0.60    2.60
   7  10   5    1.20    2.80
  -7  10  -5    2.00    2.20
   6 -11  -5    0.80    2.60
  -6  11   5    0.20    2.00
   6  11  -5    1.20    2.20
   5 -11  -5   -2.20    2.30
   5  11  -5   -1.60    2.00
  -5  11   5   -0.30    1.60
   4 -11  -5   -1.40    2.20
  -4  11   5    3.20    1.80
   4  11  -5   -1.20    1.80
  -4  11   5    4.60    3.10
   3 -11  -5    0.00    1.70
   3 -11  -5    2.90    2.10
   3  11  -5    4.90    1.90
  -3  11   5    0.40    2.70
  -3  11   5   -0.10    1.50
   2 -11  -5   38.30    3.10
   2 -11  -5   39.30    3.70
   2  11  -5   37.60    3.10
   2  11  -5   35.50    1.60
  -2  11   5   34.10    2.90
   1 -11  -5    3.60    2.10
   1 -11  -5    3.50    1.70
  -1  11   5    6.80    2.70
   1  11  -5    3.90    1.70
  -1  11   5    4.40    1.50
   1  11  -5    4.90    0.80
   0 -11  -5    7.70    2.40
   0 -11   5    8.70    1.40
   0 -11  -5    6.20    1.80
   0  11   5    9.60    1.60
   0  11  -5    5.40    2.50
   0  11  -5   10.20    1.10
   0  11   5    8.90    2.90
  -1 -11  -5    4.00    1.60
   1 -11   5    5.70    1.40
  -1 -11  -5    9.70    2.40
   1  11   5    9.70    2.60
  -1  11  -5    7.90    1.70
  -1  11  -5    7.60    1.20
  -2 -11  -5    4.40    1.70
  -2 -11  -5    3.50    2.30
   2 -11   5    5.90    1.60
   2  11   5    3.80    2.20
  -2  11  -5    6.50    1.70
  -2  11  -5    4.80    1.20
  -3 -11  -5    5.80    2.50
   3 -11   5    1.20    1.60
  -3  11  -5    1.30    1.60
  -3  11  -5    5.00    1.30
   3  11   5    4.30    2.70
   4 -11   5   60.19    4.10
  -4 -11  -5   72.99    5.50
   4  11   5   71.39    5.40
  -4  11  -5   67.49    3.40
   5 -11   5    6.60    2.40
  -5 -11  -5    9.60    3.40
  -5  11  -5   11.30    1.80
   5  11   5    8.00    3.10
   6 -11   5   23.80    3.20
  -6 -11  -5   20.30    4.30
  -6  11  -5   26.40    3.30
   6  11   5   15.10    3.40
   5 -12  -5    2.70    2.80
  -5  12   5    2.00    2.20
   5  12  -5   -2.50    2.20
   4 -12  -5   -1.20    2.20
   4 -12  -5    5.20    2.80
  -4  12   5   -0.80    1.90
  -4  12   5    3.50    3.60
   4  12  -5   -3.80    2.00
   3 -12  -5    6.90    2.20
   3 -12  -5    5.60    2.60
  -3  12   5    7.60    2.00
  -3  12   5    9.90    3.60
   3  12  -5    9.70    2.40
   2 -12  -5    3.40    2.50
   2 -12  -5   -0.70    1.90
  -2  12   5    0.70    1.70
  -2  12   5   -0.50    3.20
   2  12  -5    2.80    2.00
   1 -12  -5    3.30    2.40
   1 -12  -5    3.80    1.90
   1  12  -5    4.40    0.90
  -1  12   5    4.50    3.00
  -1  12   5    4.10    1.70
   1  12  -5    0.10    1.80
   0 -12  -5    6.80    2.00
   0 -12  -5    5.00    2.60
   0  12  -5   10.30    2.10
   0  12   5    3.90    3.20
   0  12  -5    5.70    1.10
  -1 -12  -5    0.80    2.30
  -1 -12  -5   -2.00    1.70
  -1  12  -5    1.80    1.90
   1  12   5   -1.80    2.80
   2 -12   5    0.70    2.00
  -2 -12  -5   -1.30    2.40
  -2  12  -5    0.80    1.90
  -2  12  -5    0.80    1.20
   2  12   5   -0.20    2.90
  -3 -12  -5    1.10    2.80
   3 -12   5    0.90    1.80
  -3  12  -5    0.60    1.30
   3  12   5    3.20    3.00
   4 -12   5   11.80    2.50
  -4 -12  -5   14.20    3.60
  -4  12  -5   12.60    1.80
   4  12   5   17.40    3.70
   5 -12   5   32.70    4.30
  -5 -12  -5   27.70    4.50
  -5  12  -5   28.50    2.80
   4 -13  -5   -2.40    2.90
   4 -13  -5   -2.40    2.40
  -4  13   5    3.60    2.30
   3 -13  -5    2.00    2.90
   3 -13  -5    4.00    2.50
  -3  13   5   -4.10    3.90
  -3  13   5    2.30    2.00
   3  13  -5    0.80    2.10
   2 -13  -5    4.60    2.90
   2 -13  -5   -1.90    2.10
  -2  13   5   -0.80    1.90
  -2  13   5    9.70    3.90
   2  13  -5    3.60    2.40
   1 -13  -5    5.70    2.20
   1 -13  -5    5.50    2.70
  -1  13   5    4.60    1.90
  -1  13   5    2.90    3.50
   1  13  -5    4.80    2.30
   0 -13  -5    1.10    2.90
   0  13   5   -7.40    3.20
   0  13  -5   -0.30    2.30
   0  13  -5   -0.30    1.00
  -1 -13  -5    8.90    2.90
  -1  13  -5   10.40    2.50
  -1  13  -5    6.40    1.40
   1  13   5    9.20    3.60
  -2 -13  -5    2.20    2.90
  -2  13  -5   -0.70    1.30
   2  13   5    3.70    3.40
  -2  13  -5   -0.90    2.30
  -3 -13  -5   -1.10    3.20
   3  13   5   -1.20    3.30
  -3  13  -5   -1.80    1.40
   1 -14  -5    9.50    3.50
   1 -14  -5    0.90    2.70
  -1  14   5    1.30    2.30
   1  14  -5   -2.20    2.70
  -1  14   5    4.70    4.40
   0 -14  -5   -3.30    3.00
   0  14  -5    0.00    2.70
   0  14   5   -7.70    3.90
  -1 -14  -5    9.10    3.60
  -1  14  -5   -0.90    2.90
   1  14   5   -4.80    3.80
  -1  14  -5    1.30    1.50
  10   0  -6   66.49    4.90
  10   0  -6   68.29    4.40
 -10   0   6   52.59    4.20
 -10   0   6   70.49    4.70
  -9   0   6    1.70    1.80
  -9   0   6    1.60    1.90
   9   0  -6   -0.60    1.50
   9   0  -6   -2.70    1.60
   9   0  -6   -0.50    2.00
   8   0  -6    0.80    1.30
   8   0  -6    2.10    1.50
  -8   0   6   -0.20    1.40
  -8   0   6    0.80    1.40
   8   0  -6    3.90    1.70
  -7   0   6    0.00    1.20
   7   0  -6   -0.20    1.30
   7   0  -6   -1.20    1.10
  -7   0   6   -0.20    1.20
   7   0  -6   -0.80    1.10
  -6   0   6   24.80    1.90
   6   0  -6   27.40    2.70
   6   0  -6   23.70    2.10
   6   0  -6   21.80    1.80
  -6   0   6   24.30    1.90
   6   0  -6   23.30    2.00
  -5   0   6    0.20    0.80
   5   0  -6    0.00    0.70
   5   0  -6    0.50    1.20
   5   0  -6   -0.10    0.90
  -5   0   6    0.50    0.70
   5   0  -6    0.00    0.70
   5   0  -6    0.60    1.00
   5   0  -6    0.50    0.50
  -5   0   6    0.30    1.00
   4   0  -6   36.80    1.90
   4   0  -6   36.30    1.80
   4   0  -6   34.70    2.20
  -4   0   6   33.10    2.10
  -4   0   6   35.40    1.70
   4   0  -6   30.40    2.20
   4   0  -6   37.60    1.60
   4   0  -6   34.30    1.80
  -4   0   6   31.50    1.80
  -3   0   6   -0.30    0.70
   3   0  -6    0.20    0.60
   3   0  -6    0.70    0.40
   3   0  -6    0.10    0.80
   3   0  -6    0.90    1.00
   3   0  -6    0.80    0.50
  -2   0   6   32.80    1.40
   2   0  -6   31.40    1.50
  -2   0   6   33.70    1.60
   2   0  -6   32.80    1.30
   2   0  -6   28.90    2.00
  -2   0   6   30.10    2.00
   2   0  -6   32.20    1.70
   1   0  -6    0.60    0.40
   1   0  -6    0.40    0.50
  -1   0   6    1.40    0.80
   1   0  -6    0.30    0.80
  -1   0   6    0.40    0.40
   0   0  -6 6953.30  194.08
   0   0   6 6949.40  192.88
   0   0  -6 6883.61  194.68
   0   0   6 6581.04  193.48
  -1   0  -6   -0.10    0.50
  -1   0  -6   -0.40    0.50
   1   0   6    0.50    0.50
   1   0   6   -0.20    0.60
   1   0   6   -0.10    0.50
  -1   0  -6    0.20    0.60
  -2   0  -6  826.82   23.40
  -2   0  -6  790.82   23.50
  -2   0  -6  809.02   23.50
   2   0   6  822.42   23.50
   2   0   6  806.42   23.60
   2   0   6  790.82   23.50
   3   0   6    0.40    0.70
  -3   0  -6    0.60    0.90
   3   0   6   -1.10    0.80
  -3   0  -6    0.70    0.70
  -3   0  -6   -0.90    0.60
   3   0   6   -0.70    0.80
  -4   0  -6  123.49    4.50
   4   0   6  118.59    4.90
   4   0   6  121.59    4.70
   4   0   6  125.89    4.60
  -4   0  -6  128.89    5.00
  -5   0  -6   -1.80    1.20
  -5   0  -6   -0.40    0.70
   5   0   6   -0.70    0.90
  -6   0  -6  208.78    6.40
   6   0   6  203.28    7.10
  -6   0  -6  220.98    7.00
  -6   0  -6  203.48    7.80
  -7   0  -6    2.20    1.90
  -7   0  -6    2.70    1.20
   7   0   6    0.70    1.40
  -8   0  -6   -0.90    2.30
  -8   0  -6   -1.20    1.20
  -9   0  -6   -1.10    1.30
  -9   0  -6    1.20    2.70
 -10  -1   6   -0.80    2.20
  10  -1  -6   -2.30    2.10
  10  -1  -6    1.40    2.50
 -10   1   6    3.70    2.30
  10   1  -6   -0.80    2.30
 -10   1   6    2.90    2.40
  -9  -1   6   12.90    2.20
  -9  -1   6   16.40    2.50
   9  -1  -6   18.40    2.40
   9  -1  -6   18.50    2.40
   9  -1  -6   16.60    2.60
   9   1  -6   16.70    2.40
   9   1  -6   17.70    2.50
  -9   1   6   18.10    2.50
   9   1  -6   16.20    2.40
  -9   1   6   20.20    2.50
  -8  -1   6   -1.50    1.50
   8  -1  -6   -0.80    1.60
   8  -1  -6   -0.40    1.60
   8  -1  -6   -0.40    1.40
  -8  -1   6   -1.50    1.30
   8   1  -6    0.60    1.60
   8   1  -6    3.70    1.40
   8   1  -6   -0.60    1.30
  -8   1   6   -0.40    1.50
  -8   1   6    2.20    1.50
   7  -1  -6    4.90    1.40
   7  -1  -6    3.00    1.40
  -7  -1   6    3.40    1.30
  -7  -1   6    3.80    1.30
   7  -1  -6    5.30    1.50
   7   1  -6    5.50    1.40
   7   1  -6    5.10    1.40
  -7   1   6    5.10    1.40
   7   1  -6    5.10    1.30
  -7   1   6    5.50    1.40
   6  -1  -6   10.80    1.60
  -6  -1   6   11.20    1.60
   6  -1  -6   12.20    1.70
   6  -1  -6   11.70    1.70
   6  -1  -6    6.80    2.10
  -6  -1   6   12.80    1.50
   6   1  -6   10.50    1.40
   6   1  -6   11.70    1.70
  -6   1   6   13.10    1.50
   6   1  -6   11.50    1.60
  -6   1   6   10.10    1.40
   5  -1  -6    3.60    0.60
   5  -1  -6    1.20    1.30
  -5  -1   6    2.90    0.80
  -5  -1   6    2.10    0.80
   5  -1  -6    2.60    1.00
   5  -1  -6    5.30    1.30
   5  -1  -6    2.20    0.90
   5  -1  -6    4.20    1.00
  -5   1   6    1.70    0.90
   5   1  -6    4.70    1.20
   5   1  -6    3.80    0.90
   5   1  -6    4.00    1.00
   5   1  -6    6.80    1.60
  -5   1   6    3.50    0.90
   5   1  -6    4.20    0.90
   5   1  -6    4.10    0.60
  -5   1   6    3.30    1.20
  -4  -1   6   -0.10    0.80
   4  -1  -6   -0.30    0.60
   4  -1  -6    0.20    0.50
  -4  -1   6    0.20    0.50
   4  -1  -6    0.50    0.70
   4  -1  -6    0.90    1.00
   4  -1  -6    0.70    1.00
   4   1  -6    0.00    0.70
  -4   1   6    1.70    1.00
   4   1  -6    0.50    0.90
  -4   1   6   -0.20    0.60
   4   1  -6    0.20    0.60
   4   1  -6    0.30    0.60
   4   1  -6    1.60    1.00
   4   1  -6    0.30    0.40
   3  -1  -6  167.88    5.10
   3  -1  -6  156.08    5.30
   3  -1  -6  160.48    5.20
   3  -1  -6  159.58    5.80
  -3  -1   6  177.28    5.20
  -3  -1   6  158.88    5.60
   3  -1  -6  163.18    5.10
  -3   1   6  162.68    5.20
  -3   1   6  153.58    5.70
   3   1  -6  163.88    5.00
   3   1  -6  160.18    5.80
   3   1  -6  163.18    5.10
   3   1  -6  156.88    5.30
   3   1  -6  158.48    5.70
   3   1  -6  156.58    5.10
  -3   1   6  143.69    5.20
  -2  -1   6   28.40    1.20
   2  -1  -6   25.50    1.60
   2  -1  -6   29.30    1.90
  -2  -1   6   29.10    1.70
   2  -1  -6   26.90    1.40
   2  -1  -6   25.70    1.40
   2  -1  -6   28.90    1.40
  -2  -1   6   26.40    1.80
   2   1  -6   24.20    1.80
  -2   1   6   25.90    1.90
  -2   1   6   28.80    1.70
  -2   1   6   29.60    1.50
   2   1  -6   26.90    1.90
   2   1  -6   27.30    1.20
   2   1  -6   25.10    1.50
   2   1  -6   26.60    1.10
  -1  -1   6    4.10    0.50
   1  -1  -6    5.60    0.80
   1  -1  -6    3.10    0.90
   1  -1  -6    2.40    0.60
  -1  -1   6    2.80    0.90
  -1   1   6    2.80    0.60
   1   1  -6    2.50    0.70
  -1   1   6    3.30    1.40
   1   1  -6    2.20    0.80
  -1   1   6    3.80    0.60
   1   1  -6    3.90    0.50
   0  -1   6  419.06   12.40
   0  -1   6  414.66   12.70
   0  -1  -6  421.66   12.40
   0  -1  -6  407.26   12.60
   0   1  -6  428.56   12.30
   0   1   6  402.66   12.80
   0   1   6  445.56   12.40
   0   1  -6  411.06   12.60
   1  -1   6  277.77    8.80
   1  -1   6  283.17    8.80
   1  -1   6  288.97    8.60
  -1  -1  -6  280.37    8.80
  -1  -1  -6  289.37    8.80
   1   1   6  276.97    9.00
  -1   1  -6  297.67    8.90
  -1   1  -6  272.97    8.80
   1   1   6  277.37    8.80
   2  -1   6 1130.19   32.50
  -2  -1  -6 1128.29   32.50
   2  -1   6 1144.79   32.30
  -2  -1  -6 1071.89   32.30
  -2   1  -6 1094.19   32.40
  -2   1  -6 1123.59   32.30
   2   1   6 1169.08   32.40
   2   1   6 1128.39   32.50
  -2   1  -6 1138.19   32.30
   2   1   6 1129.59   32.40
  -3  -1  -6   96.99    3.60
   3  -1   6  101.19    3.90
  -3  -1  -6   98.29    3.70
  -3  -1  -6   97.39    4.00
   3  -1   6   97.09    3.90
  -3   1  -6   98.19    3.50
  -3   1  -6   92.89    3.90
   3   1   6   97.89    3.90
  -3   1  -6   98.49    3.80
   3   1   6   99.19    4.00
   3   1   6   93.59    3.80
   4  -1   6    5.30    1.30
  -4  -1  -6    5.10    1.30
  -4  -1  -6    6.10    1.10
   4  -1   6    4.50    1.20
  -4  -1  -6    7.10    1.00
  -4   1  -6    6.00    1.30
   4   1   6    5.30    1.20
  -4   1  -6    6.30    0.80
   4   1   6    4.70    1.10
  -4   1  -6    5.10    1.00
  -5  -1  -6   39.20    1.90
  -5  -1  -6   40.60    3.00
  -5  -1  -6   41.80    2.20
  -5   1  -6   40.30    2.30
  -5   1  -6   41.90    2.90
   5   1   6   41.40    2.60
   5   1   6   36.20    2.50
  -5   1  -6   40.90    1.70
  -6  -1  -6  125.89    5.70
  -6  -1  -6  125.19    4.30
  -6  -1  -6  128.49    4.70
  -6   1  -6  129.89    4.10
   6   1   6  127.99    5.10
  -6   1  -6  134.89    4.80
  -6   1  -6  127.49    5.60
   7  -1   6   27.10    2.80
  -7  -1  -6   34.30    3.80
  -7  -1  -6   36.40    2.30
  -7   1  -6   35.80    2.40
  -7   1  -6   38.10    3.60
   7   1   6   37.80    2.90
  -8  -1  -6   10.60    2.80
  -8  -1  -6   14.90    2.00
   8   1   6   10.90    2.20
  -8   1  -6   12.30    2.90
  -8   1  -6   11.20    1.70
  -9  -1  -6    3.20    1.40
  -9  -1  -6   -1.00    2.50
  -9   1  -6    4.20    2.70
  -9   1  -6    1.10    1.50
  10  -2  -6    1.00    2.50
  10  -2  -6    6.70    2.40
 -10  -2   6    4.30    2.40
 -10   2   6    2.90    2.40
  10   2  -6    4.20    2.50
 -10   2   6    5.30    2.40
  -9  -2   6   24.20    3.00
   9  -2  -6   24.20    3.30
   9  -2  -6   22.30    3.10
   9   2  -6   23.00    2.60
   9   2  -6   24.00    3.00
   9   2  -6   22.50    3.10
  -9   2   6   24.40    3.20
  -9   2   6   20.90    2.60
  -8  -2   6   37.60    3.00
   8  -2  -6   41.20    3.00
   8  -2  -6   45.70    2.80
   8  -2  -6   37.00    3.40
  -8   2   6   41.00    3.00
  -8   2   6   37.80    3.20
   8   2  -6   41.80    2.70
   8   2  -6   37.10    2.80
   8   2  -6   39.70    3.10
   7  -2  -6   39.00    2.70
  -7  -2   6   36.00    2.40
   7  -2  -6   41.10    2.60
   7  -2  -6   33.40    3.40
   7   2  -6   39.60    2.50
   7   2  -6   38.80    2.50
   7   2  -6   39.90    2.70
  -7   2   6   39.10    2.60
   7   2  -6   38.40    1.80
   6  -2  -6   85.09    4.30
  -6  -2   6   90.09    3.50
   6  -2  -6   87.89    3.80
   6  -2  -6   89.39    3.90
   6  -2  -6   87.79    3.90
   6   2  -6   89.99    3.60
   6   2  -6   78.09    3.80
  -6   2   6   85.49    3.70
   6   2  -6   89.29    3.00
  -6   2   6   87.69    3.70
   6   2  -6   87.59    3.60
   6   2  -6   89.29    3.80
  -6   2   6   87.29    3.90
   5  -2  -6   14.40    1.40
   5  -2  -6   12.10    1.80
   5  -2  -6   11.40    1.60
   5  -2  -6   13.40    1.70
  -5  -2   6   11.60    1.20
  -5   2   6   12.10    1.70
   5   2  -6   11.80    1.40
  -5   2   6   10.80    1.30
   5   2  -6   10.90    1.30
   5   2  -6   14.10    1.70
   5   2  -6   11.40    1.60
   5   2  -6   12.30    0.90
  -5   2   6   11.90    1.40
  -4  -2   6   13.40    1.00
   4  -2  -6   12.40    1.30
   4  -2  -6   14.50    1.40
   4  -2  -6   11.40    1.50
   4  -2  -6   14.00    1.30
  -4   2   6   13.40    1.40
   4   2  -6   12.60    1.60
   4   2  -6   12.80    0.90
  -4   2   6   12.10    1.60
   4   2  -6   12.90    1.10
   4   2  -6   10.40    1.20
   4   2  -6   11.60    1.40
   3  -2  -6    3.20    0.80
  -3  -2   6    4.40    0.80
   3  -2  -6    4.90    0.70
   3  -2  -6    3.30    1.10
   3  -2  -6    4.10    0.70
  -3  -2   6    4.10    1.00
   3  -2  -6    3.40    0.80
   3   2  -6    4.90    0.60
  -3   2   6    4.70    1.20
   3   2  -6    2.90    0.70
  -3   2   6    3.60    0.70
   3   2  -6    4.60    0.60
   3   2  -6    5.00    1.20
   3   2  -6    1.90    0.90
  -3   2   6    2.80    0.70
   3   2  -6    2.70    0.60
  -2  -2   6  713.73   21.90
   2  -2  -6  771.52   22.20
   2  -2  -6  791.52   21.60
   2  -2  -6  742.43   21.70
   2  -2  -6  737.23   21.80
   2   2  -6  738.33   21.20
  -2   2   6  749.42   22.20
   2   2  -6  732.03   21.70
   2   2  -6  771.72   22.20
   2   2  -6  725.63   22.00
   2   2  -6  743.13   21.20
  -2   2   6  780.42   21.70
   1  -2  -6   69.49    2.90
  -1  -2   6   75.29    3.00
   1  -2  -6   69.09    2.60
  -1  -2   6   75.19    2.30
   1  -2  -6   71.59    2.80
   1  -2  -6   67.29    3.00
   1   2  -6   70.09    3.00
   1   2  -6   71.09    2.30
   1   2  -6   71.69    3.10
  -1   2   6   71.49    2.70
   1   2  -6   70.39    2.80
  -1   2   6   69.79    3.20
  -1   2   6   75.19    2.70
   0  -2   6   47.40    2.50
   0  -2  -6   45.00    2.30
   0  -2  -6   44.70    2.10
   0  -2  -6   43.30    2.10
   0  -2   6   46.70    1.70
   0  -2   6   46.90    2.20
   0   2   6   47.30    2.10
   0   2   6   44.80    2.50
   0   2   6   45.30    2.10
   0   2  -6   47.10    2.20
   0   2  -6   46.00    2.60
   0   2  -6   47.20    1.80
   1  -2   6  293.27    9.40
  -1  -2  -6  295.07    9.30
  -1  -2  -6  306.37    9.50
  -1  -2  -6  299.07    9.40
   1  -2   6  309.97    9.10
   1  -2   6  300.57    9.30
  -1   2  -6  303.77    9.40
  -1   2  -6  304.87    9.10
   1   2   6  296.67    9.60
   1   2   6  305.97    9.30
  -1   2  -6  282.97    9.30
   1   2   6  304.47    9.30
  -2  -2  -6  272.77    8.80
  -2  -2  -6  267.37    8.50
  -2  -2  -6  266.57    8.50
   2  -2   6  272.57    8.70
  -2   2  -6  273.77    8.50
  -2   2  -6  272.07    8.50
  -2   2  -6  260.27    8.50
   2   2   6  276.67    8.70
   2   2   6  275.27    8.50
   2   2   6  274.97    8.80
   3  -2   6   60.39    2.50
   3  -2   6   57.89    2.80
  -3  -2  -6   57.79    3.00
  -3  -2  -6   58.49    2.50
   3  -2   6   55.29    2.80
  -3  -2  -6   61.09    2.70
   3   2   6   58.39    2.90
   3   2   6   61.39    3.00
  -3   2  -6   58.69    2.70
   3   2   6   57.49    2.70
  -3   2  -6   59.39    2.40
  -3   2  -6   56.59    2.80
  -4  -2  -6  161.58    5.50
  -4  -2  -6  153.08    5.90
   4  -2   6  149.39    5.80
   4  -2   6  155.48    5.10
  -4  -2  -6  157.28    5.30
  -4   2  -6  163.28    5.00
  -4   2  -6  164.28    5.80
  -4   2  -6  158.58    5.50
   4   2   6  156.88    5.70
   4   2   6  152.28    5.50
  -5  -2  -6   -0.10    1.80
  -5  -2  -6    1.10    0.80
   5  -2   6    1.70    0.70
  -5  -2  -6    1.60    0.90
   5   2   6    3.10    1.10
  -5   2  -6    2.40    1.30
  -5   2  -6    0.40    0.90
   5   2   6    0.00    1.20
  -6  -2  -6   35.30    2.10
  -6  -2  -6   28.80    2.10
  -6  -2  -6   30.50    3.30
   6  -2   6   28.80    1.60
  -6   2  -6   30.50    1.20
   6   2   6   34.20    2.70
  -6   2  -6   29.50    2.90
  -6   2  -6   33.20    2.20
  -7  -2  -6   18.50    3.00
  -7  -2  -6   13.60    1.70
  -7  -2  -6   15.50    1.80
  -7   2  -6   14.50    1.90
   7   2   6   17.80    3.50
  -7   2  -6   13.60    2.40
  -8  -2  -6   10.50    3.00
  -8  -2  -6   11.00    1.50
   8   2   6    7.60    2.30
  -8   2  -6    9.30    1.60
  -8   2  -6    8.10    2.60
  -9  -2  -6    1.50    1.30
  -9  -2  -6   -6.10    2.90
  -9   2  -6   -1.30    1.40
  -9   2  -6    3.50    2.70
   9  -3  -6   -0.40    1.70
  -9  -3   6    0.90    1.90
   9   3  -6    3.40    1.70
   9   3  -6    2.30    1.80
  -9   3   6    1.80    2.00
  -9   3   6   -2.10    1.70
   8  -3  -6   -1.40    1.30
   8  -3  -6   -0.60    1.60
  -8  -3   6    0.30    1.50
   8  -3  -6   -0.10    1.50
  -8   3   6    0.60    1.50
   8   3  -6    1.40    1.40
  -8   3   6    2.10    1.60
   8   3  -6   -2.60    1.30
   7  -3  -6   13.70    2.60
   7  -3  -6   10.20    1.70
   7  -3  -6    7.00    1.70
  -7  -3   6    8.50    1.40
   7   3  -6    7.20    1.50
  -7   3   6    9.70    1.80
  -7   3   6    9.20    1.60
   7   3  -6    7.40    1.40
   7   3  -6    7.10    0.90
   6  -3  -6    0.90    1.50
   6  -3  -6    2.40    1.20
  -6  -3   6    1.90    0.90
   6  -3  -6    0.60    1.30
   6  -3  -6    0.70    1.20
   6   3  -6   -0.20    0.90
   6   3  -6    2.80    1.60
  -6   3   6    0.50    1.00
   6   3  -6    0.80    0.50
  -6   3   6    0.40    1.00
   6   3  -6    2.30    1.20
  -6   3   6    3.30    1.40
   5  -3  -6   21.40    1.90
  -5  -3   6   18.20    1.40
   5  -3  -6   21.40    1.90
   5  -3  -6   18.80    2.20
   5   3  -6   21.40    1.90
   5   3  -6   21.10    1.60
   5   3  -6   21.80    1.50
   5   3  -6   19.50    1.00
   5   3  -6   22.50    1.70
  -5   3   6   21.30    2.20
  -5   3   6   17.00    1.70
   4  -3  -6   82.69    3.70
   4  -3  -6   86.59    3.40
   4  -3  -6   81.19    3.30
  -4  -3   6   82.89    2.80
   4  -3  -6   85.29    3.50
   4   3  -6   83.19    2.90
  -4   3   6   78.49    3.70
   4   3  -6   81.69    3.60
   4   3  -6   85.29    3.20
   4   3  -6   83.49    3.10
   4   3  -6   82.99    3.20
   4   3  -6   80.59    3.90
  -4   3   6   83.59    3.40
   3  -3  -6   45.40    2.10
   3  -3  -6   48.90    2.40
   3  -3  -6   51.79    2.40
   3  -3  -6   51.69    2.10
  -3  -3   6   51.89    2.10
   3  -3  -6   51.49    2.70
  -3   3   6   51.09    2.80
   3   3  -6   50.59    2.70
   3   3  -6   49.99    1.80
  -3   3   6   49.90    2.30
   3   3  -6   49.50    2.00
   3   3  -6   52.39    2.60
   3   3  -6   52.89    1.90
   3   3  -6   49.50    2.20
  -3   3   6   47.90    2.40
  -2  -3   6    4.00    0.70
   2  -3  -6    2.90    0.80
   2  -3  -6    1.80    0.60
   2  -3  -6    3.70    1.00
   2  -3  -6    2.70    0.80
   2   3  -6    1.80    0.90
   2   3  -6    3.20    0.40
   2   3  -6    1.80    0.90
   2   3  -6    2.20    0.40
  -2   3   6    2.90    0.70
  -2   3   6    1.30    0.70
   2   3  -6    2.00    0.70
  -2   3   6    1.80    1.00
  -1  -3   6  430.46   13.30
   1  -3  -6  448.46   13.60
   1  -3  -6  423.06   13.20
  -1  -3   6  450.35   13.70
   1  -3  -6  449.66   13.10
   1  -3  -6  432.76   13.30
   1   3  -6  426.86   13.20
  -1   3   6  479.35   13.20
   1   3  -6  435.66   12.50
  -1   3   6  459.25   13.20
   1   3  -6  432.86   13.40
   1   3  -6  445.76   13.70
  -1   3   6  438.66   13.70
   0  -3   6  793.22   23.20
   0  -3   6  804.82   23.30
   0  -3   6  800.82   22.70
   0  -3  -6  769.92   23.00
   0  -3  -6  792.22   23.30
   0  -3  -6  768.32   23.20
   0  -3  -6  807.02   23.50
   0   3  -6  800.02   22.70
   0   3  -6  834.52   23.50
   0   3   6  821.12   23.20
   0   3  -6  787.22   23.20
   0   3   6  826.52   23.10
   0   3  -6  801.12   23.30
   0   3   6  795.52   23.60
  -1  -3  -6    0.40    0.70
  -1  -3  -6   -0.80    0.50
   1  -3   6    0.70    0.50
  -1  -3  -6    0.50    0.70
   1  -3   6    1.30    0.70
   1  -3   6    0.60    0.60
  -1   3  -6   -0.60    0.50
   1   3   6    0.50    0.60
   1   3   6    0.10    0.60
   1   3   6    0.60    0.90
  -1   3  -6    0.70    0.50
  -1   3  -6    0.50    0.80
  -1   3  -6    1.20    0.70
  -2  -3  -6   33.90    2.10
  -2  -3  -6   29.80    1.80
   2  -3   6   29.50    1.90
  -2  -3  -6   29.20    1.70
  -2   3  -6   30.10    1.70
   2   3   6   28.10    1.90
  -2   3  -6   29.60    1.70
   2   3   6   32.40    1.70
   2   3   6   30.30    2.10
  -2   3  -6   31.40    1.80
  -3  -3  -6  216.88    7.00
  -3  -3  -6  222.68    7.50
  -3  -3  -6  214.38    7.00
   3  -3   6  215.38    7.20
   3  -3   6  217.58    6.60
   3   3   6  210.58    7.40
  -3   3  -6  215.18    7.10
   3   3   6  208.68    7.40
  -3   3  -6  203.78    7.00
  -3   3  -6  216.28    6.80
  -3   3  -6  219.68    6.70
   3   3   6  214.68    7.00
   4  -3   6   24.10    1.30
  -4  -3  -6   28.20    2.50
  -4  -3  -6   25.60    1.80
  -4  -3  -6   22.60    1.60
   4  -3   6   27.80    2.20
   4   3   6   24.90    1.90
  -4   3  -6   24.80    1.80
  -4   3  -6   25.70    1.30
  -4   3  -6   27.60    2.10
  -4   3  -6   26.80    1.40
   4   3   6   26.10    2.30
  -5  -3  -6  163.58    5.60
  -5  -3  -6  168.28    6.70
  -5  -3  -6  167.38    5.70
   5  -3   6  168.58    5.00
   5   3   6  156.88    5.90
   5   3   6  169.28    6.30
  -5   3  -6  169.38    6.30
  -5   3  -6  163.38    5.00
  -5   3  -6  168.18    4.90
  -5   3  -6  176.88    5.90
  -6  -3  -6   72.29    3.20
  -6   3  -6   72.19    3.90
  -6   3  -6   80.29    3.40
   6   3   6   65.09    3.60
   6   3   6   74.19    3.90
  -7  -3  -6    3.70    1.10
  -7  -3  -6    3.10    2.40
   7   3   6    3.40    1.90
  -7   3  -6    4.40    2.00
  -7   3  -6    6.20    1.40
  -8  -3  -6   -0.60    1.00
  -8  -3  -6   -5.20    2.50
  -8   3  -6   -0.40    2.20
   8   3   6    0.60    2.20
  -8   3  -6   -0.20    1.40
  -9  -3  -6   -2.00    3.10
  -9   3  -6   -1.30    1.50
  -9   3  -6   -1.30    2.40
  -9  -4   6   -1.20    1.80
   9  -4  -6    3.90    2.10
   9  -4  -6    0.40    2.20
   9   4  -6    1.70    1.80
  -9   4   6   -1.90    2.00
  -9   4   6    2.20    2.00
   8  -4  -6    2.80    1.70
   8  -4  -6    1.30    1.50
  -8  -4   6    3.50    1.60
   8  -4  -6    0.40    1.90
  -8   4   6    4.80    1.70
  -8   4   6    3.40    1.80
   8   4  -6    2.90    1.60
  -7  -4   6   15.50    2.00
   7  -4  -6   19.30    2.50
   7  -4  -6   14.90    2.00
  -7   4   6   17.50    2.50
   7   4  -6   10.80    2.40
  -7   4   6   18.10    2.10
  -7   4   6   17.50    2.10
   7   4  -6   14.50    1.70
   6  -4  -6    3.60    1.60
   6  -4  -6    3.10    1.40
   6  -4  -6    2.40    1.30
  -6  -4   6    3.90    1.10
   6  -4  -6    1.60    1.40
   6   4  -6    2.20    1.30
  -6   4   6    4.10    1.20
   6   4  -6    5.00    0.70
  -6   4   6    4.10    1.60
   6   4  -6    3.40    1.40
   6   4  -6    2.60    1.00
  -5  -4   6   11.50    1.20
   5  -4  -6   11.80    1.70
   5  -4  -6   10.10    1.50
   5  -4  -6    9.30    1.70
  -5   4   6   11.30    1.50
   5   4  -6   11.10    1.40
   5   4  -6   11.20    1.50
  -5   4   6   14.40    1.90
   5   4  -6   10.40    1.30
  -4  -4   6    8.00    0.80
   4  -4  -6   10.20    1.50
   4  -4  -6    8.10    1.20
   4  -4  -6   11.30    1.60
   4   4  -6    9.00    0.90
   4   4  -6    7.40    0.80
   4   4  -6   11.10    1.40
  -4   4   6   10.40    1.70
  -4   4   6   10.40    1.40
   4   4  -6    9.10    1.30
   4   4  -6   10.20    1.10
  -3  -4   6  112.39    3.70
   3  -4  -6  107.29    4.00
   3  -4  -6  110.19    3.70
  -3  -4   6   97.49    4.40
   3  -4  -6  106.39    4.30
   3  -4  -6  108.29    4.10
   3   4  -6  106.89    3.80
  -3   4   6  102.79    3.90
   3   4  -6   98.99    4.30
   3   4  -6  112.19    4.20
   3   4  -6  111.09    3.40
  -3   4   6  106.19    4.50
   3   4  -6  109.29    3.30
  -2  -4   6    9.50    1.50
   2  -4  -6   10.00    1.30
   2  -4  -6   11.30    1.40
  -2  -4   6    8.20    1.00
   2  -4  -6   10.40    1.30
   2  -4  -6    8.20    0.90
   2   4  -6    9.00    1.30
   2   4  -6   11.90    1.30
  -2   4   6    9.90    1.10
  -2   4   6   11.10    1.60
  -2   4   6    8.50    1.20
   2   4  -6    9.50    1.10
  -1  -4   6  989.10   28.80
   1  -4  -6  964.70   28.40
   1  -4  -6  999.90   28.70
   1  -4  -6 1032.70   28.20
   1  -4  -6  957.80   28.50
   1   4  -6  948.21   28.30
   1   4  -6 1000.20   28.70
  -1   4   6 1026.70   28.50
  -1   4   6  969.90   28.90
   1   4  -6  967.80   28.50
   0  -4  -6  162.08    5.30
   0  -4  -6  166.28    5.70
   0  -4   6  157.88    5.50
   0  -4  -6  161.08    5.60
   0  -4  -6  153.08    5.40
   0  -4   6  156.98    4.80
   0   4  -6  162.48    5.50
   0   4   6  167.88    5.60
   0   4  -6  166.88    5.70
   0   4  -6  159.08    5.40
   0   4  -6  163.48    4.80
   0   4   6  172.88    5.40
   0   4   6  162.08    6.00
  -1  -4  -6  162.58    5.80
  -1  -4  -6  152.88    5.20
  -1  -4  -6  163.28    5.50
   1  -4   6  163.68    5.60
   1  -4   6  164.68    5.20
  -1  -4  -6  165.08    5.70
   1   4   6  159.58    6.00
   1   4   6  165.98    5.30
   1   4   6  168.28    5.60
  -1   4  -6  156.18    5.40
  -1   4  -6  165.98    5.10
  -1   4  -6  162.68    5.40
  -2  -4  -6   70.69    3.30
   2  -4   6   66.39    3.10
  -2  -4  -6   72.09    3.00
  -2   4  -6   69.99    3.00
   2   4   6   69.39    3.20
  -2   4  -6   69.09    2.70
   2   4   6   74.29    2.90
  -2   4  -6   69.69    2.90
  -2   4  -6   72.09    2.80
   2   4   6   73.39    3.50
   3  -4   6   36.70    2.20
  -3  -4  -6   38.20    2.10
  -3  -4  -6   39.70    2.60
  -3  -4  -6   34.50    2.30
   3   4   6   38.40    2.60
   3   4   6   37.00    2.00
  -3   4  -6   39.20    2.00
  -3   4  -6   37.00    2.10
  -3   4  -6   38.40    2.00
  -3   4  -6   37.50    1.70
  -4  -4  -6    3.30    1.40
   4  -4   6    4.80    1.60
  -4  -4  -6    5.20    1.10
   4   4   6    6.80    1.60
  -4   4  -6    4.30    0.90
  -4   4  -6    6.70    1.30
  -4   4  -6    4.80    0.70
   4   4   6    5.10    1.10
  -4   4  -6    5.70    0.80
  -5  -4  -6   35.90    2.10
  -5  -4  -6   37.50    3.20
  -5   4  -6   38.40    2.30
   5   4   6   33.80    2.30
   5   4   6   33.30    2.80
  -5   4  -6   38.60    2.70
  -6  -4  -6  427.46   12.90
  -6  -4  -6  447.16   14.50
   6   4   6  399.26   13.20
  -6   4  -6  427.66   14.50
   6   4   6  440.46   13.90
  -6   4  -6  426.86   13.20
  -7  -4  -6    9.10    1.30
  -7  -4  -6    7.40    2.70
  -7   4  -6   13.40    2.40
  -7   4  -6   11.30    1.60
   7   4   6   13.80    2.50
  -8  -4  -6   -1.00    2.80
  -8  -4  -6   -1.30    1.40
  -8   4  -6    1.20    1.40
   8   4   6   -0.50    2.30
  -8   4  -6    0.80    2.20
  -9  -4  -6    5.90    3.40
  -9   4  -6    0.90    1.60
  -9   4  -6    5.90    2.70
   9  -5  -6   -1.20    2.40
   9  -5  -6    0.90    2.00
  -9  -5   6    4.20    1.90
   9   5  -6    4.00    1.90
  -9   5   6   -1.60    2.00
  -8  -5   6    3.00    1.60
   8  -5  -6   -4.20    2.00
   8   5  -6   -0.30    1.60
  -8   5   6    2.40    1.70
   7  -5  -6    6.70    1.70
  -7  -5   6    5.10    1.40
   7  -5  -6    5.60    1.90
  -7   5   6    7.40    1.80
   7   5  -6    8.00    1.70
  -7   5   6    5.20    1.40
   7   5  -6    5.70    1.20
  -6  -5   6   73.79    3.10
   6  -5  -6   75.39    3.90
   6  -5  -6   67.49    3.70
   6   5  -6   75.89    2.40
  -6   5   6   77.99    3.60
   6   5  -6   71.49    3.90
   6   5  -6   70.59    3.40
  -6   5   6   68.39    3.80
  -5  -5   6    6.80    0.90
   5  -5  -6    6.80    1.50
   5  -5  -6    5.40    1.40
   5  -5  -6    6.40    1.40
  -5   5   6    6.60    1.30
   5   5  -6    5.10    1.30
   5   5  -6    4.80    0.60
  -5   5   6    4.40    1.70
   4  -5  -6  119.09    4.70
   4  -5  -6  128.89    4.70
   4  -5  -6  120.59    4.80
  -4  -5   6  120.69    3.80
   4   5  -6  123.29    4.10
   4   5  -6  116.99    3.80
  -4   5   6  122.39    4.60
   4   5  -6  120.09    3.80
   4   5  -6  125.59    4.70
  -4   5   6  113.79    5.10
   3  -5  -6   62.79    2.90
  -3  -5   6   59.29    2.30
   3  -5  -6   57.99    3.00
   3  -5  -6   60.69    3.00
  -3   5   6   62.49    2.80
   3   5  -6   59.99    2.80
   3   5  -6   52.09    2.70
  -3   5   6   58.29    3.40
   2  -5  -6   55.89    2.10
  -2  -5   6   51.19    2.50
   2  -5  -6   50.09    2.60
   2  -5  -6   51.49    2.50
  -2  -5   6   46.60    2.80
   2  -5  -6   47.30    2.50
   2   5  -6   50.09    2.50
   2   5  -6   50.89    2.20
  -2   5   6   49.20    3.00
   2   5  -6   43.40    2.80
  -2   5   6   45.50    2.40
  -2   5   6   45.50    2.40
   1  -5  -6   12.30    1.40
  -1  -5   6   12.80    1.60
   1  -5  -6   10.90    1.40
   1  -5  -6   12.80    1.00
   1  -5  -6   14.60    1.60
  -1  -5   6   11.40    1.30
  -1   5   6   10.50    1.20
  -1   5   6   12.70    1.80
  -1   5   6   10.90    2.00
   1   5  -6   12.50    1.40
   1   5  -6   13.30    1.70
   1   5  -6   12.10    1.20
   0  -5  -6  117.99    4.50
   0  -5  -6  112.39    4.30
   0  -5   6  117.49    3.60
   0  -5   6  120.69    4.30
   0  -5   6  113.89    4.50
   0  -5  -6  112.79    4.40
   0  -5  -6  124.49    4.00
   0  -5   6  114.99    3.50
   0   5  -6  119.19    4.20
   0   5   6  121.99    4.90
   0   5  -6  117.19    4.20
   0   5  -6  118.69    3.50
   0   5  -6  119.89    4.50
   1  -5   6    9.20    1.00
  -1  -5  -6   11.50    1.50
  -1  -5  -6    7.30    1.30
  -1  -5  -6    9.80    1.10
  -1  -5  -6    8.70    1.30
   1  -5   6   10.10    1.30
   1   5   6    9.40    1.00
  -1   5  -6    8.80    0.80
  -1   5  -6    8.80    1.30
   1   5   6   10.60    1.60
  -1   5  -6    9.80    1.20
  -1   5  -6    7.30    1.10
   2  -5   6   60.49    2.60
  -2  -5  -6   55.29    2.70
  -2  -5  -6   58.29    3.10
   2  -5   6   55.39    2.90
  -2  -5  -6   54.49    2.30
  -2  -5  -6   59.39    2.70
  -2   5  -6   61.59    2.40
   2   5   6   61.19    3.30
  -2   5  -6   58.59    2.30
  -2   5  -6   52.29    2.50
   2   5   6   55.39    2.90
   2   5   6   62.09    2.50
  -3  -5  -6   45.20    2.40
  -3  -5  -6   43.90    2.90
   3  -5   6   42.50    2.50
  -3   5  -6   44.60    1.80
  -3   5  -6   50.09    2.30
   3   5   6   46.50    2.20
   3   5   6   43.20    3.00
  -3   5  -6   46.90    2.30
  -3   5  -6   45.10    2.30
  -4  -5  -6   20.70    1.80
  -4  -5  -6   26.60    2.70
  -4   5  -6   22.50    1.00
  -4   5  -6   26.70    1.90
   4   5   6   24.50    2.30
  -4   5  -6   22.00    1.50
   4   5   6   26.00    1.70
  -4   5  -6   26.00    2.10
  -5  -5  -6   14.30    1.60
  -5  -5  -6   15.10    2.50
  -5   5  -6   12.70    1.60
   5   5   6   11.50    2.20
  -5   5  -6   14.10    1.80
   5   5   6   12.50    1.40
  -6  -5  -6   43.40    2.40
  -6  -5  -6   54.99    4.20
  -6   5  -6   49.90    3.80
   6   5   6   47.70    3.70
   6   5   6   37.40    2.80
  -6   5  -6   50.69    2.80
  -7  -5  -6   25.40    2.10
  -7  -5  -6   27.30    3.70
  -7   5  -6   28.90    2.50
  -7   5  -6   30.40    3.30
  -8  -5  -6   -2.40    3.00
  -8   5  -6    4.40    2.50
  -8   5  -6    0.20    1.50
   8   5   6    3.60    2.60
  -9  -5  -6    6.30    3.50
  -9   5  -6    4.30    3.10
  -9   5  -6   -2.20    1.60
   9   5   6    0.40    3.30
   9  -6  -6   -5.20    2.10
  -9   6   6    4.60    2.10
   9   6  -6    2.50    2.10
  -8  -6   6    6.20    1.80
   8  -6  -6   10.10    2.50
   8   6  -6    9.90    2.30
  -8   6   6    8.30    2.10
   7  -6  -6    1.10    1.70
  -7  -6   6    2.50    1.30
   7  -6  -6   -1.30    1.70
  -7   6   6    0.20    1.90
   7   6  -6   -0.70    1.50
  -7   6   6    2.50    1.70
   6  -6  -6    0.40    1.50
   6  -6  -6    4.30    2.70
  -6  -6   6    0.60    0.90
   6   6  -6   -2.80    1.20
   6   6  -6    1.60    1.50
   6   6  -6    2.30    0.70
  -6   6   6    3.10    1.80
  -6   6   6    0.60    1.30
  -5  -6   6  100.39    3.60
   5  -6  -6  109.69    6.40
   5  -6  -6  106.79    4.90
   5   6  -6  107.79    4.60
  -5   6   6  104.19    4.80
   5   6  -6  105.79    4.40
   5   6  -6  101.49    3.40
  -5   6   6  100.29    4.90
   4  -6  -6  449.56   14.20
   4  -6  -6  472.55   14.10
  -4  -6   6  489.65   13.20
  -4  -6   6  444.46   13.00
   4  -6  -6  453.05   14.60
  -4   6   6  452.35   14.60
  -4   6   6  446.76   13.90
   4   6  -6  444.36   14.00
   4   6  -6  454.15   13.10
   4   6  -6  452.65   13.30
   4   6  -6  453.05   13.20
   3  -6  -6  171.68    6.00
   3  -6  -6  165.78    6.10
  -3  -6   6  168.28    5.40
  -3   6   6  168.88    6.60
   3   6  -6  181.78    6.00
  -3   6   6  162.08    5.90
   2  -6  -6  286.67    9.30
  -2  -6   6  284.47    9.30
   2  -6  -6  290.27   11.00
   2  -6  -6  288.77    9.20
  -2   6   6  284.17    9.80
  -2   6   6  280.57    9.10
   2   6  -6  292.27    9.10
   2   6  -6  284.17    8.70
  -1  -6   6  126.09    4.60
   1  -6  -6  120.89    4.70
  -1  -6   6  129.09    5.00
   1  -6  -6  126.29    4.90
   1  -6  -6  128.09    4.70
   1   6  -6  133.79    4.60
   1   6  -6  119.49    4.80
   1   6  -6  127.89    4.40
  -1   6   6  133.39    5.30
  -1   6   6  124.19    4.60
   0  -6  -6   21.50    1.30
   0  -6  -6   22.60    2.10
   0  -6   6   26.10    1.90
   0  -6   6   20.30    1.10
   0  -6   6   22.10    0.90
   0  -6  -6   22.70    2.00
   0  -6  -6   24.60    1.80
   0  -6   6   22.80    2.00
   0   6  -6   22.60    1.50
   0   6   6   24.30    2.40
   0   6   6   31.50    2.70
   0   6  -6   24.40    1.60
   0   6  -6   23.70    2.00
   1  -6   6   12.40    1.50
  -1  -6  -6    9.80    1.30
  -1  -6  -6   11.60    1.10
   1  -6   6   11.60    1.70
   1  -6   6   11.90    1.10
  -1  -6  -6   11.10    1.60
   1  -6   6   10.40    1.00
  -1   6  -6   10.50    1.20
  -1   6  -6   11.00    1.20
  -1   6  -6   12.30    1.50
  -1   6  -6   10.40    0.80
   1   6   6   12.50    1.80
   2  -6   6  116.49    4.30
  -2  -6  -6  118.09    5.00
  -2  -6  -6  117.69    4.10
  -2  -6  -6  118.39    4.50
  -2   6  -6  120.69    4.40
  -2   6  -6  119.69    4.00
   2   6   6  128.19    4.20
  -2   6  -6  112.79    4.00
  -2   6  -6  120.49    4.50
   2   6   6  128.89    5.20
  -3  -6  -6    4.90    0.80
  -3  -6  -6    2.70    1.40
  -3  -6  -6    4.20    1.10
   3  -6   6    2.30    1.20
  -3   6  -6    4.80    1.10
   3   6   6    4.90    0.90
  -3   6  -6    4.70    0.70
  -3   6  -6    5.50    1.00
   3   6   6    4.20    1.50
  -3   6  -6    4.70    1.10
  -4  -6  -6   80.99    3.50
  -4  -6  -6   81.49    4.50
   4   6   6   80.29    4.40
   4   6   6   87.69    3.30
  -4   6  -6   83.59    3.60
  -4   6  -6   88.19    3.60
  -4   6  -6   84.59    2.70
  -5  -6  -6  121.29    6.50
  -5  -6  -6  123.49    4.50
   5   6   6  127.59    5.70
  -5   6  -6  127.99    4.70
  -5   6  -6  124.59    5.00
   5   6   6  116.69    4.40
  -6  -6  -6   46.50    2.30
  -6  -6  -6   52.19    4.40
  -6   6  -6   50.39    2.90
   6   6   6   48.80    4.90
  -6   6  -6   51.89    3.40
  -7  -6  -6    5.90    3.00
  -7   6  -6    6.20    2.10
   7   6   6    5.80    2.60
  -7   6  -6    7.70    1.60
  -8  -6  -6   19.00    4.00
  -8   6  -6   15.00    2.90
   8   6   6   14.70    3.30
  -8   6  -6   17.30    2.20
   8  -7  -6    4.40    2.30
  -8   7   6    3.00    1.90
   8   7  -6    6.00    2.10
   7  -7  -6    6.30    2.30
  -7   7   6    5.40    1.70
   7   7  -6    5.20    1.70
  -6  -7   6    0.70    1.00
   6  -7  -6    3.60    1.60
  -6   7   6    1.80    1.50
  -6   7   6    7.30    2.10
   6   7  -6    2.90    1.50
   5  -7  -6  255.27    8.80
   5  -7  -6  277.87    9.30
  -5  -7   6  244.88    8.50
  -5   7   6  267.27    8.90
  -5   7   6  264.47    9.40
   5   7  -6  273.87    8.90
   5   7  -6  265.77    8.10
   4  -7  -6  325.07   10.60
   4  -7  -6  338.37   10.50
   4  -7  -6  300.27   10.20
  -4  -7   6  307.87    9.10
   4   7  -6  310.87    9.20
   4   7  -6  304.17    9.20
   4   7  -6  316.97   10.20
  -4   7   6  318.67   10.90
  -4   7   6  323.87   10.20
   3  -7  -6  339.97   10.90
  -3  -7   6  333.57   10.20
   3  -7  -6  352.36   11.20
  -3   7   6  328.27   10.80
   3   7  -6  352.56   10.90
  -3   7   6  344.47   11.60
   2  -7  -6    4.90    1.20
  -2  -7   6    4.60    1.10
   2  -7  -6    1.70    1.20
   2   7  -6    4.00    0.70
  -2   7   6    5.10    1.70
   2   7  -6    4.10    1.10
  -2   7   6    3.90    1.10
   1  -7  -6   71.29    3.70
  -1  -7   6   70.39    3.10
   1  -7  -6   73.69    3.30
  -1   7   6   70.29    3.80
   1   7  -6   75.99    3.10
  -1   7   6   69.89    3.10
   1   7  -6   75.59    2.80
   0  -7  -6    9.70    1.50
   0  -7   6    8.50    1.30
   0  -7   6    9.10    0.70
   0  -7  -6    9.80    1.60
   0  -7   6    9.00    0.90
   0  -7   6   10.50    1.60
   0  -7  -6    9.30    1.40
   0   7  -6    8.90    1.20
   0   7   6   10.40    1.90
   0   7  -6    8.70    1.60
   0   7  -6    9.80    1.20
  -1  -7  -6   51.69    2.10
   1  -7   6   47.40    2.70
  -1  -7  -6   46.30    2.60
  -1  -7  -6   50.89    3.10
   1  -7   6   49.99    2.80
   1  -7   6   47.70    2.20
   1   7   6   50.59    3.40
  -1   7  -6   49.40    2.80
  -1   7  -6   54.09    2.30
  -1   7  -6   48.10    2.30
  -2  -7  -6    0.50    0.60
   2  -7   6   -0.80    0.90
  -2  -7  -6    0.60    1.30
  -2  -7  -6   -0.20    0.90
   2  -7   6    0.20    0.80
  -2   7  -6    0.00    0.70
  -2   7  -6    0.70    0.70
  -2   7  -6    1.40    1.20
   2   7   6   -0.40    1.40
  -2   7  -6   -0.40    0.80
   3  -7   6    0.60    1.20
  -3  -7  -6    2.20    0.70
  -3  -7  -6    0.60    1.10
  -3  -7  -6    2.00    1.70
   3  -7   6    2.90    1.10
  -3   7  -6    1.30    1.00
   3   7   6    1.70    1.80
  -3   7  -6    3.40    0.70
  -3   7  -6    3.60    1.40
   3   7   6    2.40    0.80
  -3   7  -6    1.70    0.90
  -4  -7  -6   46.10    2.10
  -4  -7  -6   45.70    2.60
  -4  -7  -6   50.79    3.80
  -4   7  -6   45.80    2.50
  -4   7  -6   46.80    2.70
  -4   7  -6   51.09    1.90
   4   7   6   56.99    2.30
   4   7   6   49.50    3.70
  -4   7  -6   53.39    3.00
  -5  -7  -6    2.90    1.10
  -5  -7  -6   -0.60    2.10
   5   7   6    0.30    2.00
  -5   7  -6   -2.80    1.20
  -5   7  -6   -0.10    1.00
  -6  -7  -6    1.60    2.40
  -6   7  -6    1.90    1.80
  -6   7  -6   -0.10    1.20
   6   7   6   -1.10    2.20
  -7  -7  -6    0.20    2.70
  -7   7  -6    1.30    2.00
   7   7   6    1.50    2.40
  -7   7  -6    1.90    1.50
  -8  -7  -6   11.90    3.80
   8   7   6   13.10    3.60
  -8   7  -6    9.10    2.70
  -8   7  -6   13.50    2.10
   8  -8  -6   -4.90    2.60
   8   8  -6   -0.50    2.10
  -8   8   6    0.50    2.10
   7  -8  -6    4.90    2.00
   7   8  -6    4.40    2.00
  -7   8   6    6.50    2.20
   6  -8  -6   20.80    2.70
  -6   8   6   19.80    2.90
   6   8  -6   21.30    2.80
  -6   8   6   19.30    2.40
   5  -8  -6    2.60    1.80
   5   8  -6    7.10    1.80
  -5   8   6    6.10    2.30
  -5   8   6    5.60    1.60
   4  -8  -6  363.06   11.00
   4  -8  -6  324.07   11.00
   4   8  -6  306.27    9.40
   4   8  -6  317.27   10.50
  -4   8   6  339.17   10.70
   4   8  -6  320.57    9.30
  -4   8   6  319.17   11.40
   3  -8  -6    6.20    1.40
  -3  -8   6    9.40    1.30
   3  -8  -6    9.00    1.80
  -3   8   6    9.60    2.40
  -3   8   6    7.50    1.40
   3   8  -6    8.10    1.60
  -2  -8   6  106.29    4.20
   2  -8  -6  110.69    4.90
   2  -8  -6  112.59    4.60
   2   8  -6  116.59    4.40
   2   8  -6  111.59    3.80
  -2   8   6  114.69    4.50
  -2   8   6  118.39    5.50
  -1  -8   6    3.00    1.10
   1  -8  -6    3.40    1.20
   1  -8  -6    3.60    1.40
   1   8  -6    2.30    0.80
   1   8  -6    3.90    1.00
  -1   8   6    1.90    1.00
  -1   8   6    5.70    1.90
   0  -8  -6   15.20    1.80
   0  -8  -6   15.80    1.30
   0  -8   6   15.50    2.20
   0  -8   6   16.40    1.10
   0  -8  -6   13.70    1.90
   0  -8   6   16.60    1.10
   0   8   6   17.10    2.50
   0   8  -6   15.60    1.60
   0   8  -6   14.30    1.40
   1  -8   6    3.10    0.90
  -1  -8  -6    2.40    1.10
  -1  -8  -6    2.30    0.70
   1  -8   6    2.80    0.80
   1  -8   6    2.30    1.50
  -1  -8  -6    4.00    1.60
  -1   8  -6    2.40    1.50
  -1   8  -6    2.10    0.90
   1   8   6    4.60    1.90
  -1   8  -6    4.00    1.00
   2  -8   6   27.60    2.10
  -2  -8  -6   27.80    2.90
  -2  -8  -6   27.60    1.50
  -2  -8  -6   27.90    2.30
   2  -8   6   21.90    2.30
   2  -8   6   26.40    1.80
  -2   8  -6   26.70    1.80
  -2   8  -6   26.80    1.60
  -2   8  -6   29.50    1.90
   2   8   6   24.90    3.10
  -2   8  -6   25.60    2.40
   3  -8   6   23.40    2.10
   3  -8   6   21.20    2.50
  -3  -8  -6   26.30    2.20
  -3  -8  -6   22.60    1.30
  -3  -8  -6   22.10    2.70
  -3   8  -6   23.40    2.00
  -3   8  -6   21.60    1.60
  -3   8  -6   20.80    1.90
  -3   8  -6   16.90    2.30
   4  -8   6    5.00    1.50
  -4  -8  -6    4.20    1.30
  -4  -8  -6    4.40    1.00
  -4  -8  -6    6.80    3.00
   4   8   6    7.00    2.30
  -4   8  -6    6.40    1.40
  -4   8  -6    6.10    1.40
  -4   8  -6    6.60    1.10
  -5  -8  -6    0.30    1.10
  -5  -8  -6    4.90    2.50
   5  -8   6    1.90    1.60
  -5   8  -6    4.00    1.30
   5   8   6    4.40    2.50
  -5   8  -6    2.40    1.50
   6  -8   6    1.30    1.90
  -6  -8  -6   -3.70    2.70
  -6   8  -6    0.40    1.60
   6   8   6   -1.10    2.30
  -6   8  -6   -0.10    1.20
  -7  -8  -6    0.60    3.10
   7  -8   6    4.00    2.30
  -7   8  -6   -0.60    2.00
   7   8   6   -2.90    2.70
  -7   8  -6    0.70    1.40
   7  -9  -6   10.60    2.60
  -7   9   6   12.30    2.50
   7   9  -6   15.60    2.60
   6  -9  -6    6.20    2.40
  -6   9   6    5.30    1.80
   6   9  -6    4.50    1.80
   5  -9  -6    1.30    1.80
   5  -9  -6   -3.50    1.70
  -5   9   6   -0.30    2.50
  -5   9   6   -1.90    1.50
   5   9  -6    0.90    1.70
   4  -9  -6   31.30    2.90
   4  -9  -6   29.30    3.20
  -4   9   6   28.40    2.70
   4   9  -6   29.50    2.70
  -4   9   6   28.90    3.50
   3  -9  -6   89.59    5.00
   3  -9  -6  103.89    5.00
   3   9  -6  101.19    3.40
  -3   9   6   89.49    4.90
   3   9  -6  114.69    4.60
  -3   9   6  110.19    5.60
   2  -9  -6   47.50    3.00
  -2  -9   6   44.80    2.60
   2  -9  -6   49.30    4.90
   2   9  -6   48.70    2.00
   2   9  -6   45.70    2.70
  -2   9   6   43.60    2.80
  -2   9   6   42.50    3.90
   1  -9  -6   22.40    2.20
   1  -9  -6   22.90    2.70
  -1  -9   6   22.10    2.20
   1   9  -6   21.60    1.90
  -1   9   6   22.30    3.00
   1   9  -6   20.40    1.50
  -1   9   6   22.70    2.10
   0  -9  -6   29.20    2.90
   0  -9   6   27.90    1.60
   0  -9   6   33.40    1.60
   0  -9  -6   31.30    2.40
   0   9  -6   28.20    2.10
   0   9  -6   32.70    1.80
   0   9   6   30.20    3.40
  -1  -9  -6    1.50    1.20
  -1  -9  -6   -0.30    0.60
   1  -9   6    0.60    0.80
  -1  -9  -6   -0.50    1.50
  -1   9  -6   -0.70    1.00
  -1   9  -6   -0.30    0.80
   1   9   6    1.10    2.10
   2  -9   6   56.09    3.00
  -2  -9  -6   59.99    2.30
  -2  -9  -6   62.79    4.00
   2  -9   6   57.99    3.40
  -2  -9  -6   61.49    3.20
   2  -9   6   58.79    2.80
   2   9   6   62.49    4.20
  -2   9  -6   54.49    3.40
  -2   9  -6   60.69    2.80
  -2   9  -6   63.59    2.90
  -3  -9  -6  167.18    5.90
  -3  -9  -6  132.09    9.40
   3  -9   6  167.78    5.90
   3   9   6  165.48    7.10
  -3   9  -6  173.38    5.90
  -3   9  -6  164.98    5.60
  -3   9  -6  167.08    5.50
  -3   9  -6  146.99    6.00
  -4  -9  -6   31.10    2.40
  -4  -9  -6   34.30    4.10
   4  -9   6   30.30    2.80
  -4   9  -6   30.60    2.30
   4   9   6   30.90    4.00
  -4   9  -6   28.40    2.00
  -4   9  -6   29.20    2.50
   5  -9   6   52.09    4.00
  -5  -9  -6   54.49    5.00
  -5   9  -6   61.09    3.10
   5   9   6   60.99    5.00
  -5   9  -6   62.29    3.50
   6  -9   6    0.20    2.10
  -6  -9  -6   -0.60    2.90
   6   9   6    1.20    2.50
  -6   9  -6    0.40    1.90
  -6   9  -6   -1.20    1.30
   7  -9   6   -2.10    2.40
  -7  -9  -6   -3.30    3.20
  -7   9  -6    3.30    2.20
   7   9   6   -3.20    2.90
  -7   9  -6   -1.60    1.50
   6 -10  -6    3.90    2.30
   6 -10  -6   -0.70    2.30
  -6  10   6    3.80    2.00
   6  10  -6   -1.10    2.00
   5 -10  -6    0.60    1.70
   5 -10  -6    2.50    2.30
   5  10  -6   -0.40    1.70
  -5  10   6   -0.80    1.50
  -5  10   6    3.60    3.00
   4 -10  -6   28.20    3.60
   4 -10  -6   31.80    3.20
  -4  10   6   27.30    2.90
  -4  10   6   30.50    4.30
   4  10  -6   28.60    2.70
   3 -10  -6    0.40    1.60
   3 -10  -6    0.10    1.80
   3  10  -6    1.20    1.60
  -3  10   6    1.40    2.60
  -3  10   6    1.00    1.40
   2 -10  -6   12.00    2.30
   2  10  -6   13.30    2.00
   2  10  -6    8.80    1.00
  -2  10   6   11.10    2.80
   1 -10  -6   62.59    3.60
   1 -10  -6   64.39    4.10
  -1 -10   6   55.29    3.40
   1  10  -6   62.89    2.50
  -1  10   6   56.09    3.30
   0 -10   6    5.00    1.00
   0 -10  -6    6.50    1.60
   0 -10  -6    6.40    2.10
   0  10   6    6.80    2.50
   0  10  -6    5.90    1.40
   0  10  -6    5.00    1.00
  -1 -10  -6   18.20    2.50
  -1 -10  -6   16.00    2.60
   1 -10   6   15.40    1.80
  -1  10  -6   14.30    2.10
   1  10   6   19.60    3.20
  -1  10  -6   18.90    1.70
  -2 -10  -6   36.50    3.80
  -2 -10  -6   38.60    2.80
   2 -10   6   33.50    2.40
  -2  10  -6   36.40    2.50
  -2  10  -6   34.20    2.40
   2  10   6   38.70    4.20
  -3 -10  -6    0.30    1.40
   3 -10   6   -1.90    1.30
  -3 -10  -6    1.60    2.40
  -3  10  -6   -0.50    1.10
   3  10   6   -0.70    2.40
  -3  10  -6   -1.40    1.30
   4 -10   6   35.50    3.30
  -4 -10  -6   43.00    4.60
   4  10   6   45.50    4.70
  -4  10  -6   42.30    2.80
  -5 -10  -6   61.99    5.50
   5 -10   6   61.29    4.00
  -5  10  -6   55.99    3.50
  -5  10  -6   59.49    3.20
   5  10   6   64.49    5.50
   6 -10   6   -1.60    2.10
  -6 -10  -6   -3.10    3.40
  -6  10  -6    1.40    1.90
  -6  10  -6   -1.50    1.50
   6  10   6    1.40    3.20
   6 -11  -6    1.10    2.60
   6 -11  -6    5.10    2.70
  -6  11   6   -0.20    2.30
   5 -11  -6    4.50    2.60
   5 -11  -6    0.40    1.90
   5  11  -6    2.60    2.20
  -5  11   6    0.50    4.40
  -5  11   6    2.30    1.80
   4 -11  -6   -1.10    2.30
   4 -11  -6    1.60    2.00
  -4  11   6    1.10    1.80
   4  11  -6    0.50    1.80
  -4  11   6    7.30    4.10
   3 -11  -6   11.80    2.30
   3 -11  -6   10.40    2.70
   3  11  -6   12.10    2.10
  -3  11   6   11.00    3.40
  -3  11   6   10.00    2.10
   2 -11  -6    1.50    1.80
   2 -11  -6    0.40    2.10
   2  11  -6    0.70    1.70
   2  11  -6    1.70    0.70
  -2  11   6    3.90    2.90
  -2  11   6   -1.50    1.60
   1 -11  -6   27.80    2.90
   1 -11  -6   22.50    3.00
  -1  11   6   30.80    4.00
  -1  11   6   20.90    2.60
   1  11  -6   27.60    2.80
   1  11  -6   27.20    1.60
   0 -11  -6    4.20    1.70
   0 -11  -6    0.40    2.20
   0  11   6    5.90    2.90
   0  11  -6    4.80    1.10
   0  11  -6    2.20    1.70
   1 -11   6    6.20    1.40
  -1 -11  -6    7.20    1.80
  -1 -11  -6    4.00    2.40
  -1  11  -6    8.00    1.20
   1  11   6   10.50    2.70
  -1  11  -6    8.90    1.80
  -2 -11  -6    6.80    2.60
   2 -11   6   12.10    1.70
  -2 -11  -6   14.80    2.10
  -2  11  -6   10.30    1.50
  -2  11  -6    9.60    1.90
   2  11   6   15.40    3.10
  -3 -11  -6    6.70    2.90
   3 -11   6    3.10    1.80
  -3  11  -6    7.20    1.80
   3  11   6    8.90    3.30
  -3  11  -6    7.40    1.40
  -4 -11  -6    9.70    3.10
   4 -11   6    5.00    2.10
   4  11   6    8.90    3.30
  -4  11  -6    6.60    1.60
  -5 -11  -6   -0.40    3.20
   5 -11   6    6.00    2.40
   5  11   6   -2.30    3.00
  -5  11  -6   -0.10    1.50
   5 -12  -6   -1.00    2.90
   5 -12  -6   -0.40    2.50
  -5  12   6    3.00    2.20
   4 -12  -6    1.40    2.40
   4 -12  -6    9.10    2.90
   4  12  -6    3.10    2.40
  -4  12   6    8.30    4.10
  -4  12   6    3.70    2.20
   3 -12  -6   -0.30    2.10
   3 -12  -6   -1.80    2.60
  -3  12   6    1.10    3.50
   3  12  -6   -0.20    2.00
  -3  12   6    0.00    1.90
   2 -12  -6    3.30    2.60
   2 -12  -6    4.90    2.20
  -2  12   6    4.30    1.90
   2  12  -6    1.80    1.80
  -2  12   6   -5.20    3.40
   1 -12  -6   16.60    3.00
   1 -12  -6   17.30    2.60
  -1  12   6   18.60    2.30
   1  12  -6   17.90    1.60
  -1  12   6   21.70    4.10
   1  12  -6   21.90    2.90
   0 -12  -6    1.90    2.00
   0 -12  -6   -2.20    2.50
   0  12   6    2.40    3.20
   0  12  -6    1.80    1.80
   0  12  -6    1.30    1.00
  -1 -12  -6   11.50    2.20
  -1 -12  -6   14.90    3.20
  -1  12  -6   14.70    2.30
   1  12   6    9.90    3.30
  -1  12  -6   14.40    1.90
  -2 -12  -6    0.00    2.60
  -2  12  -6    3.50    1.30
  -2  12  -6    9.10    2.10
   2  12   6    9.60    3.60
  -3 -12  -6   -0.60    2.90
  -3  12  -6   -0.40    1.30
   3  12   6   -0.30    2.90
  -4 -12  -6   -0.90    3.40
  -4  12  -6   -0.20    1.50
   4  12   6   -3.40    2.90
   3 -13  -6    0.10    2.50
   3 -13  -6   -2.00    3.00
  -3  13   6    2.40    4.00
   3  13  -6   -0.70    2.10
  -3  13   6    2.80    2.20
   2 -13  -6    5.70    3.00
   2 -13  -6    4.50    2.40
  -2  13   6   -1.10    2.10
   2  13  -6   -4.80    2.10
  -2  13   6   -4.60    4.00
   1 -13  -6    3.60    3.00
   1 -13  -6   -0.40    2.30
  -1  13   6    0.40    3.80
  -1  13   6    3.80    2.10
   1  13  -6    0.30    2.10
   0 -13  -6    4.60    2.80
   0 -13  -6   -3.00    2.10
   0  13  -6    0.20    1.10
   0  13  -6   -2.00    2.20
   0  13   6    0.20    3.80
  -1 -13  -6    5.80    3.10
  -1  13  -6    3.50    2.40
   1  13   6    3.20    3.70
  -2 -13  -6    7.10    3.40
  -2  13  -6    3.10    2.50
  -2  13  -6    5.00    1.50
   2  13   6    8.80    3.50
  -3 -13  -6    4.90    3.60
  -3  13  -6    2.20    1.50
   9   0  -7    1.40    2.00
  -9   0   7    4.10    2.00
   9   0  -7   12.10    3.00
  -9   0   7    6.90    2.10
  -8   0   7    0.10    1.50
   8   0  -7    1.80    1.50
  -8   0   7    0.10    1.60
   8   0  -7    3.40    1.60
   8   0  -7    0.30    1.60
  -7   0   7   26.50    2.40
  -7   0   7   25.70    2.30
   7   0  -7   19.00    2.40
   7   0  -7   20.40    2.40
   7   0  -7   23.50    2.40
   6   0  -7   -0.10    1.00
   6   0  -7    0.20    1.00
   6   0  -7   -1.50    1.20
  -6   0   7   -2.20    1.00
  -6   0   7    0.70    0.90
   5   0  -7   12.50    1.10
  -5   0   7   13.10    1.80
   5   0  -7   12.80    2.10
   5   0  -7   12.40    1.50
  -5   0   7   12.90    1.40
  -5   0   7   13.40    1.50
   5   0  -7   14.20    1.90
   5   0  -7   16.40    2.00
   4   0  -7   -1.10    1.00
  -4   0   7    0.40    1.10
   4   0  -7    0.10    0.50
   4   0  -7    0.00    0.70
   4   0  -7    1.20    1.30
   4   0  -7    0.40    0.70
   4   0  -7    0.50    0.70
   3   0  -7   29.00    1.40
   3   0  -7   24.30    1.70
  -3   0   7   25.30    1.80
   3   0  -7   29.40    1.50
  -3   0   7   28.40    1.60
  -3   0   7   28.40    2.10
   3   0  -7   27.30    2.00
   3   0  -7   26.30    1.50
   2   0  -7    0.00    0.50
   2   0  -7    0.20    0.90
  -2   0   7    0.00    0.90
  -2   0   7    0.30    0.60
   2   0  -7    0.40    0.40
   2   0  -7   -0.70    0.40
  -2   0   7   -0.10    0.50
   2   0  -7   -0.50    0.60
   1   0  -7 1288.07   40.20
  -1   0   7 1435.66   39.80
  -1   0   7 1461.45   40.20
   1   0  -7 1377.86   40.00
   1   0  -7 1474.45   40.70
  -1   0   7 1411.56   40.60
   0   0  -7    9.70    1.40
   1   0   7  177.88    6.20
  -1   0  -7  183.58    6.20
   1   0   7  186.48    6.30
  -1   0  -7  179.08    6.00
   1   0   7  180.58    6.10
  -2   0  -7    0.60    0.80
   2   0   7   -0.70    0.70
   2   0   7   -1.40    0.80
   2   0   7   -1.30    0.70
  -2   0  -7   -0.30    0.70
  -2   0  -7   -0.50    0.70
  -3   0  -7  207.08    6.80
   3   0   7  196.58    7.10
  -3   0  -7  216.38    7.20
   3   0   7  210.88    7.10
   3   0   7  212.28    7.10
  -3   0  -7  213.68    7.10
   4   0   7    0.60    1.10
   4   0   7   -1.90    0.90
  -4   0  -7    0.30    0.70
  -4   0  -7    0.40    0.90
  -4   0  -7   -0.90    1.00
  -5   0  -7   45.50    2.50
   5   0   7   43.10    2.70
  -5   0  -7   43.30    2.00
  -5   0  -7   45.30    3.20
   6   0   7   -1.40    1.30
  -6   0  -7    0.20    0.70
  -6   0  -7    1.70    1.10
  -7   0  -7  519.25   15.70
   7   0   7  509.25   15.90
  -7   0  -7  525.75   17.00
  -8   0  -7   -2.20    2.70
  -8   0  -7   -0.70    1.30
  -9   0  -7   24.10    3.80
  -9   0  -7   30.50    2.80
   9  -1  -7    5.40    1.80
  -9  -1   7    2.80    2.20
   9  -1  -7    2.20    2.10
   9  -1  -7    7.20    2.10
  -9  -1   7    1.70    1.90
   9   1  -7    7.90    1.80
  -9   1   7    0.70    1.90
  -9   1   7    6.70    2.20
   9   1  -7   -0.80    1.90
  -8  -1   7    8.40    1.80
  -8  -1   7   13.50    2.00
   8  -1  -7    8.80    1.90
   8  -1  -7   11.20    1.90
   8  -1  -7   11.40    2.00
  -8   1   7   11.90    1.90
  -8   1   7   13.80    2.10
   8   1  -7   11.90    1.90
   8   1  -7   12.90    2.10
   8   1  -7   10.20    1.90
  -7  -1   7   15.50    1.90
   7  -1  -7   16.20    2.00
   7  -1  -7   18.90    2.60
   7  -1  -7   14.70    2.10
  -7   1   7   18.20    2.20
   7   1  -7   18.00    2.10
  -7   1   7   19.10    2.10
   7   1  -7   17.40    2.30
  -6  -1   7   78.99    3.30
   6  -1  -7   80.09    4.00
   6  -1  -7   84.59    3.70
   6  -1  -7   76.89    3.50
   6   1  -7   76.19    3.50
   6   1  -7   81.59    3.80
   6   1  -7   80.09    3.00
  -6   1   7   81.19    4.00
  -6   1   7   74.59    3.50
  -6   1   7   79.29    3.40
   6   1  -7   78.89    3.40
   5  -1  -7   62.79    3.60
   5  -1  -7   62.29    2.90
   5  -1  -7   59.89    2.90
  -5  -1   7   66.19    2.60
   5  -1  -7   57.09    3.20
   5   1  -7   60.49    2.80
   5   1  -7   61.89    2.70
   5   1  -7   64.99    3.30
   5   1  -7   65.29    2.40
  -5   1   7   59.99    3.30
   5   1  -7   59.19    2.80
  -5   1   7   60.69    2.90
  -4  -1   7   61.79    3.10
   4  -1  -7   62.79    2.70
   4  -1  -7   61.09    2.80
   4  -1  -7   56.69    3.20
   4  -1  -7   61.79    2.60
   4   1  -7   62.89    3.20
  -4   1   7   55.69    2.70
   4   1  -7   62.59    2.50
   4   1  -7   63.99    2.40
   4   1  -7   59.09    2.70
  -4   1   7   65.69    3.20
   4   1  -7   62.89    2.50
   4   1  -7   58.59    3.40
  -3  -1   7   47.00    2.70
   3  -1  -7   48.60    2.00
   3  -1  -7   48.00    2.20
   3  -1  -7   46.70    2.40
   3  -1  -7   47.70    2.80
  -3  -1   7   51.99    2.10
   3  -1  -7   50.19    2.10
   3   1  -7   46.60    2.00
   3   1  -7   47.40    2.00
   3   1  -7   45.80    2.30
   3   1  -7   47.40    2.80
  -3   1   7   49.70    2.10
   3   1  -7   44.00    2.60
   3   1  -7   46.90    1.90
  -3   1   7   45.00    2.70
   2  -1  -7  573.14   16.50
  -2  -1   7  565.34   16.20
   2  -1  -7  575.14   17.20
   2  -1  -7  548.65   16.50
  -2  -1   7  553.34   17.00
   2  -1  -7  537.95   16.70
  -2  -1   7  566.24   16.60
   2   1  -7  564.44   16.30
  -2   1   7  576.14   16.40
   2   1  -7  565.74   16.10
   2   1  -7  542.75   16.70
  -2   1   7  599.74   16.60
   2   1  -7  574.64   17.20
  -2   1   7  550.14   17.10
  -1  -1   7  586.84   17.00
  -1  -1   7  558.84   17.30
   1  -1  -7  571.14   16.80
   1  -1  -7  555.34   17.10
  -1  -1   7  580.54   16.50
   1  -1  -7  596.04   17.50
   1   1  -7  587.94   16.60
  -1   1   7  576.24   17.00
  -1   1   7  562.34   17.40
   1   1  -7  588.24   17.40
   1   1  -7  573.04   17.10
   0  -1   7    8.90    1.10
   0  -1  -7    5.70    0.90
   0  -1  -7    6.60    0.90
   0  -1   7    6.40    0.80
   0  -1  -7    7.50    1.20
   0  -1   7    8.90    1.30
   0   1   7    8.10    1.10
   0   1   7    8.00    1.00
   0   1  -7    7.40    1.20
   0   1  -7    5.90    1.00
   0   1   7    9.10    1.40
   1  -1   7   43.70    2.00
  -1  -1  -7   36.90    2.10
  -1  -1  -7   39.30    2.10
   1  -1   7   41.60    2.20
   1  -1   7   43.70    2.30
  -1  -1  -7   40.70    2.30
   1   1   7   43.30    2.10
  -1   1  -7   41.20    2.00
   1   1   7   38.90    2.30
  -1   1  -7   40.30    2.20
  -1   1  -7   43.10    2.30
   1   1   7   41.40    2.10
   2  -1   7   87.99    3.60
  -2  -1  -7   85.39    3.50
  -2  -1  -7   83.69    3.60
   2  -1   7   84.69    3.50
   2  -1   7   88.89    3.40
  -2  -1  -7   90.19    3.50
   2   1   7   91.79    3.60
   2   1   7   83.09    3.40
  -2   1  -7   87.79    3.60
   2   1   7   86.69    3.80
  -2   1  -7   87.19    3.50
  -3  -1  -7   43.90    2.60
   3  -1   7   47.80    2.40
   3  -1   7   52.19    3.80
   3  -1   7   48.00    2.60
  -3  -1  -7   42.40    2.30
  -3  -1  -7   48.00    2.30
   3   1   7   49.00    2.60
  -3   1  -7   44.80    2.40
   3   1   7   48.20    2.70
  -3   1  -7   46.80    2.60
  -4  -1  -7    7.70    1.10
  -4  -1  -7    7.50    1.60
  -4  -1  -7    8.10    1.30
   4  -1   7    6.50    1.20
   4   1   7    7.00    1.40
  -4   1  -7    6.70    1.20
  -4   1  -7    4.60    1.40
  -5  -1  -7   62.19    3.70
   5  -1   7   60.39    2.90
  -5  -1  -7   56.49    2.50
  -5  -1  -7   60.19    3.00
  -5   1  -7   61.99    3.00
   5   1   7   63.09    3.30
  -5   1  -7   64.49    3.60
  -6  -1  -7    0.70    0.80
   6  -1   7   -0.30    1.10
  -6  -1  -7    1.50    1.10
  -6  -1  -7    1.10    2.90
  -6   1  -7   -0.50    1.70
  -6   1  -7    0.70    1.10
   6   1   7    0.50    1.40
   7  -1   7   -0.70    1.30
  -7  -1  -7    0.40    1.30
  -7  -1  -7    3.10    2.10
  -7   1  -7    2.00    1.40
   7   1   7    2.70    1.80
  -7   1  -7    2.20    2.30
  -8  -1  -7    7.20    2.80
  -8  -1  -7    6.20    1.50
  -8   1  -7    3.80    1.50
  -8   1  -7    7.50    2.70
  -9  -1  -7    3.80    1.60
  -9  -1  -7    0.40    2.70
  -9   1  -7    5.90    1.70
  -9   1  -7   -0.70    2.80
   9  -2  -7    3.50    2.00
   9  -2  -7   -0.50    2.10
  -9  -2   7    5.00    1.90
   9   2  -7    4.60    2.40
  -9   2   7   -0.70    1.90
  -9   2   7    5.80    2.30
   9   2  -7    3.00    1.90
   9   2  -7    4.80    1.80
   8  -2  -7    1.60    1.70
  -8  -2   7    2.40    1.50
   8  -2  -7    2.70    1.70
   8  -2  -7    7.30    1.70
   8   2  -7    1.90    1.70
   8   2  -7    3.10    1.60
  -8   2   7    5.70    1.80
  -8   2   7    4.80    1.70
   8   2  -7    2.50    1.70
   7  -2  -7  129.59    5.20
   7  -2  -7  118.39    5.40
  -7  -2   7  123.09    4.70
   7  -2  -7  125.39    5.20
  -7   2   7  119.19    5.00
   7   2  -7  123.49    4.80
  -7   2   7  116.09    5.60
   7   2  -7  129.59    5.00
   7   2  -7  125.19    5.10
  -6  -2   7    1.20    0.90
   6  -2  -7    1.60    1.40
   6  -2  -7    2.40    1.30
   6  -2  -7    1.10    1.10
   6   2  -7    3.20    1.30
   6   2  -7    0.90    1.00
   6   2  -7    1.00    1.10
  -6   2   7   -0.10    1.40
   6   2  -7   -1.20    1.40
  -6   2   7    1.70    1.20
   6   2  -7    0.60    0.60
  -5  -2   7   23.80    1.50
   5  -2  -7   20.70    2.70
   5  -2  -7   19.20    2.40
   5  -2  -7   23.20    1.90
   5  -2  -7   22.50    1.90
   5   2  -7   23.80    1.90
   5   2  -7   21.30    2.00
  -5   2   7   18.90    1.80
  -5   2   7   21.10    2.40
   5   2  -7   22.70    1.40
   5   2  -7   19.30    1.70
   5   2  -7   22.00    1.60
   4  -2  -7   21.70    1.60
   4  -2  -7   29.10    2.40
   4  -2  -7   22.60    1.70
   4  -2  -7   24.80    1.80
   4  -2  -7   22.80    1.50
   4   2  -7   24.70    1.70
  -4   2   7   18.60    1.60
   4   2  -7   22.30    1.40
  -4   2   7   20.90    2.10
   4   2  -7   21.70    1.90
   4   2  -7   23.20    1.30
  -3  -2   7   -0.20    0.90
   3  -2  -7    0.50    0.70
   3  -2  -7    0.80    0.50
   3  -2  -7    0.90    0.50
   3  -2  -7    1.90    1.10
   3  -2  -7    0.60    0.70
  -3  -2   7    0.50    0.60
   3   2  -7   -0.30    0.50
   3   2  -7    0.50    0.50
   3   2  -7    1.00    0.50
   3   2  -7    0.10    1.00
  -3   2   7   -0.80    1.10
   3   2  -7    0.10    1.50
  -3   2   7    0.70    0.70
   3   2  -7    0.20    0.70
   2  -2  -7    2.00    0.70
  -2  -2   7    1.50    0.70
  -2  -2   7    0.80    0.90
   2  -2  -7    2.20    0.70
   2  -2  -7    2.70    1.10
  -2  -2   7    2.40    0.50
   2  -2  -7    1.00    0.80
   2   2  -7    2.20    0.40
  -2   2   7    2.10    0.70
  -2   2   7    0.10    0.90
  -2   2   7    2.10    0.70
   2   2  -7    0.90    0.90
   2   2  -7    2.30    0.40
   2   2  -7    1.00    1.10
   2   2  -7    1.10    0.80
   1  -2  -7    5.20    0.80
   1  -2  -7    5.80    0.90
   1  -2  -7    5.00    0.90
   1  -2  -7    5.00    1.00
  -1  -2   7    5.40    1.00
  -1  -2   7    6.40    1.00
  -1  -2   7    5.40    0.60
  -1   2   7    6.20    1.40
   1   2  -7    5.00    1.10
   1   2  -7    6.00    1.00
   1   2  -7    5.60    1.10
  -1   2   7    6.90    1.00
   1   2  -7    5.30    0.70
  -1   2   7    6.70    0.90
   0  -2   7   80.99    3.40
   0  -2   7   77.89    3.30
   0  -2  -7   77.19    3.50
   0  -2  -7   81.09    3.30
   0  -2   7   79.49    2.80
   0   2  -7   81.69    3.50
   0   2   7   84.99    3.20
   0   2   7   80.99    3.20
   0   2  -7   84.09    3.00
   1  -2   7   16.60    1.50
  -1  -2  -7   15.70    1.50
  -1  -2  -7   15.70    1.50
   1  -2   7   16.30    1.20
   1  -2   7   17.10    1.40
  -1   2  -7   13.60    1.50
  -1   2  -7   13.30    1.50
  -1   2  -7   12.20    1.40
   1   2   7   13.80    1.40
   1   2   7   19.30    1.40
   1   2   7   16.20    1.60
  -2  -2  -7  617.24   18.80
   2  -2   7  637.84   18.70
   2  -2   7  644.94   18.80
  -2  -2  -7  619.94   18.90
   2  -2   7  629.34   19.00
  -2  -2  -7  653.33   19.10
   2   2   7  646.94   18.80
   2   2   7  637.74   19.20
   2   2   7  637.14   18.90
  -2   2  -7  618.64   18.90
  -2   2  -7  652.83   18.80
  -3  -2  -7    2.80    1.00
  -3  -2  -7    2.30    0.90
   3  -2   7    0.10    1.10
  -3  -2  -7    1.60    1.00
   3  -2   7    3.30    0.90
   3  -2   7    0.60    0.90
   3   2   7    2.50    1.10
   3   2   7    2.10    0.90
  -3   2  -7    2.00    0.90
  -3   2  -7    3.00    0.90
  -3   2  -7    2.80    1.00
   3   2   7    0.80    1.10
  -4  -2  -7    3.40    1.00
  -4  -2  -7    2.60    1.30
  -4  -2  -7    2.20    0.90
  -4   2  -7    3.70    0.90
  -4   2  -7    2.10    0.80
   4   2   7    2.70    1.30
  -4   2  -7    4.20    1.30
   4   2   7    3.60    1.00
  -5  -2  -7    0.60    1.50
  -5  -2  -7   -0.30    0.90
  -5  -2  -7   -1.90    0.90
   5  -2   7    1.00    0.90
   5   2   7   -0.10    1.30
   5   2   7    2.70    1.30
  -5   2  -7    0.30    1.40
  -5   2  -7    1.20    0.60
  -5   2  -7    1.10    1.00
  -6  -2  -7   18.10    1.70
   6  -2   7   17.10    1.50
  -6  -2  -7   17.00    2.60
  -6  -2  -7   21.50    2.00
  -6   2  -7   23.50    2.10
   6   2   7   21.80    2.70
  -6   2  -7   18.40    1.10
  -7  -2  -7   39.50    2.60
  -7  -2  -7   36.10    4.00
  -7   2  -7   32.30    2.60
  -7   2  -7   36.90    3.80
   7   2   7   35.00    3.50
  -8  -2  -7    1.60    1.30
  -8  -2  -7    3.30    3.00
  -8   2  -7    5.70    1.50
   8   2   7    4.40    2.50
  -8   2  -7    6.00    2.70
  -9  -2  -7    1.40    3.20
  -9  -2  -7    3.90    1.50
  -9   2  -7    0.30    2.80
  -9   2  -7    0.50    1.60
   9  -3  -7    1.00    2.20
   9  -3  -7    3.90    2.10
  -9  -3   7    2.10    1.90
   9   3  -7   -2.40    1.70
  -9   3   7    1.50    1.90
   9   3  -7    3.20    2.00
  -9   3   7    0.00    2.10
   8  -3  -7    4.30    1.90
  -8  -3   7    1.60    1.50
   8  -3  -7    5.20    1.80
   8  -3  -7    0.90    1.70
   8   3  -7    4.00    1.70
   8   3  -7    4.90    1.60
  -8   3   7   -0.90    1.70
   8   3  -7    1.20    1.50
  -8   3   7    3.90    1.70
   7  -3  -7   53.09    3.50
   7  -3  -7   51.19    3.10
  -7  -3   7   50.19    2.80
   7  -3  -7   54.69    3.50
  -7   3   7   53.39    3.30
   7   3  -7   51.39    3.00
  -7   3   7   60.89    3.60
   7   3  -7   51.59    2.90
  -6  -3   7   83.69    3.30
   6  -3  -7   82.09    3.90
   6  -3  -7   77.59    4.30
   6  -3  -7   80.59    3.90
   6  -3  -7   85.19    4.10
   6   3  -7   86.39    3.40
  -6   3   7   81.89    3.80
  -6   3   7   82.69    4.10
   6   3  -7   80.69    3.60
   6   3  -7   80.59    2.80
   6   3  -7   85.59    3.90
   6   3  -7   80.49    3.70
  -5  -3   7   18.80    1.40
   5  -3  -7   19.90    2.00
   5  -3  -7   20.20    2.70
   5  -3  -7   19.20    2.00
   5   3  -7   18.10    1.40
   5   3  -7   18.30    1.80
   5   3  -7   19.30    2.10
   5   3  -7   22.20    1.70
  -5   3   7   19.60    2.40
   5   3  -7   20.30    1.10
  -5   3   7   16.50    1.90
   4  -3  -7    1.40    0.90
   4  -3  -7    1.80    0.90
   4  -3  -7    0.90    1.30
   4   3  -7    0.90    0.90
  -4   3   7    0.40    0.80
   4   3  -7    0.80    0.70
   4   3  -7    1.20    0.60
   4   3  -7    1.40    0.50
   4   3  -7   -1.10    0.90
  -4   3   7   -1.00    1.10
   3  -3  -7   29.10    2.00
   3  -3  -7   34.20    1.70
   3  -3  -7   33.90    2.40
  -3  -3   7   34.00    1.70
   3  -3  -7   34.60    2.00
  -3   3   7   30.40    2.00
   3   3  -7   33.00    2.10
   3   3  -7   33.10    1.60
   3   3  -7   33.00    2.60
  -3   3   7   30.80    2.50
   3   3  -7   33.30    1.40
   3   3  -7   31.00    1.60
   3   3  -7   32.00    1.90
  -2  -3   7   15.90    1.70
  -2  -3   7   17.60    1.30
   2  -3  -7   21.50    1.90
   2  -3  -7   17.70    1.50
   2  -3  -7   18.50    1.50
  -2   3   7   16.50    2.00
   2   3  -7   18.40    0.80
   2   3  -7   17.00    1.50
   2   3  -7   16.80    1.70
   2   3  -7   18.50    1.00
   2   3  -7   19.40    2.00
  -2   3   7   19.20    1.50
   1  -3  -7  333.17    9.90
  -1  -3   7  331.67    9.30
  -1  -3   7  311.37   10.20
  -1  -3   7  321.87   10.00
   1  -3  -7  332.77   10.50
   1  -3  -7  310.57   10.10
   1  -3  -7  314.97   10.10
   1   3  -7  337.27   10.50
  -1   3   7  330.37   10.60
   1   3  -7  328.97    9.40
   1   3  -7  310.17   10.20
   1   3  -7  305.57   10.00
  -1   3   7  324.27   10.00
  -1   3   7  352.66   10.00
   0  -3   7  552.24   15.60
   0  -3   7  534.85   16.20
   0  -3  -7  542.35   16.30
   0  -3  -7  522.95   16.20
   0  -3  -7  552.94   16.50
   0  -3   7  528.85   16.20
   0  -3  -7  509.35   15.90
   0   3  -7  561.14   16.50
   0   3   7  564.94   16.10
   0   3  -7  537.35   16.20
   0   3  -7  547.95   15.60
   0   3  -7  544.75   16.30
   0   3   7  566.34   16.20
   0   3   7  548.05   16.70
   1  -3   7  189.08    6.40
   1  -3   7  191.18    6.30
   1  -3   7  190.68    6.00
  -1  -3  -7  178.68    6.40
  -1  -3  -7  192.88    6.50
  -1  -3  -7  185.38    6.40
   1   3   7  194.08    6.40
   1   3   7  189.68    6.80
  -1   3  -7  180.88    6.20
  -1   3  -7  186.98    6.30
  -1   3  -7  188.38    6.30
   1   3   7  192.18    6.20
  -1   3  -7  184.98    6.40
  -2  -3  -7    0.10    0.90
   2  -3   7    0.30    0.70
  -2  -3  -7    0.60    0.80
   2  -3   7    0.00    0.90
   2  -3   7    0.40    0.70
  -2  -3  -7    0.40    0.90
  -2   3  -7    0.80    0.80
   2   3   7    0.40    1.00
  -2   3  -7    0.70    0.80
   2   3   7    0.40    0.70
  -2   3  -7    0.20    1.00
  -2   3  -7    0.00    0.70
   2   3   7    0.00    1.00
  -3  -3  -7   64.49    3.10
  -3  -3  -7   67.29    3.50
   3  -3   7   64.99    2.80
  -3  -3  -7   67.19    3.00
   3  -3   7   64.99    3.10
   3   3   7   70.99    3.50
   3   3   7   63.79    3.00
  -3   3  -7   70.09    2.90
  -3   3  -7   70.79    3.10
  -3   3  -7   66.69    3.10
  -4  -3  -7  119.79    4.60
   4  -3   7  124.99    4.30
  -4  -3  -7  134.29    5.40
  -4  -3  -7  125.19    4.80
   4   3   7  126.79    5.20
  -4   3  -7  135.69    4.90
  -4   3  -7  126.59    5.00
   4   3   7  124.09    4.80
  -4   3  -7  125.29    4.30
   5  -3   7  111.29    3.70
  -5  -3  -7  111.69    5.30
  -5  -3  -7  113.49    4.40
   5   3   7  110.99    5.00
  -5   3  -7  107.19    3.70
   5   3   7  101.39    4.50
  -5   3  -7  113.39    4.40
  -5   3  -7  108.89    4.80
  -6  -3  -7   -2.10    1.70
  -6  -3  -7    0.40    1.00
  -6   3  -7    0.40    1.40
   6   3   7   -0.80    1.70
  -7  -3  -7    1.10    2.40
  -7  -3  -7    0.70    1.20
   7   3   7    1.50    2.10
  -7   3  -7   -0.50    1.20
  -7   3  -7   -0.50    2.00
  -8  -3  -7    4.00    1.30
  -8  -3  -7   10.00    3.20
  -8   3  -7    4.50    1.50
  -8   3  -7    4.50    2.40
   8   3   7    4.90    2.60
  -9  -3  -7   -2.60    3.20
  -9   3  -7   -0.60    1.60
  -9   3  -7   -0.90    2.60
  -9  -4   7   -2.50    1.70
   9  -4  -7   -1.70    2.00
   9  -4  -7   -2.60    2.20
  -9   4   7    0.60    2.20
   9   4  -7    2.70    1.90
   9   4  -7    1.20    1.90
   8  -4  -7    3.30    1.90
   8  -4  -7    2.90    1.90
   8  -4  -7   -0.90    1.70
  -8  -4   7    3.00    1.60
   8   4  -7    8.10    1.70
   8   4  -7    6.60    1.90
  -8   4   7    2.70    1.90
   7  -4  -7   28.90    3.00
  -7  -4   7   27.70    2.30
   7  -4  -7   31.70    2.80
   7  -4  -7   32.90    3.10
   7   4  -7   34.40    2.80
   7   4  -7   30.40    2.30
  -7   4   7   28.00    2.50
   7   4  -7   30.40    2.50
  -7   4   7   33.00    3.20
  -6  -4   7   -0.10    0.90
   6  -4  -7    1.80    1.80
  -6   4   7   -1.50    1.60
   6   4  -7    0.30    0.50
   6   4  -7    0.60    0.90
   6   4  -7   -0.30    1.30
   6   4  -7    0.20    1.30
   6   4  -7    1.60    1.10
   5  -4  -7  226.68    7.50
  -5  -4   7  221.78    6.70
   5  -4  -7  213.48    7.90
   5  -4  -7  221.78    7.60
   5   4  -7  220.48    7.50
   5   4  -7  224.38    6.60
  -5   4   7  216.48    7.90
   5   4  -7  214.98    6.80
   5   4  -7  219.58    7.10
   5   4  -7  215.28    7.10
  -5   4   7  211.78    7.40
   4  -4  -7    0.80    1.50
   4  -4  -7    1.50    0.90
   4  -4  -7    4.00    1.10
  -4  -4   7   -0.30    0.60
   4   4  -7    1.20    1.00
   4   4  -7    1.00    0.70
  -4   4   7    2.90    1.50
   4   4  -7    0.90    0.50
   4   4  -7    1.10    0.50
   4   4  -7    1.40    0.80
  -4   4   7    0.70    0.80
   3  -4  -7   39.90    2.70
   3  -4  -7   45.10    2.50
   3  -4  -7   46.00    2.50
  -3  -4   7   46.10    2.10
  -3   4   7   41.70    2.40
   3   4  -7   45.60    1.60
   3   4  -7   44.80    2.30
   3   4  -7   46.20    1.70
   3   4  -7   47.70    2.60
  -3   4   7   44.80    2.90
   2  -4  -7  242.88    7.40
   2  -4  -7  240.08    7.70
  -2  -4   7  243.48    7.50
   2  -4  -7  233.58    8.00
   2  -4  -7  237.58    7.70
   2   4  -7  232.28    7.50
  -2   4   7  247.98    8.30
  -2   4   7  219.28    7.60
   2   4  -7  230.28    7.70
   2   4  -7  231.18    8.10
  -2   4   7  223.78    7.90
   1  -4  -7  111.79    4.60
   1  -4  -7  112.59    4.30
  -1  -4   7  110.19    4.20
   1  -4  -7  114.39    4.40
   1  -4  -7  117.79    4.00
  -1   4   7  114.99    4.90
   1   4  -7  111.59    4.30
   1   4  -7  112.09    4.20
  -1   4   7  127.49    4.20
   1   4  -7  115.39    4.70
  -1   4   7  111.89    4.20
   0  -4  -7  125.99    4.40
   0  -4   7  122.59    4.60
   0  -4  -7  121.89    4.80
   0  -4   7  128.09    3.90
   0  -4  -7  127.19    4.80
   0  -4   7  129.19    4.60
   0  -4  -7  122.59    4.70
   0   4  -7  127.69    3.90
   0   4  -7  124.69    4.60
   0   4   7  126.89    4.60
   0   4  -7  131.49    4.90
   0   4  -7  128.39    4.70
   0   4   7  125.89    5.10
   0   4   7  135.99    4.50
   1  -4   7    4.90    0.90
   1  -4   7    4.70    1.10
  -1  -4  -7    2.80    0.70
  -1  -4  -7    3.00    1.00
  -1  -4  -7    4.40    1.00
   1  -4   7    2.60    0.70
  -1  -4  -7    3.60    1.10
  -1   4  -7    3.30    1.00
  -1   4  -7    3.90    0.70
   1   4   7    2.70    0.80
  -1   4  -7    4.60    1.20
  -1   4  -7    4.40    1.00
   1   4   7    3.60    1.20
   2  -4   7   84.79    3.20
   2  -4   7   77.99    3.70
  -2  -4  -7   81.29    3.80
   2  -4   7   83.19    3.30
  -2  -4  -7   79.89    3.40
  -2  -4  -7   83.79    3.50
   2   4   7   82.99    3.30
  -2   4  -7   83.59    3.20
   2   4   7   78.69    3.80
   2   4   7   78.59    3.60
  -2   4  -7   85.29    3.50
  -2   4  -7   84.69    3.20
  -3  -4  -7  201.78    7.20
   3  -4   7  189.18    6.70
   3  -4   7  192.68    6.20
  -3  -4  -7  196.58    6.70
   3   4   7  198.88    7.20
  -3   4  -7  198.98    6.70
  -3   4  -7  193.68    6.60
  -3   4  -7  187.88    6.20
   3   4   7  193.88    6.50
  -3   4  -7  194.78    6.40
  -4  -4  -7   56.39    3.40
  -4  -4  -7   56.59    2.90
  -4   4  -7   56.99    2.20
  -4   4  -7   58.99    2.90
   4   4   7   55.89    3.50
   4   4   7   56.29    2.90
  -4   4  -7   60.99    2.50
  -4   4  -7   60.49    3.10
  -5  -4  -7  112.79    5.40
  -5  -4  -7  106.89    4.20
   5   4   7  100.19    4.30
  -5   4  -7  102.29    4.60
  -5   4  -7  104.79    3.30
  -5   4  -7  109.19    4.30
   5   4   7  109.59    5.00
  -5   4  -7  100.79    3.20
  -6  -4  -7    8.70    1.40
  -6  -4  -7    9.20    2.40
   6   4   7   12.60    2.40
   6   4   7   11.30    2.00
  -6   4  -7    8.40    2.00
  -6   4  -7    9.00    1.60
  -7  -4  -7   17.60    3.30
  -7  -4  -7   15.50    2.00
  -7   4  -7   15.80    2.60
   7   4   7   19.20    2.90
  -7   4  -7   16.10    2.30
  -8  -4  -7    5.40    3.10
  -8   4  -7   -3.00    1.40
  -8   4  -7   -3.50    2.10
  -9  -4  -7   -7.30    5.30
  -9   4  -7    0.80    1.70
  -9   4  -7    4.00    3.50
   9  -5  -7   -0.20    2.40
   9  -5  -7   -1.20    2.10
  -9   5   7    3.10    2.30
   9   5  -7    0.20    1.80
   8  -5  -7   24.50    3.20
  -8  -5   7   20.40    2.50
   8  -5  -7   20.60    3.00
  -8   5   7   19.70    2.70
   8   5  -7   19.30    2.20
   8   5  -7   22.90    2.80
   7  -5  -7   12.10    2.10
  -7  -5   7   10.90    1.50
   7  -5  -7    8.50    2.10
   7  -5  -7   10.80    2.00
  -7   5   7    6.70    1.80
   7   5  -7    9.60    2.00
   7   5  -7    9.90    1.50
   7   5  -7   12.50    2.00
  -7   5   7    8.80    2.20
   6  -5  -7    2.80    1.40
   6  -5  -7    3.30    1.60
  -6  -5   7    5.20    1.00
   6   5  -7    2.60    1.00
   6   5  -7    5.40    1.70
  -6   5   7    4.00    1.90
   6   5  -7    4.90    1.20
   6   5  -7    3.20    1.40
  -6   5   7    3.50    1.30
   5  -5  -7   59.69    3.60
   5  -5  -7   67.99    3.40
  -5  -5   7   63.19    2.40
   5  -5  -7   60.39    3.50
  -5   5   7   60.49    3.90
   5   5  -7   62.79    3.20
  -5   5   7   66.29    3.40
   5   5  -7   69.89    3.90
   5   5  -7   61.09    2.40
   5   5  -7   61.19    2.80
   4  -5  -7  391.06   12.90
   4  -5  -7  405.06   12.80
   4  -5  -7  408.56   12.70
   4   5  -7  398.06   12.20
  -4   5   7  410.16   13.20
   4   5  -7  397.36   11.70
   4   5  -7  413.76   12.70
  -4   5   7  404.06   12.70
   4   5  -7  410.86   11.90
   4   5  -7  416.66   12.50
   3  -5  -7   29.90    2.50
   3  -5  -7   34.40    2.20
   3  -5  -7   30.80    2.10
  -3  -5   7   33.90    2.00
  -3   5   7   32.80    2.80
  -3   5   7   30.90    2.10
   3   5  -7   34.40    1.90
   3   5  -7   35.60    2.30
   2  -5  -7    5.90    1.10
  -2  -5   7    7.80    1.10
   2  -5  -7    5.20    1.50
   2  -5  -7    6.10    1.10
  -2   5   7    5.10    1.60
   2   5  -7    8.20    1.30
  -2   5   7    4.70    1.00
   2   5  -7    7.00    1.20
   1  -5  -7    5.50    1.00
   1  -5  -7    6.50    1.20
   1  -5  -7    5.90    1.30
   1  -5  -7    3.60    1.10
  -1  -5   7    8.10    1.10
  -1   5   7    6.70    1.70
   1   5  -7    6.50    1.00
   1   5  -7    5.30    1.10
  -1   5   7    6.90    1.10
   0  -5   7  114.79    3.60
   0  -5  -7  113.09    4.60
   0  -5  -7  124.99    4.20
   0  -5  -7  110.69    4.40
   0  -5  -7  119.39    4.60
   0  -5   7  122.29    4.50
   0   5   7  133.19    4.30
   0   5  -7  115.69    4.40
   0   5   7  118.89    5.00
   0   5  -7  118.59    4.40
   0   5   7  114.69    4.50
   0   5  -7  118.49    3.50
   0   5  -7  117.89    4.70
  -1  -5  -7    1.20    0.70
  -1  -5  -7    1.10    1.10
   1  -5   7   -0.30    0.60
  -1  -5  -7    0.50    0.90
   1   5   7    0.80    0.70
   1   5   7   -1.20    1.20
  -1   5  -7    1.10    0.50
  -1   5  -7   -0.20    0.70
  -1   5  -7    0.20    0.80
  -1   5  -7    0.50    1.10
  -2  -5  -7    2.00    1.00
   2  -5   7    3.50    0.90
  -2  -5  -7    2.50    1.20
  -2  -5  -7    1.40    0.70
  -2   5  -7    2.20    0.80
   2   5   7    3.70    1.40
  -2   5  -7    1.10    0.80
  -2   5  -7    2.30    0.80
  -2   5  -7   -1.00    1.10
   2   5   7    3.30    0.90
  -3  -5  -7   40.50    2.50
  -3  -5  -7   39.90    3.00
   3  -5   7   43.30    2.60
  -3   5  -7   44.30    2.70
  -3   5  -7   42.70    2.40
  -3   5  -7   41.30    1.90
  -3   5  -7   42.30    2.30
   3   5   7   41.60    2.90
   3   5   7   43.40    2.30
  -4  -5  -7   51.19    2.80
  -4  -5  -7   51.99    3.60
  -4   5  -7   51.89    2.70
  -4   5  -7   54.19    2.90
   4   5   7   48.50    2.60
  -4   5  -7   51.89    2.40
   4   5   7   49.80    3.50
  -4   5  -7   50.99    1.90
  -5  -5  -7    0.00    1.10
  -5   5  -7    3.20    1.90
   5   5   7    1.10    1.80
   5   5   7    0.40    1.20
  -5   5  -7    0.90    1.10
  -6  -5  -7   69.49    4.90
  -6  -5  -7   69.39    3.30
   6   5   7   68.19    4.50
  -6   5  -7   70.79    3.50
  -6   5  -7   70.49    4.10
  -7  -5  -7   31.60    4.50
  -7  -5  -7   25.90    3.40
  -7   5  -7   31.70    3.40
   7   5   7   31.60    4.10
  -7   5  -7   25.60    2.40
  -8  -5  -7    1.90    3.10
  -8   5  -7    4.90    2.40
  -8   5  -7    1.50    1.60
   8   5   7    4.40    3.00
   8  -6  -7    9.80    2.40
   8  -6  -7    5.80    2.40
   8   6  -7   10.20    2.10
  -8   6   7   12.30    2.40
   7  -6  -7   12.10    2.40
   7  -6  -7   13.70    2.40
  -7  -6   7   13.10    1.80
   7  -6  -7   13.60    2.20
   7   6  -7   20.60    2.60
  -7   6   7   11.10    1.90
  -7   6   7   13.50    2.40
   7   6  -7   12.50    1.50
   6  -6  -7    2.20    1.50
   6  -6  -7    5.40    1.70
  -6  -6   7    2.80    0.90
   6   6  -7    2.00    0.90
   6   6  -7   -0.20    1.50
  -6   6   7    3.30    1.60
  -6   6   7    3.70    2.10
   5  -6  -7  303.47   10.00
   5  -6  -7  302.47   10.20
   5   6  -7  299.87    8.70
   5   6  -7  299.07    9.10
  -5   6   7  296.07    9.90
   5   6  -7  302.47   10.00
  -5   6   7  296.57   10.40
  -4  -6   7  184.28    5.70
   4  -6  -7  171.18    6.50
   4  -6  -7  175.18    6.40
   4   6  -7  165.88    5.40
   4   6  -7  169.88    6.20
  -4   6   7  175.78    7.00
   4   6  -7  166.38    5.60
  -4   6   7  174.78    6.30
  -3  -6   7    7.60    1.50
   3  -6  -7    6.00    1.40
   3  -6  -7    5.10    1.30
   3   6  -7    7.30    1.00
  -3   6   7    7.00    1.40
   3   6  -7    6.50    1.30
  -3   6   7    8.20    2.00
   2  -6  -7    1.80    1.00
  -2  -6   7    0.70    0.80
   2  -6  -7    0.80    1.00
  -2   6   7    1.80    1.50
  -2   6   7    1.30    0.90
   2   6  -7    1.30    1.00
   2   6  -7    3.20    0.90
  -1  -6   7   19.50    1.80
   1  -6  -7   21.00    2.10
   1  -6  -7   22.90    1.90
   1   6  -7   21.60    1.60
   1   6  -7   23.90    1.80
  -1   6   7   19.50    2.50
   0  -6   7    3.70    0.50
   0  -6  -7    4.70    1.40
   0  -6   7    5.00    1.10
   0  -6  -7    4.80    1.20
   0  -6  -7    3.20    1.10
   0  -6   7    2.90    0.50
   0   6   7    1.60    1.50
   0   6  -7    4.00    1.10
   0   6  -7    3.40    0.90
  -1  -6  -7    1.90    0.70
   1  -6   7    3.10    1.20
  -1  -6  -7    1.50    1.00
  -1  -6  -7    3.30    1.30
   1  -6   7    0.80    0.70
  -1   6  -7    2.70    0.90
  -1   6  -7    1.70    0.50
   1   6   7    1.00    1.40
  -1   6  -7    0.70    1.20
  -1   6  -7    2.40    0.90
   1   6   7    1.40    0.80
  -2  -6  -7   21.60    1.50
   2  -6   7   19.70    1.70
  -2  -6  -7   18.50    2.00
  -2  -6  -7   19.20    2.40
  -2   6  -7   22.80    2.00
  -2   6  -7   22.70    1.50
  -2   6  -7   23.30    1.80
   2   6   7   22.80    1.60
   2   6   7   24.60    2.50
  -2   6  -7   20.50    1.50
  -3  -6  -7    5.00    1.00
  -3  -6  -7    4.90    1.20
   3  -6   7    4.90    1.30
  -3  -6  -7    5.80    1.80
  -3   6  -7    6.30    0.80
   3   6   7    4.60    1.00
   3   6   7    5.90    1.70
  -3   6  -7    3.70    1.00
  -3   6  -7    5.60    1.30
  -4  -6  -7  337.87   11.50
  -4  -6  -7  319.87   10.40
   4   6   7  334.57   11.50
  -4   6  -7  330.47    9.60
  -4   6  -7  322.97   10.10
  -4   6  -7  329.87   10.50
   4   6   7  317.97   10.20
  -4   6  -7  343.57   10.60
  -5  -6  -7  253.17    8.50
  -5  -6  -7  263.57    9.90
  -5   6  -7  277.37    8.80
  -5   6  -7  268.37    9.00
   5   6   7  247.58    8.40
   5   6   7  265.97    9.80
  -6  -6  -7   -0.80    1.10
  -6  -6  -7   -2.30    2.40
  -6   6  -7    0.60    1.30
   6   6   7    5.20    2.30
  -6   6  -7    0.80    1.80
  -7  -6  -7    7.30    3.00
  -7   6  -7    4.20    2.20
   7   6   7    6.00    2.90
  -7   6  -7    5.50    1.70
  -8  -6  -7    1.10    3.40
  -8   6  -7   -0.50    2.50
  -8   6  -7    4.20    1.70
   8   6   7    1.30    3.00
   8  -7  -7   -3.40    2.20
   8  -7  -7    0.10    1.80
  -8   7   7    3.70    2.00
   8   7  -7   -0.40    1.70
   7  -7  -7    4.20    2.10
   7  -7  -7   -0.70    1.90
   7   7  -7    3.70    1.90
  -7   7   7    2.10    1.90
   6  -7  -7    2.90    1.70
   6  -7  -7   -0.70    1.50
  -6   7   7    2.50    2.30
   6   7  -7   -0.80    1.50
  -6   7   7    2.30    1.60
   5  -7  -7   18.80    2.60
  -5  -7   7   13.50    1.00
   5  -7  -7   18.80    2.70
  -5   7   7   19.30    2.80
   5   7  -7   17.60    2.30
  -5   7   7   17.10    2.40
   5   7  -7   12.90    1.00
   5   7  -7   14.80    1.10
  -4  -7   7  362.96   10.30
   4  -7  -7  331.57   12.10
   4   7  -7  340.07   10.90
   4   7  -7  342.47   11.80
  -4   7   7  370.66   12.10
   4   7  -7  344.17   10.20
   3  -7  -7   -1.00    1.20
  -3  -7   7    1.10    1.40
   3  -7  -7    1.50    1.30
   3   7  -7   -0.30    1.00
  -3   7   7    0.50    1.30
   3   7  -7    1.10    0.70
  -3   7   7    2.30    1.80
  -2  -7   7    0.20    0.90
   2  -7  -7   -2.10    1.70
   2  -7  -7   -1.50    1.00
   2   7  -7    1.10    0.70
  -2   7   7    0.30    1.40
   2   7  -7   -0.40    1.00
  -2   7   7    0.80    0.90
   1  -7  -7   11.30    1.60
  -1  -7   7   11.00    1.40
   1  -7  -7    9.30    1.60
   1   7  -7    7.60    1.20
   1   7  -7    9.90    1.30
  -1   7   7    7.50    1.80
   0  -7  -7    0.70    1.00
   0  -7   7   -1.50    1.10
   0  -7  -7    0.10    1.10
   0   7  -7    0.60    0.90
   0   7   7    1.10    1.60
   0   7  -7    1.00    0.80
  -1  -7  -7   59.39    3.40
   1  -7   7   53.29    2.30
  -1  -7  -7   53.29    2.90
  -1   7  -7   57.69    2.70
   1   7   7   52.19    3.70
  -1   7  -7   57.19    2.60
   2  -7   7   -1.50    0.80
  -2  -7  -7   -1.50    1.30
   2  -7   7   -1.10    1.00
  -2  -7  -7    1.00    1.10
  -2  -7  -7    1.60    0.80
  -2   7  -7    1.10    0.90
  -2   7  -7    0.30    0.70
  -2   7  -7    0.10    1.40
   2   7   7   -0.80    1.50
  -2   7  -7    0.00    0.80
  -3  -7  -7  135.79    5.30
  -3  -7  -7  137.89    4.80
  -3  -7  -7  144.79    6.20
   3  -7   7  138.19    5.80
  -3   7  -7  137.39    5.30
  -3   7  -7  147.39    5.30
   3   7   7  143.49    6.40
  -3   7  -7  142.49    4.60
  -3   7  -7  138.99    4.90
   3   7   7  145.29    4.90
  -4  -7  -7   47.20    6.40
  -4  -7  -7   43.40    2.20
  -4  -7  -7   41.50    2.70
   4   7   7   41.70    2.30
  -4   7  -7   44.70    2.70
  -4   7  -7   41.60    2.60
  -4   7  -7   40.40    2.60
  -5  -7  -7   91.19    4.00
  -5  -7  -7   93.19    5.50
  -5   7  -7   89.89    4.20
   5   7   7   87.29    5.10
  -5   7  -7   97.39    4.20
  -6  -7  -7    1.40    2.80
  -6   7  -7   -0.30    1.30
  -6   7  -7   -1.10    1.60
   6   7   7   -1.80    2.20
  -7  -7  -7    7.00    3.30
  -7   7  -7    6.70    1.60
   7   7   7    9.60    3.20
  -7   7  -7    9.30    2.40
  -8  -7  -7    4.70    3.80
   8   7   7    5.80    3.50
  -8   7  -7    3.80    2.60
   8   8  -7   10.40    2.50
   7  -8  -7    6.00    2.30
   7  -8  -7    5.50    2.30
   7   8  -7    6.10    2.20
  -7   8   7    5.20    2.10
   6  -8  -7    2.00    1.80
   6  -8  -7    1.40    2.00
   6   8  -7    1.20    1.80
  -6   8   7    3.60    1.80
  -6   8   7    2.30    2.60
   5  -8  -7   55.69    3.60
   5  -8  -7   45.90    3.70
  -5   8   7   44.60    4.30
   5   8  -7   48.60    3.10
  -5   8   7   51.49    3.40
   4  -8  -7   12.10    2.20
   4  -8  -7   10.10    1.80
  -4   8   7    7.50    1.80
   4   8  -7   10.20    1.80
  -4   8   7    7.40    2.70
   4   8  -7    9.10    1.30
   3  -8  -7  163.88    6.20
  -3  -8   7  155.68    5.50
   3  -8  -7  155.38    6.40
   3   8  -7  160.98    5.00
   3   8  -7  143.49    7.30
  -3   8   7  151.28    5.90
  -3   8   7  160.28    7.00
   2  -8  -7   21.20    2.60
   2  -8  -7   21.50    2.30
  -2  -8   7   20.30    2.00
   2   8  -7   20.50    2.00
  -2   8   7   23.10    3.30
  -2   8   7   20.80    2.00
   2   8  -7   21.30    1.50
   1  -8  -7    6.30    1.50
   1  -8  -7    8.60    2.00
  -1  -8   7    9.10    1.50
   1   8  -7    8.00    1.40
  -1   8   7    7.00    2.10
   1   8  -7    9.10    1.30
   0  -8  -7   -0.20    1.40
   0  -8  -7    2.40    1.30
   0   8  -7    0.30    0.80
   0   8  -7    0.00    1.00
   0   8   7    3.30    1.80
  -1  -8  -7   18.10    2.20
  -1  -8  -7   22.90    2.70
   1  -8   7   18.50    1.60
   1  -8   7   19.90    1.70
  -1  -8  -7   19.60    1.60
   1   8   7   15.40    2.50
  -1   8  -7   20.00    1.80
  -1   8  -7   23.70    1.80
  -2  -8  -7   23.90    2.40
   2  -8   7   23.70    1.80
   2  -8   7   26.30    2.10
  -2  -8  -7   27.20    3.00
  -2   8  -7   25.20    1.80
  -2   8  -7   29.30    2.10
  -2   8  -7   22.90    1.60
   2   8   7   27.50    3.40
  -2   8  -7   25.90    3.10
  -3  -8  -7  153.48    4.90
   3  -8   7  137.39    5.60
  -3  -8  -7  153.38    6.90
   3  -8   7  148.99    5.30
  -3   8  -7  149.99    5.20
  -3   8  -7  145.49    7.10
  -3   8  -7  134.79    5.60
  -3   8  -7  155.48    5.00
   3   8   7  144.69    6.60
  -4  -8  -7    8.70    2.50
   4  -8   7    7.20    1.60
  -4  -8  -7   11.50    1.70
  -4   8  -7   11.80    1.80
  -4   8  -7    7.00    1.50
   4   8   7    7.50    2.50
  -4   8  -7    8.00    1.10
  -5  -8  -7    3.40    1.40
   5  -8   7    5.40    1.80
  -5  -8  -7    5.70    2.60
  -5   8  -7    6.40    1.70
  -5   8  -7    1.80    1.40
   5   8   7    3.60    2.60
  -6  -8  -7    5.00    3.00
  -6   8  -7    1.10    1.80
  -6   8  -7   -0.80    1.20
   6   8   7    0.00    2.70
  -7  -8  -7   17.80    4.00
   7   8   7   14.00    3.70
  -7   8  -7   15.10    2.60
  -7   8  -7   22.30    2.60
   7  -9  -7    1.70    2.50
   7  -9  -7   -1.10    2.10
  -7   9   7    3.20    2.10
   7   9  -7    0.10    2.10
   6  -9  -7    5.90    2.40
   6  -9  -7    4.30    2.00
   6   9  -7    2.10    1.80
  -6   9   7    7.40    2.80
  -6   9   7    4.30    1.80
   5  -9  -7   29.20    3.60
   5  -9  -7   26.20    2.80
  -5   9   7   29.30    2.80
  -5   9   7   29.30    3.70
   5   9  -7   24.50    2.90
   4  -9  -7   44.00    3.30
   4  -9  -7   42.80    3.60
  -4   9   7   38.60    3.20
  -4   9   7   35.50    4.60
   4   9  -7   37.50    2.80
   3  -9  -7   -0.80    1.70
   3  -9  -7   -0.30    1.40
  -3   9   7    0.90    1.50
   3   9  -7   -0.70    1.20
  -3   9   7    1.60    2.50
   3   9  -7    0.00    0.60
  -2  -9   7   -0.30    1.30
   2  -9  -7   -0.30    1.40
   2  -9  -7    1.00    1.70
  -2   9   7    0.30    1.30
   2   9  -7    0.70    1.30
  -2   9   7   -2.20    2.20
   2   9  -7    0.60    0.80
  -1  -9   7    4.00    1.50
   1  -9  -7    3.80    1.50
   1  -9  -7    3.20    3.20
   1   9  -7    3.00    0.90
  -1   9   7    3.30    1.40
   1   9  -7    2.80    1.30
  -1   9   7    5.70    2.40
   0  -9  -7    8.60    3.00
   0  -9   7    6.80    0.80
   0  -9   7    7.50    0.90
   0  -9  -7    4.10    1.50
   0   9  -7    7.60    1.20
   0   9  -7    8.20    1.50
   0   9   7    5.20    3.10
  -1  -9  -7    1.60    1.40
   1  -9   7    0.70    0.80
  -1   9  -7    2.00    1.20
  -1   9  -7    0.10    1.00
   1   9   7   -2.50    2.10
  -2  -9  -7   18.00    2.10
   2  -9   7   16.20    1.80
  -2  -9  -7   14.30    1.40
  -2  -9  -7   18.70    2.70
   2  -9   7   17.80    2.10
  -2   9  -7   20.10    2.00
  -2   9  -7   15.80    1.90
   2   9   7   12.60    2.50
  -3  -9  -7    3.00    1.50
  -3  -9  -7   -1.80    2.10
   3  -9   7    2.00    1.30
  -3   9  -7   -1.70    1.00
  -3   9  -7   -1.00    1.00
   3   9   7   -0.40    2.10
  -3   9  -7   -0.90    1.20
   4  -9   7  146.29    5.80
  -4  -9  -7  158.58    7.30
  -4  -9  -7  140.19    5.60
   4   9   7  149.39    7.50
  -4   9  -7  156.28    5.70
  -4   9  -7  141.19    6.30
   5  -9   7    1.30    2.00
  -5  -9  -7    2.20    3.00
  -5   9  -7    4.30    1.60
  -5   9  -7    2.60    1.70
   5   9   7    4.00    3.00
  -6  -9  -7    0.40    3.20
   6  -9   7    2.10    2.20
  -6   9  -7    2.50    2.30
   6   9   7    5.80    3.40
  -6   9  -7   -3.20    1.50
  -7  -9  -7    5.10    3.60
   7  -9   7    3.80    2.70
  -7   9  -7    1.10    2.30
   7   9   7    7.30    3.80
   6 -10  -7    0.30    2.40
   6 -10  -7   -2.70    2.00
  -6  10   7    4.50    2.20
   6  10  -7    4.50    2.20
   5 -10  -7   11.80    2.50
   5 -10  -7   21.90    3.20
   5  10  -7   15.10    2.40
  -5  10   7   14.60    3.60
  -5  10   7   14.10    2.50
   4 -10  -7   41.80    4.00
   4 -10  -7   43.50    3.60
  -4  10   7   43.20    5.20
  -4  10   7   37.70    3.40
   4  10  -7   35.50    3.20
   3 -10  -7    2.20    2.10
   3 -10  -7    1.40    1.60
  -3  10   7    2.70    4.70
   3  10  -7    3.50    0.80
   3  10  -7    4.60    1.60
  -3  10   7    5.30    1.80
   2 -10  -7    4.50    2.10
   2 -10  -7    4.70    1.90
  -2  10   7    6.40    1.80
   2  10  -7    5.40    0.90
   2  10  -7    5.20    1.80
  -2  10   7    7.70    3.00
   1 -10  -7   21.30    2.60
   1 -10  -7   18.90    2.60
  -1  10   7   21.20    3.50
   1  10  -7   18.60    1.60
  -1  10   7   18.10    2.20
   1  10  -7   18.70    2.40
   0 -10  -7    3.50    2.00
   0 -10  -7    2.30    1.60
   0  10   7    3.90    2.20
   0  10  -7    0.00    1.30
   0  10  -7    1.10    1.00
   1 -10   7   20.20    1.80
  -1 -10  -7   21.30    2.70
  -1 -10  -7   20.50    2.80
  -1  10  -7   19.50    1.90
  -1  10  -7   21.90    2.10
   1  10   7   27.10    3.70
   2 -10   7   13.80    1.60
  -2 -10  -7   12.60    2.10
  -2 -10  -7   17.00    2.90
  -2  10  -7   15.50    2.00
  -2  10  -7   17.20    1.90
   2  10   7   15.00    3.10
  -3 -10  -7   13.30    3.00
   3 -10   7   13.90    1.90
  -3  10  -7   13.60    1.70
   3  10   7   17.20    3.10
  -3  10  -7   12.10    1.70
   4 -10   7    2.80    1.80
  -4 -10  -7    5.80    2.90
  -4  10  -7    7.80    1.70
   4  10   7    2.70    3.10
  -4  10  -7    6.60    1.60
   5 -10   7   33.70    3.50
  -5 -10  -7   38.20    5.30
  -5  10  -7   40.40    4.10
   5  10   7   43.40    5.60
  -5  10  -7   42.10    2.80
   6 -10   7   -2.50    2.30
  -6 -10  -7    0.70    3.40
  -6  10  -7    5.30    2.10
  -6  10  -7    0.00    1.40
   6  10   7   -5.40    3.30
   5 -11  -7    3.70    2.30
   5 -11  -7    0.20    2.50
  -5  11   7    7.50    3.70
  -5  11   7    0.10    2.10
   5  11  -7   -0.90    1.90
   4 -11  -7    0.90    2.20
   4 -11  -7   -1.00    2.40
  -4  11   7    4.80    2.10
  -4  11   7   -0.90    3.70
   4  11  -7    0.80    1.80
   3 -11  -7    0.40    2.00
   3 -11  -7   -0.90    2.30
  -3  11   7    0.90    1.90
  -3  11   7   -3.90    3.10
   3  11  -7    2.20    1.70
   2 -11  -7    1.20    2.30
   2 -11  -7    0.50    1.90
   2  11  -7    0.60    0.70
   2  11  -7    0.30    1.60
  -2  11   7    2.40    3.00
  -2  11   7    2.90    1.80
   1 -11  -7   11.20    2.30
   1 -11  -7   17.10    2.90
  -1  11   7   12.90    3.20
   1  11  -7   12.60    1.50
   1  11  -7   15.10    2.20
   0 -11  -7    2.10    2.20
   0 -11  -7    1.10    1.70
   0  11  -7    0.30    1.60
   0  11   7    2.20    2.90
   0  11  -7    2.80    1.00
  -1 -11  -7    0.90    2.40
  -1 -11  -7    2.40    1.90
  -1  11  -7    3.50    1.70
   1  11   7    4.60    3.00
  -1  11  -7    3.10    2.10
  -2 -11  -7    6.80    2.00
  -2 -11  -7    7.70    2.70
  -2  11  -7    7.70    1.80
  -2  11  -7    6.20    1.40
   2  11   7    1.00    2.90
  -3 -11  -7    5.90    3.00
   3 -11   7    4.40    1.70
   3  11   7    1.70    3.30
  -3  11  -7    1.80    1.30
   4 -11   7    6.60    2.40
  -4 -11  -7    7.20    3.30
   4  11   7    5.60    3.60
  -4  11  -7    6.30    1.70
  -5 -11  -7    1.80    3.50
   5 -11   7    8.80    2.40
  -5  11  -7    1.80    1.60
   5  11   7    1.10    3.60
   4 -12  -7    0.70    2.40
   4 -12  -7    2.30    2.70
   4  12  -7    2.20    2.30
  -4  12   7    0.40    2.30
  -4  12   7    3.80    4.10
   3 -12  -7    2.80    2.40
   3 -12  -7    2.40    2.70
   3  12  -7    2.00    2.10
  -3  12   7    0.80    2.10
  -3  12   7   -1.50    3.90
   2 -12  -7   19.10    3.30
   2 -12  -7   19.80    3.00
  -2  12   7   14.50    2.40
   2  12  -7   15.30    2.50
  -2  12   7   18.40    4.20
   1 -12  -7    7.60    2.30
   1 -12  -7    7.70    3.00
   1  12  -7    6.30    1.90
  -1  12   7    4.40    3.50
   1  12  -7    7.60    2.20
   0 -12  -7    3.40    2.80
   0 -12  -7   -1.90    2.10
   0  12   7    1.50    3.20
   0  12  -7    2.90    1.90
   0  12  -7    1.50    1.20
  -1 -12  -7   20.70    2.80
  -1 -12  -7   23.30    3.50
  -1  12  -7   26.00    3.10
   1  12   7   28.90    4.40
  -1  12  -7   25.80    2.20
  -2 -12  -7   -3.00    2.90
  -2  12  -7    3.20    1.30
  -2  12  -7    2.90    2.00
   2  12   7    0.60    2.90
  -3 -12  -7   -1.50    3.10
   3  12   7    2.50    3.60
  -3  12  -7    1.80    1.50
  -4 -12  -7    3.40    3.50
   4  12   7    2.30    5.20
  -4  12  -7    1.70    1.60
   3 -13  -7    7.10    3.40
   3 -13  -7    4.60    2.80
  -3  13   7   -1.30    4.30
  -3  13   7    3.10    2.30
   3  13  -7   -1.70    2.40
   2 -13  -7    2.80    2.90
   2 -13  -7    0.60    2.70
   2  13  -7    1.80    2.30
  -2  13   7    0.60    2.30
  -2  13   7   -7.30    4.00
   1 -13  -7    1.20    2.40
   1 -13  -7    7.30    3.30
   1  13  -7    4.50    2.30
  -1  13   7    5.40    4.30
   0 -13  -7   12.50    3.40
   0 -13  -7   14.90    2.90
   0  13  -7   20.70    2.00
   0  13   7   19.00    4.60
   0  13  -7   16.80    2.70
  -1 -13  -7    0.80    3.10
  -1  13  -7    0.20    1.30
  -1  13  -7    1.30    2.20
   1  13   7   -2.30    3.40
  -2 -13  -7    3.60    3.30
  -2  13  -7   -0.10    1.50
   2  13   7   -1.90    3.90
   9   0  -8   -0.50    2.10
  -9   0   8    0.00    1.90
   9   0  -8   -2.90    1.90
   9   0  -8    2.20    1.90
  -9   0   8   -2.50    2.10
   8   0  -8    3.80    1.80
   8   0  -8    4.90    1.90
  -8   0   8    3.70    1.60
   7   0  -8    2.00    1.40
  -7   0   8    1.70    1.30
   7   0  -8    2.30    1.40
   7   0  -8   -2.10    1.50
   6   0  -8   40.40    2.60
  -6   0   8   45.50    3.30
   6   0  -8   39.70    3.00
   6   0  -8   38.30    2.60
  -5   0   8    0.60    1.30
   5   0  -8   -1.50    1.20
   5   0  -8   -0.80    0.80
   5   0  -8    0.60    1.00
   5   0  -8    0.90    1.00
   4   0  -8   22.20    2.30
  -4   0   8   21.90    2.30
   4   0  -8   23.20    1.60
   4   0  -8   23.60    1.50
   4   0  -8   23.10    1.80
   4   0  -8   19.40    1.50
  -3   0   8   -0.20    0.60
  -3   0   8   -0.40    1.10
   3   0  -8   -0.20    0.50
   3   0  -8    1.70    0.90
   3   0  -8    1.60    0.70
   3   0  -8    0.80    0.70
  -3   0   8   -0.30    0.70
   2   0  -8   79.69    3.00
   2   0  -8   79.09    3.10
  -2   0   8   83.69    3.20
   2   0  -8   73.19    3.30
  -2   0   8   81.79    3.70
   2   0  -8   76.99    3.70
   1   0  -8   -0.40    0.60
  -1   0   8    0.40    0.60
   1   0  -8    0.00    0.70
   1   0  -8   -0.50    0.90
  -1   0   8   -0.30    0.90
  -1   0   8    0.90    0.70
   0   0  -8  105.99    4.20
   0   0   8  110.09    4.50
   0   0  -8  109.79    4.40
   0   0   8  109.89    4.20
   0   0   8  108.59    4.10
   0   0  -8  107.39    3.90
  -1   0  -8   -0.90    0.80
   1   0   8    0.40    0.70
  -1   0  -8    0.60    0.80
   1   0   8   -0.40    0.80
   1   0   8   -0.80    0.70
  -1   0  -8   -0.30    0.70
   2   0   8   80.29    3.50
  -2   0  -8   85.59    3.60
  -2   0  -8   83.49    3.60
   2   0   8   85.49    3.50
  -2   0  -8   83.29    3.60
   2   0   8   86.09    3.70
  -3   0  -8   -0.30    0.90
   3   0   8    0.70    1.00
   3   0   8    0.90    1.10
  -3   0  -8    0.80    0.90
   3   0   8   -1.20    1.00
  -3   0  -8    0.80    1.10
  -4   0  -8   13.90    1.90
   4   0   8   14.60    2.00
  -4   0  -8   12.30    1.60
  -4   0  -8   12.50    1.50
  -5   0  -8    0.00    1.00
  -5   0  -8   -0.70    1.50
  -5   0  -8    0.00    0.90
   5   0   8   -0.50    1.30
  -6   0  -8   72.49    4.40
  -6   0  -8   65.59    3.40
  -6   0  -8   71.19    2.80
   6   0   8   66.59    3.70
   7   0   8    0.10    1.70
  -7   0  -8    1.90    2.20
  -7   0  -8   -1.10    1.40
  -8   0  -8   55.69    4.70
  -8   0  -8   53.19    3.40
  -9   0  -8   -3.60    1.60
  -9   0  -8    4.20    3.10
   9  -1  -8   12.00    2.50
   9  -1  -8   12.30    2.50
   9  -1  -8   11.90    2.20
  -9  -1   8   14.20    2.30
   9   1  -8   14.40    2.50
   9   1  -8    9.70    2.20
   9   1  -8   13.50    2.20
  -9   1   8   11.50    2.20
  -9   1   8    9.60    2.40
   8  -1  -8    8.30    2.00
   8  -1  -8    4.50    1.90
   8  -1  -8    7.50    1.90
  -8  -1   8    2.90    1.50
  -8   1   8    6.80    1.80
   8   1  -8    7.80    1.80
  -8   1   8    5.50    2.10
   8   1  -8    5.70    1.90
   8   1  -8    5.70    1.90
   7  -1  -8   66.49    3.80
   7  -1  -8   68.09    3.70
  -7  -1   8   71.69    3.30
   7  -1  -8   70.79    3.70
  -7   1   8   61.29    3.60
   7   1  -8   63.69    3.50
   7   1  -8   68.99    3.70
   7   1  -8   72.19    3.80
   6  -1  -8    5.30    1.80
  -6  -1   8    4.30    1.10
   6  -1  -8    3.80    1.40
   6  -1  -8    5.60    1.40
  -6   1   8    4.90    1.80
   6   1  -8    5.60    1.80
   6   1  -8    6.90    1.40
  -6   1   8    4.70    1.40
   6   1  -8    7.50    1.40
   5  -1  -8   10.70    1.50
   5  -1  -8   10.00    1.90
  -5  -1   8   10.00    1.80
   5  -1  -8   11.50    1.50
   5   1  -8    9.20    1.40
   5   1  -8   15.00    2.20
  -5   1   8    9.90    1.90
   5   1  -8    9.60    1.40
   5   1  -8    9.60    1.10
   5   1  -8   11.10    1.40
   4  -1  -8  123.29    4.50
   4  -1  -8  119.69    5.30
  -4  -1   8  125.89    5.10
   4  -1  -8  128.39    4.60
   4  -1  -8  124.79    4.80
   4   1  -8  129.19    4.40
  -4   1   8  132.69    5.30
   4   1  -8  132.39    4.40
   4   1  -8  126.59    4.40
   4   1  -8  126.09    4.80
   4   1  -8  131.19    5.20
   3  -1  -8  180.68    5.80
  -3  -1   8  183.58    6.60
   3  -1  -8  176.58    6.30
   3  -1  -8  182.68    6.00
  -3  -1   8  190.48    6.00
   3   1  -8  177.08    6.20
  -3   1   8  178.48    6.70
   3   1  -8  180.68    5.80
   3   1  -8  181.38    5.90
   3   1  -8  178.68    6.80
   3   1  -8  179.48    6.60
   3   1  -8  198.68    6.00
  -3   1   8  180.68    5.90
   2  -1  -8  908.91   27.00
  -2  -1   8  962.50   26.70
   2  -1  -8  950.70   27.10
   2  -1  -8  906.11   27.40
  -2  -1   8  974.50   27.20
   2  -1  -8  939.21   27.80
  -2  -1   8  946.51   27.70
   2   1  -8  850.61   27.00
   2   1  -8  925.41   26.60
  -2   1   8  928.91   27.80
   2   1  -8  915.51   27.30
  -2   1   8  972.40   27.00
   2   1  -8  958.40   27.90
  -2   1   8 1007.30   27.20
   1  -1  -8  748.43   23.00
   1  -1  -8  802.82   23.40
  -1  -1   8  803.32   23.00
  -1  -1   8  778.52   23.30
   1  -1  -8  773.02   22.80
  -1  -1   8  805.32   22.40
  -1   1   8  779.92   23.40
  -1   1   8  810.62   22.70
   1   1  -8  764.12   23.00
   1   1  -8  769.82   23.40
  -1   1   8  785.82   22.90
   0  -1   8   19.20    1.90
   0  -1   8   20.20    1.30
   0  -1  -8   18.80    1.70
   0  -1  -8   15.90    1.60
   0  -1  -8   18.30    1.50
   0  -1   8   17.10    1.60
   0   1   8   17.20    1.40
   0   1  -8   19.90    1.40
   0   1   8   18.20    2.00
   0   1  -8   17.60    1.50
   0   1  -8   22.20    1.80
   0   1   8   16.80    1.50
  -1  -1  -8  256.67    8.50
   1  -1   8  267.07    8.50
  -1  -1  -8  252.37    8.60
   1  -1   8  267.77    8.60
   1  -1   8  261.07    8.10
  -1  -1  -8  259.87    8.40
  -1   1  -8  245.88    8.40
   1   1   8  263.37    8.30
  -1   1  -8  264.77    8.60
   1   1   8  262.47    8.40
   1   1   8  258.47    8.70
  -1   1  -8  262.07    8.20
  -2  -1  -8    3.00    1.00
  -2  -1  -8    6.40    1.20
  -2  -1  -8    4.50    1.10
   2  -1   8    3.90    1.00
   2  -1   8    4.00    1.10
  -2   1  -8    4.80    1.10
  -2   1  -8    4.10    1.10
   2   1   8    3.60    1.10
   2   1   8    2.20    1.10
   2   1   8    3.70    1.20
  -2   1  -8    3.50    1.00
  -3  -1  -8   46.50    2.50
   3  -1   8   50.39    2.70
  -3  -1  -8   50.79    2.70
  -3  -1  -8   49.00    3.00
  -3   1  -8   52.39    2.80
   3   1   8   46.70    2.70
  -3   1  -8   50.09    2.50
   3   1   8   50.79    3.30
  -3   1  -8   47.50    2.80
   3   1   8   46.80    2.90
  -4  -1  -8   75.99    3.50
  -4  -1  -8   76.19    3.90
   4  -1   8   75.99    3.50
  -4  -1  -8   74.59    3.30
  -4   1  -8   79.89    3.90
  -4   1  -8   77.39    3.20
   4   1   8   70.89    3.70
  -4   1  -8   75.09    3.50
  -5  -1  -8    5.40    1.40
  -5  -1  -8    3.60    1.10
  -5  -1  -8    3.50    1.50
   5  -1   8    4.00    1.30
   5   1   8    5.10    1.60
  -5   1  -8    2.60    1.10
  -5   1  -8    4.00    1.60
  -5   1  -8    3.90    0.90
   6  -1   8    2.00    1.40
  -6  -1  -8    0.60    1.20
  -6  -1  -8    2.80    1.40
  -6  -1  -8    3.80    2.00
   6   1   8    2.20    1.70
  -6   1  -8    2.20    1.30
  -6   1  -8    1.80    0.80
  -6   1  -8    1.70    1.90
  -7  -1  -8   32.20    2.80
   7  -1   8   34.50    3.10
  -7  -1  -8   33.20    4.10
   7   1   8   34.40    3.30
  -7   1  -8   36.80    4.00
  -7   1  -8   33.90    2.70
  -8  -1  -8    7.10    1.70
  -8  -1  -8   11.00    3.10
  -8   1  -8    6.60    1.80
  -8   1  -8    9.30    2.80
  -9  -1  -8    0.70    1.70
  -9  -1  -8    2.60    5.00
  -9   1  -8    0.80    3.20
  -9   1  -8    1.00    1.70
  -9  -2   8   -3.00    1.70
   9  -2  -8    3.40    2.30
   9  -2  -8    2.10    2.00
   9  -2  -8    5.10    3.30
   9   2  -8   -1.30    1.80
  -9   2   8    0.20    2.10
   9   2  -8   -2.20    2.10
   8  -2  -8    1.50    1.90
   8  -2  -8    4.30    1.90
   8  -2  -8    3.80    1.80
  -8  -2   8    4.00    1.60
   8   2  -8    5.80    1.80
   8   2  -8    3.10    1.80
  -8   2   8    4.60    1.90
   8   2  -8    4.00    1.80
   7  -2  -8    1.60    1.50
  -7  -2   8    0.10    1.10
   7  -2  -8    3.40    1.90
   7  -2  -8    4.00    1.60
  -7   2   8    0.80    1.70
   7   2  -8    1.10    1.50
  -7   2   8    0.00    1.80
   7   2  -8    1.40    1.30
   6  -2  -8   33.20    2.90
   6  -2  -8   33.30    2.60
  -6  -2   8   36.40    2.10
   6  -2  -8   35.50    2.60
   6   2  -8   31.40    2.20
   6   2  -8   32.10    2.80
  -6   2   8   34.10    2.90
   6   2  -8   34.50    2.50
  -6   2   8   32.60    2.50
   6   2  -8   32.20    2.60
   6   2  -8   32.20    1.70
   5  -2  -8    2.10    1.20
   5  -2  -8    1.50    1.10
  -5   2   8    3.10    1.60
   5   2  -8    3.20    1.20
   5   2  -8    2.70    1.40
   5   2  -8    2.30    1.00
  -5   2   8    1.30    1.10
   5   2  -8    2.10    0.80
   5   2  -8    1.90    0.60
  -4  -2   8   16.50    2.10
   4  -2  -8   14.60    1.70
  -4  -2   8   15.50    1.40
   4  -2  -8   12.30    1.60
   4  -2  -8   11.10    1.90
   4  -2  -8   13.70    1.50
   4   2  -8   13.50    1.60
   4   2  -8   13.70    1.20
   4   2  -8   12.20    1.30
   4   2  -8   15.60    1.30
  -4   2   8   17.00    2.20
   4   2  -8   17.90    2.10
  -3  -2   8  118.79    4.20
   3  -2  -8  111.39    4.00
   3  -2  -8  112.09    4.40
   3  -2  -8  119.29    4.30
   3  -2  -8  114.49    4.00
  -3  -2   8  113.29    4.60
  -3   2   8  115.29    4.10
   3   2  -8  111.99    5.40
  -3   2   8  114.19    4.90
   3   2  -8  112.69    4.40
   3   2  -8  115.19    4.70
   3   2  -8  114.69    4.00
   3   2  -8  118.99    3.70
  -2  -2   8    4.40    1.20
  -2  -2   8    2.90    0.80
   2  -2  -8    5.40    1.00
   2  -2  -8    4.40    0.90
  -2  -2   8    4.20    0.60
   2  -2  -8    4.70    1.40
   2  -2  -8    2.80    0.90
  -2   2   8    4.10    0.90
   2   2  -8    4.70    0.60
   2   2  -8    4.10    0.50
  -2   2   8    6.50    1.50
  -2   2   8    4.10    0.80
   2   2  -8    0.30    1.60
   2   2  -8    4.30    1.20
   2   2  -8    5.40    1.10
  -1  -2   8  204.58    6.50
   1  -2  -8  191.08    6.60
   1  -2  -8  190.88    6.30
   1  -2  -8  183.98    6.80
  -1  -2   8  186.78    6.70
   1  -2  -8  197.88    6.40
  -1  -2   8  198.18    5.90
   1   2  -8  192.08    6.60
   1   2  -8  186.18    6.80
  -1   2   8  193.78    6.30
   1   2  -8  191.88    6.80
   1   2  -8  194.08    5.90
   0  -2   8  387.76   12.10
   0  -2  -8  384.46   12.30
   0  -2   8  383.06   12.00
   0  -2  -8  388.16   12.10
   0  -2  -8  380.76   11.90
   0  -2   8  397.56   11.40
   0   2  -8  398.66   11.50
   0   2  -8  395.26   12.30
   0   2   8  371.96   12.40
   0   2   8  396.36   11.90
   0   2   8  413.06   11.90
   0   2  -8  354.96   11.90
   1  -2   8  486.55   16.50
  -1  -2  -8  509.75   15.90
  -1  -2  -8  532.25   16.10
   1  -2   8  510.95   16.00
  -1  -2  -8  514.45   16.00
   1  -2   8  532.95   16.00
   1   2   8  542.95   15.80
   1   2   8  532.25   16.40
  -1   2  -8  540.85   16.10
  -1   2  -8  542.75   15.60
   1   2   8  545.85   15.90
  -1   2  -8  532.75   16.00
   2  -2   8  532.25   16.70
  -2  -2  -8  557.54   16.80
  -2  -2  -8  555.24   16.60
  -2  -2  -8  545.25   16.60
   2  -2   8  537.85   16.40
   2  -2   8  540.75   16.60
  -2   2  -8  559.94   16.60
   2   2   8  565.44   17.00
  -2   2  -8  569.84   16.50
   2   2   8  548.15   16.50
  -2   2  -8  524.75   16.60
   3  -2   8  276.37    8.90
  -3  -2  -8  278.17    9.10
  -3  -2  -8  274.57    9.30
   3  -2   8  264.47    9.00
  -3  -2  -8  268.57    8.90
  -3   2  -8  275.27    8.80
  -3   2  -8  276.47    9.10
  -3   2  -8  282.67    9.10
   3   2   8  283.37    9.40
  -4  -2  -8    5.70    1.60
  -4  -2  -8    5.70    1.30
  -4  -2  -8    4.00    1.20
   4  -2   8    6.00    1.20
  -4   2  -8    8.80    1.50
   4   2   8    4.00    1.50
   4   2   8    6.40    1.60
  -4   2  -8    8.30    1.70
  -5  -2  -8    0.50    1.80
  -5  -2  -8    2.30    1.20
   5  -2   8    1.30    1.10
  -5  -2  -8    0.50    1.10
  -5   2  -8    1.10    1.50
  -5   2  -8    3.10    1.10
   5   2   8    0.40    1.60
  -6  -2  -8   83.69    3.80
  -6  -2  -8   86.89    5.00
  -6   2  -8   82.89    4.60
   6   2   8   82.19    4.50
  -6   2  -8   70.79    4.40
  -7  -2  -8   20.70    2.40
  -7  -2  -8   22.90    3.20
  -7   2  -8   20.30    2.50
   7   2   8   22.50    3.30
  -7   2  -8   26.10    3.30
  -8  -2  -8   19.30    2.70
  -8  -2  -8   19.10    3.50
   8   2   8   18.50    4.10
  -8   2  -8   18.10    2.60
  -8   2  -8   20.30    3.40
  -9  -2  -8    4.00    1.70
  -9   2  -8    7.70    4.90
  -9   2  -8    2.40    1.90
  -9  -3   8    2.70    1.90
   9  -3  -8   -1.70    2.10
   9  -3  -8    2.10    2.30
  -9   3   8    3.80    2.40
   9   3  -8    0.00    1.90
   9   3  -8    1.40    1.90
  -8  -3   8    1.70    1.40
   8  -3  -8    5.20    1.90
   8  -3  -8    2.20    2.00
   8  -3  -8    1.00    1.70
   8   3  -8   -2.90    1.80
   8   3  -8    1.30    1.80
  -8   3   8    0.90    2.00
   8   3  -8   -0.80    1.50
   7  -3  -8    7.20    2.00
   7  -3  -8    5.50    1.80
  -7  -3   8    2.00    1.20
   7  -3  -8    4.20    1.70
   7   3  -8    4.90    1.70
  -7   3   8    3.20    1.90
   7   3  -8    3.30    1.30
   7   3  -8    3.80    1.50
  -7   3   8    3.10    1.70
   6  -3  -8  100.59    4.60
   6  -3  -8  107.79    5.00
  -6  -3   8  103.59    3.80
   6  -3  -8  101.29    4.50
   6   3  -8  101.79    3.90
   6   3  -8  104.69    3.70
   6   3  -8   99.99    4.30
   6   3  -8  105.69    4.70
   6   3  -8   94.89    4.20
  -6   3   8   98.99    4.50
  -6   3   8   98.69    4.90
   5  -3  -8  235.38    8.00
   5  -3  -8  235.08    8.00
   5   3  -8  240.68    7.20
   5   3  -8  234.08    7.50
   5   3  -8  240.68    8.20
  -5   3   8  219.28    7.80
   5   3  -8  232.58    7.80
  -5   3   8  230.28    8.40
   5   3  -8  231.88    7.30
   4  -3  -8   12.70    2.10
  -4  -3   8   14.70    1.30
   4  -3  -8   12.80    1.60
   4  -3  -8   14.80    1.70
   4   3  -8   11.90    1.20
   4   3  -8   12.80    1.70
   4   3  -8   13.40    1.10
   4   3  -8   14.60    1.90
   4   3  -8   15.20    1.20
  -4   3   8   12.50    1.60
  -4   3   8   14.00    2.10
   3  -3  -8   29.10    1.80
   3  -3  -8   30.60    2.50
  -3  -3   8   37.60    1.90
[truncated: 238,691 more chars]
