# Supplementary material for: Crystal structure of 6,7-dimeth­oxy-1-(4-nitro­phen­yl)quinolin-4(1H)-one: a mol­ecular scaffold for potential tubulin polymerization inhibitors
Source: Acta Crystallogr E Crystallogr Commun. 2017 Feb 24;73(Pt 3):441–4. doi: 10.1107/S2056989017002948 (PMC5347072; doi:10.1107/S2056989017002948)
Supplement: Supplementary file 2 [file e-73-00441-Isup2.hkl]

data_I                                                                          
_shelx_title ' final_a.res in P2(1)/n'                                          
_shelx_refln_list_code          4                                               
_shelx_F_calc_maximum      146.50                                               
_exptl_crystal_F_000       680.00                                               
_reflns_d_resolution_high  0.7988                                               
                                                                                
loop_                                                                           
 _space_group_symop_operation_xyz                                               
 'x, y, z'                                                                      
 '-x+1/2, y+1/2, -z+1/2'                                                        
 '-x, -y, -z'                                                                   
 'x-1/2, -y-1/2, z-1/2'                                                         
                                                                                
_cell_length_a     8.3736                                                       
_cell_length_b    11.7694                                                       
_cell_length_c    15.5623                                                       
_cell_angle_alpha  90.000                                                       
_cell_angle_beta   93.251                                                       
_cell_angle_gamma  90.000                                                       
                                                                                
_shelx_F_squared_multiplier     1.000                                           
                                                                                
loop_                                                                           
 _refln_index_h                                                                 
 _refln_index_k                                                                 
 _refln_index_l                                                                 
 _refln_F_squared_calc                                                          
 _refln_F_squared_meas                                                          
 _refln_F_squared_sigma                                                         
 _refln_observed_status                                                         
   2   0   0        619.37        564.18         6.67 o                         
   4   0   0         79.60         74.11         1.88 o                         
   6   0   0         12.50         13.84         0.91 o                         
   8   0   0         45.50         41.72         3.13 o                         
  10   0   0         26.92         33.53         3.79 o                         
   1   1   0       3459.86       3401.10        30.47 o                         
   2   1   0         93.31         93.82         0.96 o                         
   3   1   0         73.55         61.62         0.79 o                         
   4   1   0        439.21        515.42         4.70 o                         
   5   1   0        153.12        127.91         1.49 o                         
   6   1   0         87.76         81.61         1.22 o                         
   7   1   0          5.38          6.05         0.76 o                         
   8   1   0        144.16        143.40         2.57 o                         
   9   1   0          5.00          2.93         1.26 o                         
  10   1   0          0.98          3.12         2.31 o                         
   0   2   0       4801.06       4306.88        54.53 o                         
   1   2   0       4030.31       3819.15        49.88 o                         
   2   2   0       3484.21       3231.41        50.59 o                         
   3   2   0        307.72        335.25         3.10 o                         
   4   2   0        147.89        158.43         1.91 o                         
   5   2   0         21.15         19.40         0.51 o                         
   6   2   0          0.40          1.16         0.53 o                         
   7   2   0        359.94        344.58         4.07 o                         
   8   2   0        247.65        240.18         3.94 o                         
   9   2   0          7.53         11.19         1.44 o                         
  10   2   0         10.61         14.74         2.57 o                         
   1   3   0       1873.59       1683.20        13.73 o                         
   2   3   0        277.93        283.85         3.80 o                         
   3   3   0       1505.23       1592.63        14.41 o                         
   4   3   0        362.32        394.67         3.94 o                         
   5   3   0        173.77        190.60         2.31 o                         
   6   3   0         25.37         18.24         0.87 o                         
   7   3   0         54.23         62.40         2.80 o                         
   8   3   0          7.42          8.24         1.44 o                         
   9   3   0        101.99         99.53         3.61 o                         
  10   3   0          6.92          6.50         2.52 o                         
   0   4   0        530.72        516.67         6.78 o                         
   1   4   0        215.31        223.47         2.12 o                         
   2   4   0         51.31         59.75         0.81 o                         
   3   4   0       3794.18       3848.95        34.32 o                         
   4   4   0        426.88        460.16         5.60 o                         
   5   4   0         30.77         33.60         0.85 o                         
   6   4   0         36.16         37.65         1.14 o                         
   7   4   0          6.43          5.66         0.93 o                         
   8   4   0        196.70        198.98         4.62 o                         
   9   4   0         82.65         81.74         3.48 o                         
  10   4   0          3.86         -2.78         2.78 o                         
   1   5   0        945.47        865.50         7.25 o                         
   2   5   0        582.78        623.36         5.61 o                         
   3   5   0        982.21       1095.80         9.67 o                         
   4   5   0         17.46         22.38         0.67 o                         
   5   5   0         16.22         15.75         1.15 o                         
   6   5   0        111.83        101.08         2.57 o                         
   7   5   0         37.21         29.17         1.93 o                         
   8   5   0         38.86         43.81         2.38 o                         
   9   5   0          9.91          4.87         1.89 o                         
   0   6   0        472.88        543.78         6.69 o                         
   1   6   0         53.83         58.77         0.79 o                         
   2   6   0         13.96         12.61         0.39 o                         
   3   6   0         28.63         32.79         1.19 o                         
   4   6   0        109.52        105.70         1.69 o                         
   5   6   0          1.63          1.98         0.83 o                         
   6   6   0          2.43          7.18         1.54 o                         
   7   6   0          0.39          3.23         1.33 o                         
   8   6   0         56.62         53.21         2.77 o                         
   9   6   0          3.81          4.10         1.95 o                         
   1   7   0        247.23        267.53         2.58 o                         
   2   7   0         68.91         68.00         1.01 o                         
   3   7   0          2.91          3.53         0.65 o                         
   4   7   0          0.26         -0.02         0.52 o                         
   5   7   0        177.39        171.85         2.61 o                         
   6   7   0        193.96        164.42         3.55 o                         
   7   7   0         50.55         50.44         2.49 o                         
   8   7   0          0.88          2.12         1.73 o                         
   9   7   0          0.34          3.13         3.51 o                         
   0   8   0         16.74         12.45         0.87 o                         
   1   8   0          0.36          0.82         0.45 o                         
   2   8   0         64.00         67.66         1.15 o                         
   3   8   0          8.35         11.11         0.83 o                         
   4   8   0          7.48          5.73         1.16 o                         
   5   8   0          0.75          1.46         0.78 o                         
   6   8   0        135.99        138.04         3.39 o                         
   7   8   0          6.77          4.80         1.69 o                         
   8   8   0          2.50          8.32         1.96 o                         
   1   9   0        103.90        110.82         1.54 o                         
   2   9   0        110.00        108.52         1.58 o                         
   3   9   0        644.73        652.61         7.84 o                         
   4   9   0         11.82         10.08         1.08 o                         
   5   9   0          0.00          2.13         1.55 o                         
   6   9   0         54.05         55.28         2.96 o                         
   7   9   0         11.02          7.45         1.94 o                         
   8   9   0          0.09         -0.77         2.33 o                         
   0  10   0          0.28         -0.63         0.93 o                         
   1  10   0         55.20         60.84         1.47 o                         
   2  10   0        111.63        111.20         2.43 o                         
   3  10   0         87.95         81.46         2.10 o                         
   4  10   0         10.92         11.03         1.59 o                         
   5  10   0          4.34          6.97         1.87 o                         
   6  10   0          0.14         -0.38         1.91 o                         
   7  10   0          1.82          6.95         2.40 o                         
   1  11   0          9.41          9.79         0.99 o                         
   2  11   0         70.42         67.90         3.90 o                         
   3  11   0         20.74         21.48         2.03 o                         
   4  11   0          2.53          0.19         1.55 o                         
   5  11   0          4.26          3.24         1.96 o                         
   6  11   0          3.67          3.26         2.16 o                         
   0  12   0         71.40         73.39         7.24 o                         
   1  12   0         85.64         80.96         2.54 o                         
   2  12   0         15.29         14.50         1.78 o                         
   3  12   0          5.14          7.65         1.83 o                         
   4  12   0          0.12         -1.87         1.87 o                         
   5  12   0          0.02         -0.63         2.40 o                         
   6  12   0          4.17         12.34         5.66 o                         
   1  13   0         75.54         61.18         4.78 o                         
   2  13   0         25.12         24.63         2.28 o                         
   3  13   0          5.20          8.64         2.69 o                         
   4  13   0          4.99          4.58         2.58 o                         
   0  14   0          0.07         -1.20         4.57 o                         
   1  14   0         52.31         66.54         4.26 o                         
   2  14   0         35.43         33.51         3.01 o                         
   3  14   0          2.52          1.71         2.99 o                         
  -9   0   1          4.91          7.07         5.26 o                         
  -7   0   1        613.78        595.52         9.36 o                         
  -5   0   1        142.72        135.75         2.00 o                         
  -3   0   1        568.98        605.49         6.72 o                         
  -1   0   1       2614.24       2512.13        49.45 o                         
   1   0   1       1283.98       1231.81        14.21 o                         
   3   0   1        672.24        735.41         8.81 o                         
   5   0   1        287.82        260.00         3.63 o                         
   7   0   1        169.15        162.05         3.53 o                         
   9   0   1         19.44         19.22         2.45 o                         
 -10   1   1          4.61          9.22         2.45 o                         
  -9   1   1          7.99          7.12         1.32 o                         
  -8   1   1          0.00         -0.89         0.89 o                         
  -7   1   1         84.86         85.78         1.86 o                         
  -6   1   1        317.79        319.26         3.39 o                         
  -5   1   1        117.27        116.13         1.39 o                         
  -4   1   1         12.12         13.80         0.41 o                         
  -3   1   1       2018.43       1913.23        17.18 o                         
  -2   1   1        866.96        964.30         8.29 o                         
  -1   1   1          5.75          5.17         0.15 o                         
   0   1   1        224.46        232.96         3.93 o                         
   1   1   1        247.17        282.79         2.53 o                         
   2   1   1        259.33        266.55         2.47 o                         
   3   1   1         58.27         58.51         0.76 o                         
   4   1   1         23.84         32.66         0.60 o                         
   5   1   1        138.18        141.22         1.64 o                         
   6   1   1         11.05         13.57         0.84 o                         
   7   1   1         26.01         26.52         1.04 o                         
   8   1   1        446.03        458.28         7.43 o                         
   9   1   1         30.82         31.26         2.12 o                         
  10   1   1          1.45          3.03         2.29 o                         
 -10   2   1          1.76          1.74         2.40 o                         
  -9   2   1          0.48         -0.59         1.28 o                         
  -8   2   1          4.20          2.35         1.21 o                         
  -7   2   1        261.25        257.68         2.96 o                         
  -6   2   1        256.69        232.50         2.62 o                         
  -5   2   1         15.33         10.37         0.49 o                         
  -4   2   1       3191.28       3334.39        28.41 o                         
  -3   2   1        116.71        110.21         1.30 o                         
  -2   2   1       1977.47       1943.31        15.22 o                         
  -1   2   1      21462.08      19895.12       185.97 o                         
   0   2   1         34.92         29.80         0.55 o                         
   1   2   1       2133.05       1871.03        16.68 o                         
   2   2   1       2214.82       1992.02        18.81 o                         
   3   2   1       1819.15       1719.88        20.06 o                         
   4   2   1        138.85        131.28         1.70 o                         
   5   2   1         31.39         36.12         0.87 o                         
   6   2   1        280.94        286.77         3.46 o                         
   7   2   1        219.26        213.18         3.55 o                         
   8   2   1        157.46        153.07         3.41 o                         
   9   2   1          0.74          0.35         1.28 o                         
  10   2   1          2.75          2.60         2.41 o                         
 -10   3   1         19.12         19.89         2.84 o                         
  -9   3   1          0.52          3.15         2.22 o                         
  -8   3   1         20.43         20.53         1.48 o                         
  -7   3   1        115.17         94.25         1.63 o                         
  -6   3   1         11.37         12.29         0.63 o                         
  -5   3   1         26.65         40.94         0.84 o                         
  -4   3   1        611.23        654.26         5.41 o                         
  -3   3   1        724.91        734.97         6.49 o                         
  -2   3   1          9.23         12.79         0.37 o                         
  -1   3   1       2776.44       2708.78        30.60 o                         
   0   3   1       2256.43       2053.91        21.58 o                         
   1   3   1         87.44         83.11         0.89 o                         
   2   3   1        102.03         97.78         1.10 o                         
   3   3   1       1641.64       1662.38        16.25 o                         
   4   3   1       1430.06       1567.96        14.31 o                         
   5   3   1         33.62         32.37         1.00 o                         
   6   3   1        328.36        331.02         5.07 o                         
   7   3   1          0.64         -0.49         0.69 o                         
   8   3   1          0.15         -0.69         1.10 o                         
   9   3   1         19.80         19.48         2.10 o                         
  10   3   1          7.03          5.20         3.74 o                         
 -10   4   1          9.67         10.52         3.37 o                         
  -9   4   1        144.58        142.36         4.04 o                         
  -8   4   1        116.94        121.63         3.60 o                         
  -7   4   1        146.51        123.39         2.95 o                         
  -6   4   1         41.66         45.56         1.35 o                         
  -5   4   1         15.48         18.65         0.69 o                         
  -4   4   1        103.07        127.46         1.71 o                         
  -3   4   1       1371.71       1491.88        12.95 o                         
  -2   4   1         56.75         67.08         1.35 o                         
  -1   4   1        218.86        244.70         2.47 o                         
   0   4   1        110.29        104.08         1.23 o                         
   1   4   1        162.76        160.85         2.04 o                         
   2   4   1         45.50         44.76         0.66 o                         
   3   4   1       1192.73       1309.88        11.97 o                         
   4   4   1        197.41        238.57         2.61 o                         
   5   4   1         12.19         14.75         0.65 o                         
   6   4   1         37.18         31.08         1.16 o                         
   7   4   1          2.81          3.02         0.87 o                         
   8   4   1        126.17        120.09         3.77 o                         
   9   4   1         18.71         21.83         3.38 o                         
  10   4   1          3.02         18.81         6.27 o                         
  -9   5   1          4.11          4.61         1.82 o                         
  -8   5   1          1.03          0.67         1.44 o                         
  -7   5   1        164.64        135.40         3.00 o                         
  -6   5   1          6.85          8.40         1.10 o                         
  -5   5   1         40.04         47.67         1.09 o                         
  -4   5   1         38.15         31.35         0.84 o                         
  -3   5   1         37.74         48.64         0.85 o                         
  -2   5   1        471.37        452.69         4.19 o                         
  -1   5   1         19.59         12.66         0.39 o                         
   0   5   1       1828.33       1768.58        15.88 o                         
   1   5   1          1.66          3.13         0.25 o                         
   2   5   1        258.61        283.40         2.52 o                         
   3   5   1        247.05        279.35         2.83 o                         
   4   5   1         87.45         97.47         1.72 o                         
   5   5   1        356.64        363.10         5.72 o                         
   6   5   1         48.64         51.90         1.43 o                         
   7   5   1          0.13         -0.44         1.43 o                         
   8   5   1          0.16          1.02         1.81 o                         
   9   5   1          0.85         -1.13         1.90 o                         
  -9   6   1         37.85         43.17         3.12 o                         
  -8   6   1         24.47         18.72         2.09 o                         
  -7   6   1         16.38         20.93         1.64 o                         
  -6   6   1         19.19         21.36         1.79 o                         
  -5   6   1         42.90         48.72         1.29 o                         
  -4   6   1          7.86          5.63         0.55 o                         
  -3   6   1         70.01         59.30         1.23 o                         
  -2   6   1          7.65          7.93         0.57 o                         
  -1   6   1         19.27         23.95         0.50 o                         
   0   6   1         67.66         59.83         0.90 o                         
   1   6   1         43.65         52.22         0.79 o                         
   2   6   1          7.81          4.98         0.31 o                         
   3   6   1        243.05        255.98         2.67 o                         
   4   6   1        190.61        192.99         2.57 o                         
   5   6   1        384.61        366.80         5.76 o                         
   6   6   1         80.36         86.63         3.17 o                         
   7   6   1         45.37         43.15         2.28 o                         
   8   6   1          2.12         -0.02         1.56 o                         
   9   6   1          0.72          1.11         1.88 o                         
  -9   7   1          8.41          8.96         2.59 o                         
  -8   7   1          0.19         -1.72         1.72 o                         
  -7   7   1         45.58         36.87         2.21 o                         
  -6   7   1         11.30          6.53         1.23 o                         
  -5   7   1        269.14        243.97         3.27 o                         
  -4   7   1         74.65         69.30         1.55 o                         
  -3   7   1        206.42        191.53         2.75 o                         
  -2   7   1        160.45        171.80         1.99 o                         
  -1   7   1        164.20        190.25         1.90 o                         
   0   7   1        492.69        505.19         4.50 o                         
   1   7   1         21.15         21.62         0.67 o                         
   2   7   1        615.98        635.17         6.09 o                         
   3   7   1        221.29        224.60         2.75 o                         
   4   7   1          0.38         -0.10         0.58 o                         
   5   7   1         14.50         14.61         1.25 o                         
   6   7   1        100.13         80.58         2.65 o                         
   7   7   1          0.14          2.09         1.50 o                         
   8   7   1          0.01          3.16         1.74 o                         
   9   7   1          8.35          7.05         2.48 o                         
  -8   8   1          2.84          0.16         1.97 o                         
  -7   8   1         13.80         15.15         1.75 o                         
  -6   8   1          1.55          0.13         1.33 o                         
  -5   8   1         59.16         55.06         1.81 o                         
  -4   8   1         65.02         61.32         2.08 o                         
  -3   8   1         26.83         25.76         1.13 o                         
  -2   8   1          7.79         10.53         0.58 o                         
  -1   8   1         45.28         49.04         1.03 o                         
   0   8   1         65.18         73.45         1.04 o                         
   1   8   1         42.09         48.90         0.92 o                         
   2   8   1         69.90         62.21         1.12 o                         
   3   8   1         22.25         22.58         1.08 o                         
   4   8   1         16.09         15.53         1.07 o                         
   5   8   1          0.18         -0.84         0.85 o                         
   6   8   1         25.26         25.00         1.80 o                         
   7   8   1         28.36         23.22         2.01 o                         
   8   8   1          0.32          2.56         1.77 o                         
  -8   9   1          0.00         -0.75         2.58 o                         
  -7   9   1          9.64          9.63         2.15 o                         
  -6   9   1         22.35         19.93         2.10 o                         
  -5   9   1          2.04          4.47         1.33 o                         
  -4   9   1         37.62         36.77         1.56 o                         
  -3   9   1        134.55        122.71         2.30 o                         
  -2   9   1         93.81         91.09         1.51 o                         
  -1   9   1          1.30          1.47         0.56 o                         
   0   9   1          5.40          6.83         0.53 o                         
   1   9   1        122.26        118.01         1.49 o                         
   2   9   1        188.51        191.23         2.72 o                         
   3   9   1        254.04        276.30         3.97 o                         
   4   9   1        299.94        291.92         4.54 o                         
   5   9   1        129.20        122.07         3.63 o                         
   6   9   1          2.88          3.42         1.51 o                         
   7   9   1          0.48          0.50         1.73 o                         
   8   9   1          0.03          0.06         2.54 o                         
  -7  10   1          8.16         14.46         2.88 o                         
  -6  10   1          0.16         -0.04         2.36 o                         
  -5  10   1          1.21          0.77         1.68 o                         
  -4  10   1          0.03         -0.96         1.23 o                         
  -3  10   1         30.19         26.32         1.72 o                         
  -2  10   1        186.90        182.39         3.09 o                         
  -1  10   1         13.07         12.88         0.84 o                         
   0  10   1         37.02         35.65         1.18 o                         
   1  10   1         64.50         62.48         1.43 o                         
   2  10   1         57.86         57.50         2.91 o                         
   3  10   1          9.88         12.80         1.44 o                         
   4  10   1         68.59         65.16         2.55 o                         
   5  10   1        100.31        108.73         3.72 o                         
   6  10   1         29.18         26.27         2.44 o                         
   7  10   1          0.05          3.26         2.28 o                         
  -6  11   1          8.64         12.30         2.58 o                         
  -5  11   1          2.53          3.61         1.94 o                         
  -4  11   1          4.06          2.61         1.61 o                         
  -3  11   1         11.87          8.18         1.58 o                         
  -2  11   1        116.68        125.14         2.24 o                         
  -1  11   1          1.60          0.83         1.38 o                         
   0  11   1         11.62         12.64         1.15 o                         
   1  11   1          7.49          6.01         1.29 o                         
   2  11   1          9.85         12.38         1.25 o                         
   3  11   1          0.16          1.47         2.86 o                         
   4  11   1         12.80          8.46         1.78 o                         
   5  11   1          3.78          3.70         1.88 o                         
   6  11   1          0.59          1.00         2.39 o                         
  -6  12   1          0.04          7.48         5.46 o                         
  -5  12   1          0.27         -0.60         2.18 o                         
  -4  12   1          0.10          4.82         2.87 o                         
  -3  12   1         32.99         33.70         2.39 o                         
  -2  12   1         10.11         10.18         1.69 o                         
  -1  12   1          5.35          8.46         1.47 o                         
   0  12   1          0.75          0.93         1.52 o                         
   1  12   1          6.82          5.22         1.21 o                         
   2  12   1          1.86          1.19         1.90 o                         
   3  12   1          0.18         -0.35         1.63 o                         
   4  12   1          0.21         -0.21         1.86 o                         
   5  12   1          0.00          1.75         2.80 o                         
  -4  13   1         22.02         25.97         3.11 o                         
  -3  13   1         31.09         30.65         2.95 o                         
  -2  13   1         19.12         29.21         2.62 o                         
  -1  13   1         28.65         32.61         2.46 o                         
   0  13   1         49.96         51.96         2.29 o                         
   1  13   1          1.18          5.06         2.46 o                         
   2  13   1          1.10          3.20         1.80 o                         
   3  13   1          5.62          5.29         2.65 o                         
   4  13   1          0.01         -2.27         2.27 o                         
  -3  14   1          1.27         -1.21         2.87 o                         
  -2  14   1         18.47         14.76         2.80 o                         
  -1  14   1         35.36         44.72         6.90 o                         
   0  14   1          0.32          3.33         4.17 o                         
   1  14   1         29.60         36.09         3.08 o                         
   2  14   1          0.00          2.50         4.17 o                         
   3  14   1          9.91         10.85         3.09 o                         
 -10   0   2          0.46         -0.93         2.69 o                         
  -8   0   2         78.11         74.44         2.55 o                         
  -6   0   2        139.86        166.52         2.86 o                         
  -4   0   2       2855.88       2732.83        38.80 o                         
  -2   0   2          5.39          3.59         0.26 o                         
   0   0   2       6830.89       6254.68        79.04 o                         
   2   0   2       9298.65       9054.34       150.19 o                         
   4   0   2         33.85         38.73         1.24 o                         
   6   0   2        627.90        589.09         8.29 o                         
   8   0   2          0.81          3.99         1.44 o                         
  10   0   2         40.62         42.13         3.89 o                         
 -10   1   2          2.37          2.86         2.33 o                         
  -9   1   2         21.93         25.68         1.70 o                         
  -8   1   2         42.42         37.24         1.50 o                         
  -7   1   2        397.29        406.41         4.34 o                         
  -6   1   2          3.13          2.95         0.48 o                         
  -5   1   2        204.90        223.23         2.38 o                         
  -4   1   2          0.26          2.57         0.35 o                         
  -3   1   2        601.08        603.49         5.72 o                         
  -2   1   2         31.03         35.85         0.45 o                         
  -1   1   2       3250.78       2876.33        36.15 o                         
   0   1   2        236.32        222.02         1.97 o                         
   1   1   2       2430.24       2194.89        17.86 o                         
   2   1   2        334.48        338.07         3.11 o                         
   3   1   2          9.31         18.79         0.42 o                         
   4   1   2        391.90        426.12         4.00 o                         
   5   1   2        253.84        220.95         2.57 o                         
   6   1   2         54.94         60.43         1.14 o                         
   7   1   2        487.15        469.89         5.15 o                         
   8   1   2        496.05        493.70         6.72 o                         
   9   1   2         29.66         34.38         2.21 o                         
  10   1   2          4.43          1.34         2.24 o                         
 -10   2   2          0.02         -0.83         2.31 o                         
  -9   2   2          0.00         -0.57         1.33 o                         
  -8   2   2         13.60         11.18         0.99 o                         
  -7   2   2         35.42         33.45         1.50 o                         
  -6   2   2        270.52        268.38         3.15 o                         
  -5   2   2         14.69         19.64         0.57 o                         
  -4   2   2       1558.46       1677.93        13.34 o                         
  -3   2   2         31.93         19.82         0.41 o                         
  -2   2   2        757.14        788.70         7.61 o                         
  -1   2   2      11347.37      10782.47       107.70 o                         
   0   2   2        464.19        422.62         3.20 o                         
   1   2   2       2002.02       1786.99        15.97 o                         
   2   2   2       1417.84       1360.19        12.96 o                         
   3   2   2        432.33        419.12         4.13 o                         
   4   2   2        175.70        186.57         2.29 o                         
   5   2   2         53.38         49.81         1.09 o                         
   6   2   2        178.48        163.77         2.52 o                         
   7   2   2        186.95        199.92         3.46 o                         
   8   2   2         30.85         34.12         1.86 o                         
   9   2   2          7.66          7.98         1.35 o                         
  10   2   2         13.52         15.53         2.68 o                         
 -10   3   2         23.39         19.88         2.55 o                         
  -9   3   2         37.96         38.10         2.30 o                         
  -8   3   2          0.21          0.41         0.98 o                         
  -7   3   2         63.94         61.79         1.40 o                         
  -6   3   2        140.66        148.03         1.93 o                         
  -5   3   2         10.38         16.08         0.51 o                         
  -4   3   2        154.72        135.88         1.42 o                         
  -3   3   2         55.65         50.66         0.86 o                         
  -2   3   2          0.99          1.28         0.17 o                         
  -1   3   2      14160.96      13803.31       123.03 o                         
   0   3   2       8423.07       7968.57        67.88 o                         
   1   3   2       1502.72       1440.09        11.82 o                         
   2   3   2        194.07        183.22         1.86 o                         
   3   3   2        284.18        309.68         3.18 o                         
   4   3   2         40.85         32.65         0.86 o                         
   5   3   2         53.14         47.51         1.27 o                         
   6   3   2        164.78        165.86         2.77 o                         
   7   3   2          0.03          0.68         0.77 o                         
   8   3   2         25.91         24.96         1.61 o                         
   9   3   2          0.71          0.16         1.76 o                         
  10   3   2          2.71          7.92         2.88 o                         
 -10   4   2         16.47         19.69         3.41 o                         
  -9   4   2         37.17         42.48         2.54 o                         
  -8   4   2          0.50          0.41         1.17 o                         
  -7   4   2          9.56         10.81         0.70 o                         
  -6   4   2          3.51          3.03         0.47 o                         
  -5   4   2         14.60         16.69         0.59 o                         
  -4   4   2          0.01          0.73         0.55 o                         
  -3   4   2        335.58        359.85         3.45 o                         
  -2   4   2        799.99        795.37         6.44 o                         
  -1   4   2         22.31         18.50         0.40 o                         
   0   4   2        165.38        190.38         1.72 o                         
   1   4   2        511.07        510.65         4.40 o                         
   2   4   2        229.97        243.63         2.19 o                         
   3   4   2        142.09        169.06         1.83 o                         
   4   4   2        402.45        390.77         4.02 o                         
   5   4   2        553.33        620.85         7.26 o                         
   6   4   2          1.63          2.39         0.60 o                         
   7   4   2          2.06          1.66         0.75 o                         
   8   4   2         19.10         10.68         1.92 o                         
   9   4   2          5.10          2.91         2.19 o                         
  -9   5   2         30.80         37.31         2.41 o                         
  -8   5   2         35.57         40.28         2.38 o                         
  -7   5   2         40.23         34.27         2.16 o                         
  -6   5   2         20.47         15.90         0.88 o                         
  -5   5   2        129.34        130.87         2.03 o                         
  -4   5   2         19.93         23.40         0.89 o                         
  -3   5   2        125.58        165.19         2.17 o                         
  -2   5   2        429.02        444.72         3.96 o                         
  -1   5   2        484.90        492.45         4.46 o                         
   0   5   2        616.08        604.50         5.43 o                         
   1   5   2        832.98        781.84         6.93 o                         
   2   5   2       1386.20       1419.36        11.34 o                         
   3   5   2        138.91        138.23         1.50 o                         
   4   5   2        224.60        212.60         2.54 o                         
   5   5   2          8.86         12.65         0.68 o                         
   6   5   2          0.87          0.68         0.75 o                         
   7   5   2          0.71         -0.82         1.86 o                         
   8   5   2          2.21          1.60         1.72 o                         
   9   5   2          5.75          8.08         2.14 o                         
  -9   6   2          3.05          1.03         1.89 o                         
  -8   6   2          2.30          1.79         1.84 o                         
  -7   6   2          0.31         -0.26         1.24 o                         
  -6   6   2          6.67          6.35         0.71 o                         
  -5   6   2        247.54        247.08         3.22 o                         
  -4   6   2        152.75        137.16         2.21 o                         
  -3   6   2         56.38         58.61         1.21 o                         
  -2   6   2         69.84         91.69         1.07 o                         
  -1   6   2          0.06          0.50         0.26 o                         
   0   6   2         88.40         91.97         1.06 o                         
   1   6   2       1370.77       1354.32        11.28 o                         
   2   6   2        173.41        184.67         1.98 o                         
   3   6   2        260.96        273.66         2.78 o                         
   4   6   2         32.68         29.88         0.85 o                         
   5   6   2         88.40         89.86         2.36 o                         
   6   6   2          0.82          3.55         1.41 o                         
   7   6   2         29.00         25.69         1.88 o                         
   8   6   2         67.49         64.72         3.46 o                         
   9   6   2          4.59          3.58         2.04 o                         
  -9   7   2         21.55         24.99         2.96 o                         
  -8   7   2          0.05          2.47         1.73 o                         
  -7   7   2         38.18         31.89         2.04 o                         
  -6   7   2         30.00         31.76         1.55 o                         
  -5   7   2          6.67          8.44         1.03 o                         
  -4   7   2        656.15        640.51         8.24 o                         
  -3   7   2         39.48         37.88         1.27 o                         
  -2   7   2         71.89         81.89         1.15 o                         
  -1   7   2        591.87        606.14         5.85 o                         
   0   7   2         57.04         53.57         0.82 o                         
   1   7   2         16.08         13.53         0.50 o                         
   2   7   2        287.84        311.47         3.13 o                         
   3   7   2          0.01          0.87         0.31 o                         
   4   7   2         11.00         13.65         0.85 o                         
   5   7   2         93.38         82.21         3.15 o                         
   6   7   2         41.00         30.66         1.91 o                         
   7   7   2         19.51         18.94         2.12 o                         
   8   7   2          5.91          9.09         1.87 o                         
   9   7   2          4.52          7.15         3.20 o                         
  -8   8   2          0.17         -0.06         1.80 o                         
  -7   8   2         39.85         39.05         2.51 o                         
  -6   8   2         94.20         91.01         3.20 o                         
  -5   8   2        117.78        112.21         2.35 o                         
  -4   8   2        204.84        190.92         2.99 o                         
  -3   8   2        148.63        131.18         2.23 o                         
  -2   8   2          0.10          0.34         0.49 o                         
  -1   8   2         36.36         35.83         0.86 o                         
   0   8   2         81.97         72.95         1.07 o                         
   1   8   2         66.56         73.07         1.10 o                         
   2   8   2        419.65        439.05         4.72 o                         
   3   8   2        103.48        104.34         1.60 o                         
   4   8   2        148.59        146.75         2.71 o                         
   5   8   2          4.80          6.88         1.38 o                         
   6   8   2          0.17          1.11         1.59 o                         
   7   8   2         21.97         21.54         2.00 o                         
   8   8   2          0.00          1.28         2.45 o                         
  -8   9   2          4.15          2.60         3.81 o                         
  -7   9   2          9.87          9.15         2.42 o                         
  -6   9   2         22.74         21.80         2.09 o                         
  -5   9   2          0.65          0.49         1.31 o                         
  -4   9   2          1.72          2.32         0.89 o                         
  -3   9   2         71.39         72.97         1.99 o                         
  -2   9   2          6.46          3.30         0.58 o                         
  -1   9   2          8.75          7.95         0.60 o                         
   0   9   2          3.55          2.27         0.50 o                         
   1   9   2         44.14         41.66         0.98 o                         
   2   9   2         42.67         40.75         1.13 o                         
   3   9   2         13.55         15.49         1.29 o                         
   4   9   2         67.96         67.12         2.32 o                         
   5   9   2          6.50          5.77         1.51 o                         
   6   9   2          1.20         -1.39         1.49 o                         
   7   9   2          8.16          7.69         1.84 o                         
   8   9   2          2.32          1.12         2.64 o                         
  -7  10   2          3.04          3.67         3.04 o                         
  -6  10   2         22.62         18.82         3.79 o                         
  -5  10   2          9.43         14.24         1.74 o                         
  -4  10   2          6.96         10.02         1.55 o                         
  -3  10   2          6.04          8.40         1.23 o                         
  -2  10   2        164.56        161.55         2.57 o                         
  -1  10   2         64.83         53.59         1.30 o                         
   0  10   2          0.68          0.30         0.72 o                         
   1  10   2         16.76         21.23         1.09 o                         
   2  10   2         23.56         19.40         1.14 o                         
   3  10   2        157.45        160.72         3.18 o                         
   4  10   2         10.29         13.68         1.50 o                         
   5  10   2          1.25          1.36         1.74 o                         
   6  10   2         21.40         19.66         3.42 o                         
   7  10   2          0.44         -0.45         1.83 o                         
  -6  11   2          7.86          6.19         2.27 o                         
  -5  11   2          3.00          4.64         2.12 o                         
  -4  11   2         29.93         37.30         2.60 o                         
  -3  11   2         37.84         37.30         2.16 o                         
  -2  11   2        279.43        274.00         4.40 o                         
  -1  11   2         51.57         45.10         1.60 o                         
   0  11   2         48.22         45.06         1.57 o                         
   1  11   2          3.31          2.58         0.84 o                         
   2  11   2        116.64        118.77         2.95 o                         
   3  11   2         30.11         35.24         2.06 o                         
   4  11   2         14.69         21.05         3.04 o                         
   5  11   2         18.64         14.46         2.31 o                         
   6  11   2          4.24          3.75         2.20 o                         
  -6  12   2          3.31          5.26         5.46 o                         
  -5  12   2          2.27          4.41         2.43 o                         
  -4  12   2          0.06          3.61         2.11 o                         
  -3  12   2         73.73         85.99         3.74 o                         
  -2  12   2         57.15         61.09         3.14 o                         
  -1  12   2          0.28          0.97         1.31 o                         
   0  12   2         16.46         16.53         1.33 o                         
   1  12   2         18.43         17.74         1.52 o                         
   2  12   2         17.28         15.12         1.72 o                         
   3  12   2          4.19          4.68         1.88 o                         
   4  12   2          9.38          7.32         2.13 o                         
   5  12   2         18.92         15.98         2.42 o                         
  -4  13   2          3.51          1.68         2.89 o                         
  -3  13   2          0.21          2.25         2.60 o                         
  -2  13   2         46.14         53.62         3.42 o                         
  -1  13   2         48.91         50.51         3.18 o                         
   0  13   2         10.72         10.13         1.61 o                         
   1  13   2          7.58         12.70         2.67 o                         
   2  13   2         15.02         16.80         2.04 o                         
   3  13   2          0.87          1.55         2.07 o                         
   4  13   2          0.69          4.22         2.26 o                         
  -3  14   2          3.97          7.06         3.52 o                         
  -2  14   2         20.72         15.35         2.85 o                         
  -1  14   2         19.62         18.24         2.44 o                         
   0  14   2          0.39         -0.63         3.48 o                         
   1  14   2          2.72          2.29         2.54 o                         
   2  14   2          1.59          6.89         4.41 o                         
  -9   0   3          1.70          2.73         1.63 o                         
  -7   0   3        437.73        427.72         7.15 o                         
  -5   0   3       2211.30       2366.41        27.61 o                         
  -3   0   3         68.73         80.66         1.42 o                         
  -1   0   3        706.41        633.69         7.22 o                         
   1   0   3         93.03        110.32         1.81 o                         
   3   0   3          2.07          8.35         0.53 o                         
   5   0   3          8.35         12.88         0.80 o                         
   7   0   3         63.02         76.75         7.18 o                         
   9   0   3          0.00         -3.10         4.65 o                         
 -10   1   3          7.00         13.15         2.68 o                         
  -9   1   3          7.50          9.33         1.43 o                         
  -8   1   3        117.86        121.82         2.48 o                         
  -7   1   3        214.18        212.88         2.98 o                         
  -6   1   3          5.48          6.93         0.54 o                         
  -5   1   3          0.14          0.97         0.33 o                         
  -4   1   3        260.09        266.03         2.46 o                         
  -3   1   3       1061.13       1097.76         8.22 o                         
  -2   1   3       1540.13       1391.27         9.36 o                         
  -1   1   3       2558.66       2303.19        22.63 o                         
   0   1   3       2243.81       2112.55        17.24 o                         
   1   1   3         94.86         89.23         1.06 o                         
   2   1   3         36.14         60.81         0.89 o                         
   3   1   3        808.66        835.95         7.80 o                         
   4   1   3         56.69         72.16         1.05 o                         
   5   1   3        371.29        373.99         3.89 o                         
   6   1   3         35.41         33.98         1.01 o                         
   7   1   3       3386.75       3224.47        49.97 o                         
   8   1   3         95.09         95.41         3.70 o                         
   9   1   3          3.56          5.38         1.49 o                         
  10   1   3         24.61         28.13         2.98 o                         
 -10   2   3          2.78          0.54         2.97 o                         
  -9   2   3         16.27         17.63         1.41 o                         
  -8   2   3          7.90          5.81         0.90 o                         
  -7   2   3         35.92         33.61         1.33 o                         
  -6   2   3          4.12          2.44         0.61 o                         
  -5   2   3        365.05        403.81         3.37 o                         
  -4   2   3        999.78       1088.15         8.23 o                         
  -3   2   3        122.20        135.18         1.33 o                         
  -2   2   3       4609.19       4378.56        32.96 o                         
  -1   2   3       8334.34       8121.86        66.49 o                         
   0   2   3       2930.38       2561.18        26.36 o                         
   1   2   3       4644.33       4283.07        33.42 o                         
   2   2   3          5.95          6.79         0.32 o                         
   3   2   3        575.83        601.52         5.45 o                         
   4   2   3        494.39        533.03         5.32 o                         
   5   2   3          6.11          2.78         0.54 o                         
   6   2   3          2.46          2.71         0.66 o                         
   7   2   3          4.38          4.99         0.93 o                         
   8   2   3         39.65         35.95         1.82 o                         
   9   2   3          2.77          4.00         1.62 o                         
  10   2   3          3.42          2.72         2.83 o                         
 -10   3   3          0.10          6.04         2.31 o                         
  -9   3   3         24.09         23.86         2.24 o                         
  -8   3   3        101.00         95.08         2.08 o                         
  -7   3   3          1.09          0.30         0.66 o                         
  -6   3   3        208.41        204.42         2.33 o                         
  -5   3   3         56.29         70.67         1.11 o                         
  -4   3   3        678.57        705.20         5.89 o                         
  -3   3   3        234.75        249.11         2.26 o                         
  -2   3   3        401.51        387.35         3.95 o                         
  -1   3   3      11024.69      10382.41       134.44 o                         
   0   3   3        101.26         98.16         1.05 o                         
   1   3   3         37.73         34.98         0.55 o                         
   2   3   3         45.77         52.75         0.79 o                         
   3   3   3        245.88        244.31         2.79 o                         
   4   3   3       1776.84       1833.14        16.78 o                         
   5   3   3         98.03         94.86         1.89 o                         
   6   3   3        111.35        110.37         2.04 o                         
   7   3   3         34.12         35.57         1.55 o                         
   8   3   3          0.01          1.37         1.40 o                         
   9   3   3         16.57         22.77         2.30 o                         
  10   3   3          5.68          7.71         3.06 o                         
 -10   4   3          2.24          4.47         3.04 o                         
  -9   4   3         20.70         16.46         1.91 o                         
  -8   4   3         25.43         23.55         1.93 o                         
  -7   4   3        257.81        234.89         3.37 o                         
  -6   4   3          0.51          0.98         0.76 o                         
  -5   4   3          0.01          1.52         0.46 o                         
  -4   4   3          5.13          8.71         0.39 o                         
  -3   4   3        160.22        179.45         1.89 o                         
  -2   4   3        130.21        151.80         1.49 o                         
  -1   4   3       1098.65       1090.78        10.54 o                         
   0   4   3        199.06        187.35         1.84 o                         
   1   4   3       1234.91       1189.24         9.88 o                         
   2   4   3        318.18        322.45         2.76 o                         
   3   4   3        361.22        385.43         3.91 o                         
   4   4   3         67.38         89.91         1.60 o                         
   5   4   3          8.29          7.28         0.79 o                         
   6   4   3         59.92         57.49         1.72 o                         
   7   4   3         34.82         34.40         1.46 o                         
   8   4   3         23.03         20.34         1.56 o                         
   9   4   3          0.20         10.85         3.74 o                         
  -9   5   3         14.68         11.55         1.95 o                         
  -8   5   3         42.13         31.90         2.04 o                         
  -7   5   3         60.56         49.89         1.48 o                         
  -6   5   3          6.35          8.03         0.89 o                         
  -5   5   3          5.17          5.99         0.76 o                         
  -4   5   3        183.97        180.95         2.60 o                         
  -3   5   3          0.18          1.57         0.37 o                         
  -2   5   3       2135.25       2058.62        16.94 o                         
  -1   5   3       3308.54       3141.82        25.62 o                         
   0   5   3         56.04         57.45         0.79 o                         
   1   5   3        187.15        159.63         1.59 o                         
   2   5   3         15.21         10.05         0.50 o                         
   3   5   3        210.08        225.87         2.19 o                         
   4   5   3         28.54         26.76         1.01 o                         
   5   5   3         33.59         32.01         1.10 o                         
   6   5   3          5.53          2.31         1.32 o                         
   7   5   3         24.36         20.53         1.32 o                         
   8   5   3          3.16          4.32         1.83 o                         
   9   5   3          0.05         -2.04         2.04 o                         
  -9   6   3          3.37         -0.05         2.53 o                         
  -8   6   3         27.03         26.00         1.99 o                         
  -7   6   3         15.19         14.52         1.52 o                         
  -6   6   3          0.76          4.32         0.85 o                         
  -5   6   3         99.13         97.51         1.97 o                         
  -4   6   3        189.15        182.06         3.02 o                         
  -3   6   3         59.30        107.72         6.86 o                         
  -2   6   3          0.22          0.71         0.26 o                         
  -1   6   3          1.81          0.46         0.30 o                         
   0   6   3        718.20        751.48         6.46 o                         
   1   6   3         87.10        102.95         1.26 o                         
   2   6   3          7.92          6.83         0.42 o                         
   3   6   3        148.03        147.09         1.69 o                         
   4   6   3          5.69          7.55         0.51 o                         
   5   6   3         86.32         94.44         1.59 o                         
   6   6   3         14.56         18.36         1.06 o                         
   7   6   3         36.76         32.52         2.26 o                         
   8   6   3          3.71          0.13         1.95 o                         
   9   6   3          1.70          0.89         3.66 o                         
  -9   7   3         26.78         26.80         2.94 o                         
  -8   7   3          0.01         -1.34         2.14 o                         
  -7   7   3          4.46          6.28         1.62 o                         
  -6   7   3          7.02          4.38         1.10 o                         
  -5   7   3         87.72         83.90         1.92 o                         
  -4   7   3          2.30          3.83         0.80 o                         
  -3   7   3         22.60         20.61         1.15 o                         
  -2   7   3          9.45          7.34         0.44 o                         
  -1   7   3         21.08         24.33         0.65 o                         
   0   7   3         18.84         23.82         0.63 o                         
   1   7   3        310.32        333.64         3.23 o                         
   2   7   3        216.39        215.95         2.81 o                         
   3   7   3        191.10        183.19         2.36 o                         
   4   7   3         13.74         14.38         0.67 o                         
   5   7   3         17.80         20.59         1.82 o                         
   6   7   3         28.14         27.23         1.80 o                         
   7   7   3          1.58          1.49         1.54 o                         
   8   7   3          1.98          1.71         1.84 o                         
  -8   8   3          1.02          2.29         3.35 o                         
  -7   8   3          0.42          1.97         1.73 o                         
  -6   8   3          9.42          6.55         1.44 o                         
  -5   8   3         78.80         69.57         1.86 o                         
  -4   8   3        230.82        214.76         3.22 o                         
  -3   8   3         77.30         76.07         1.68 o                         
  -2   8   3         83.59         80.36         1.43 o                         
  -1   8   3          7.32         10.44         0.55 o                         
   0   8   3         29.77         29.46         0.78 o                         
   1   8   3        733.56        758.41         7.56 o                         
   2   8   3        246.18        247.03         2.95 o                         
   3   8   3          2.02          1.13         0.43 o                         
   4   8   3        429.16        422.27         4.99 o                         
   5   8   3         99.10        103.16         2.84 o                         
   6   8   3          2.70         -0.67         1.39 o                         
   7   8   3         14.31         15.70         1.93 o                         
   8   8   3          0.02         -1.96         1.96 o                         
  -8   9   3          3.07         -4.55         4.55 o                         
  -7   9   3         17.88         18.49         2.48 o                         
  -6   9   3         27.55         23.85         2.21 o                         
  -5   9   3        117.53        108.43         3.00 o                         
  -4   9   3          0.01          0.56         0.89 o                         
  -3   9   3        152.03        147.45         3.14 o                         
  -2   9   3          4.95          3.62         0.76 o                         
  -1   9   3          3.17          2.83         0.79 o                         
   0   9   3         28.07         34.20         1.22 o                         
   1   9   3         69.02         67.63         1.29 o                         
   2   9   3          0.12         -0.51         0.73 o                         
   3   9   3         33.53         41.79         1.23 o                         
   4   9   3          0.21          0.64         1.14 o                         
   5   9   3        169.61        166.58         3.76 o                         
   6   9   3          0.14         -0.25         1.45 o                         
   7   9   3          7.87          8.50         1.92 o                         
   8   9   3          8.13          8.86         2.84 o                         
  -7  10   3          8.15         11.93         2.68 o                         
  -6  10   3          0.54         -2.49         3.89 o                         
  -5  10   3          7.80         13.14         1.80 o                         
  -4  10   3         93.84         91.53         2.86 o                         
  -3  10   3         77.60         88.40         3.01 o                         
  -2  10   3         18.65         18.98         1.08 o                         
  -1  10   3          2.38          4.72         0.64 o                         
   0  10   3         60.97         56.92         1.30 o                         
   1  10   3         38.98         39.23         1.59 o                         
   2  10   3         15.65         18.36         1.07 o                         
   3  10   3          3.34          4.33         1.22 o                         
   4  10   3         11.46         11.97         1.56 o                         
   5  10   3         35.85         25.05         2.36 o                         
   6  10   3          4.42         -0.06         2.97 o                         
   7  10   3          0.38          2.19         2.08 o                         
  -6  11   3          3.33          2.75         2.36 o                         
  -5  11   3         14.33         16.62         3.06 o                         
  -4  11   3          0.07         -0.57         1.83 o                         
  -3  11   3         53.59         50.75         4.23 o                         
  -2  11   3        339.64        346.41         5.23 o                         
  -1  11   3         10.41          7.31         1.02 o                         
   0  11   3          0.12          0.50         0.87 o                         
   1  11   3          6.99          8.79         0.98 o                         
   2  11   3         44.15         47.52         2.05 o                         
   3  11   3          0.01         -0.10         1.41 o                         
   4  11   3         18.38         20.53         2.17 o                         
   5  11   3          1.34         -0.94         2.02 o                         
   6  11   3         57.01         58.01         3.60 o                         
  -5  12   3          0.28          1.30         2.43 o                         
  -4  12   3         20.44         22.17         2.61 o                         
  -3  12   3         30.84         32.47         2.65 o                         
  -2  12   3         33.24         34.63         2.75 o                         
  -1  12   3         14.17         18.10         1.76 o                         
   0  12   3          0.78          2.21         1.06 o                         
   1  12   3         22.36         30.82         1.97 o                         
   2  12   3          0.05          0.90         1.50 o                         
   3  12   3         18.59         22.97         2.07 o                         
   4  12   3          0.76         -0.73         3.56 o                         
   5  12   3          0.32          1.64         2.24 o                         
  -4  13   3         23.88         19.29         5.74 o                         
  -3  13   3          2.45          3.74         3.68 o                         
  -2  13   3          4.73          2.01         2.01 o                         
  -1  13   3         17.86         17.51         2.21 o                         
   0  13   3          0.14          1.24         1.33 o                         
   1  13   3          1.43          1.74         2.33 o                         
   2  13   3          0.60         -0.93         1.69 o                         
   3  13   3          2.34          0.78         2.07 o                         
   4  13   3          8.20          9.99         2.47 o                         
  -2  14   3          0.61         -1.69         3.05 o                         
  -1  14   3          0.07         -0.54         2.29 o                         
   0  14   3          0.04         -2.20         3.41 o                         
   1  14   3          0.02          2.22         3.33 o                         
   2  14   3          0.01          4.17         2.33 o                         
 -10   0   4         54.09         56.54         3.58 o                         
  -8   0   4         22.60         24.73         2.01 o                         
  -6   0   4        142.79        157.12         2.91 o                         
  -4   0   4        217.11        245.13         2.79 o                         
  -2   0   4       2259.31       2190.46        23.93 o                         
   0   0   4      11281.53      10655.23       157.47 o                         
   2   0   4        237.73        246.90         4.17 o                         
   4   0   4         22.07         31.59         1.03 o                         
   6   0   4        322.17        326.61         5.59 o                         
   8   0   4          4.89          6.44         1.62 o                         
  10   0   4          7.13          7.28         3.03 o                         
 -10   1   4          0.62          3.82         2.22 o                         
  -9   1   4          0.46         -0.29         1.18 o                         
  -8   1   4         31.74         32.05         1.39 o                         
  -7   1   4        159.05        164.49         3.15 o                         
  -6   1   4         58.55         64.44         1.20 o                         
  -5   1   4       1088.27       1089.54         8.33 o                         
  -4   1   4        529.01        567.13         4.68 o                         
  -3   1   4         87.17         83.13         0.99 o                         
  -2   1   4         41.34         37.25         0.79 o                         
  -1   1   4       7423.07       7374.23        82.99 o                         
   0   1   4      18418.38      17070.57       145.29 o                         
   1   1   4       3322.24       2985.20        26.03 o                         
   2   1   4          7.59          5.99         0.39 o                         
   3   1   4        498.84        581.04         5.39 o                         
   4   1   4        141.25        148.83         1.70 o                         
   5   1   4         56.05         55.24         1.04 o                         
   6   1   4        376.91        373.50         4.51 o                         
   7   1   4        320.72        321.18         6.27 o                         
   8   1   4         35.42         32.52         2.04 o                         
   9   1   4          4.49          4.72         2.12 o                         
  10   1   4          0.06          3.44         3.03 o                         
 -10   2   4          0.65          3.21         2.76 o                         
  -9   2   4         45.54         42.96         2.02 o                         
  -8   2   4         84.81         76.74         2.18 o                         
  -7   2   4          1.52          2.21         0.72 o                         
  -6   2   4         80.27         81.34         1.40 o                         
  -5   2   4        195.27        188.45         1.92 o                         
  -4   2   4        792.40        849.49         7.34 o                         
  -3   2   4         30.78         44.98         0.90 o                         
  -2   2   4          1.38          2.39         0.25 o                         
  -1   2   4        279.33        259.84         2.49 o                         
   0   2   4       5814.87       5377.03        75.86 o                         
   1   2   4         75.10         68.11         0.96 o                         
   2   2   4        501.95        534.48         4.73 o                         
   3   2   4         47.26         51.38         0.93 o                         
   4   2   4        211.17        210.40         2.23 o                         
   5   2   4         71.88         70.58         1.53 o                         
   6   2   4        115.97        110.98         2.19 o                         
   7   2   4         89.21         92.33         2.37 o                         
   8   2   4          2.19          2.01         1.19 o                         
   9   2   4          4.86          6.19         3.13 o                         
  10   2   4          5.20          8.49         3.24 o                         
 -10   3   4          0.21          2.55         2.04 o                         
  -9   3   4         11.14          8.65         1.70 o                         
  -8   3   4          8.60          7.09         0.96 o                         
  -7   3   4          0.74          0.21         0.64 o                         
  -6   3   4          2.64          1.98         0.56 o                         
  -5   3   4         34.68         37.82         0.91 o                         
  -4   3   4         53.81         43.68         0.78 o                         
  -3   3   4         13.27         12.36         0.42 o                         
  -2   3   4          3.66          7.41         0.33 o                         
  -1   3   4       1063.93       1056.96        10.33 o                         
   0   3   4        543.35        534.12         4.86 o                         
   1   3   4       1023.79       1042.29         9.22 o                         
   2   3   4          2.75          9.10         0.44 o                         
   3   3   4       1070.01       1124.53         9.97 o                         
   4   3   4       1230.57       1288.48        12.08 o                         
   5   3   4        111.19         91.14         1.79 o                         
   6   3   4        357.83        345.39         4.62 o                         
   7   3   4         20.87         18.38         1.41 o                         
   8   3   4         16.58         16.10         1.47 o                         
   9   3   4         27.89         26.48         3.70 o                         
  -9   4   4          3.97          3.34         1.73 o                         
  -8   4   4         13.60         11.02         1.51 o                         
  -7   4   4         53.71         49.43         1.95 o                         
  -6   4   4          0.94          1.85         0.59 o                         
  -5   4   4        110.50        126.25         1.80 o                         
  -4   4   4          0.54          0.32         0.31 o                         
  -3   4   4       2684.38       2645.09        19.46 o                         
  -2   4   4        613.31        629.99         5.51 o                         
  -1   4   4        237.76        221.74         2.24 o                         
   0   4   4        627.91        640.62         5.13 o                         
   1   4   4        236.00        207.94         2.08 o                         
   2   4   4        339.59        321.08         3.18 o                         
   3   4   4         16.81         15.65         0.53 o                         
   4   4   4        394.80        388.76         4.40 o                         
   5   4   4          4.53          4.36         0.71 o                         
   6   4   4         70.47         72.04         1.92 o                         
   7   4   4        181.02        161.97         3.40 o                         
   8   4   4          0.95          0.42         1.18 o                         
   9   4   4          0.01         -0.97         2.02 o                         
  -9   5   4          6.76          3.32         2.07 o                         
  -8   5   4          2.33          2.93         1.46 o                         
  -7   5   4          6.06          6.42         1.20 o                         
  -6   5   4          2.87          2.57         0.55 o                         
  -5   5   4        194.53        191.81         2.26 o                         
  -4   5   4          0.54          0.95         0.32 o                         
  -3   5   4       2458.90       2342.76        17.86 o                         
  -2   5   4       4980.24       4609.90        39.17 o                         
  -1   5   4         90.02        101.37         1.49 o                         
   0   5   4        686.87        718.82         5.78 o                         
   1   5   4        333.73        360.56         3.09 o                         
   2   5   4         13.04          8.15         0.43 o                         
   3   5   4         92.28         88.98         1.24 o                         
   4   5   4          5.59          6.65         0.82 o                         
   5   5   4         10.07          6.49         0.79 o                         
   6   5   4          0.04         -0.07         0.92 o                         
   7   5   4          6.05          5.62         1.10 o                         
   8   5   4          1.93         -1.31         1.81 o                         
   9   5   4          0.01          3.24         2.16 o                         
  -9   6   4          5.51          6.05         1.98 o                         
  -8   6   4         23.41         23.70         1.97 o                         
  -7   6   4         24.27         19.63         1.35 o                         
  -6   6   4         22.45         19.17         1.27 o                         
  -5   6   4          2.12          2.35         0.78 o                         
  -4   6   4          0.38         -0.14         0.63 o                         
  -3   6   4          0.07          0.48         0.40 o                         
  -2   6   4        623.89        625.72         6.03 o                         
  -1   6   4         72.19         55.61         0.90 o                         
   0   6   4       1812.45       1853.74        14.77 o                         
   1   6   4        184.20        201.24         2.35 o                         
   2   6   4         29.39         27.82         0.69 o                         
   3   6   4        111.98        115.84         1.51 o                         
   4   6   4         18.60         23.07         0.76 o                         
   5   6   4        155.29        161.75         3.65 o                         
   6   6   4         13.38         17.33         2.66 o                         
   7   6   4          1.36          3.64         2.60 o                         
   8   6   4          1.14          0.01         1.99 o                         
   9   6   4         23.62         36.14         3.14 o                         
  -9   7   4          6.75         14.41         3.78 o                         
  -8   7   4          2.19         -0.48         1.80 o                         
  -7   7   4          0.02          0.39         1.57 o                         
  -6   7   4         14.31         11.79         1.26 o                         
  -5   7   4         27.81         29.69         1.71 o                         
  -4   7   4         65.88         63.05         1.59 o                         
  -3   7   4        677.12        639.09         6.91 o                         
  -2   7   4        129.84        140.77         2.04 o                         
  -1   7   4         89.90        102.19         1.31 o                         
   0   7   4        270.64        259.45         2.49 o                         
   1   7   4         65.29         59.32         1.05 o                         
   2   7   4         16.71         17.33         0.71 o                         
   3   7   4         51.20         41.94         1.08 o                         
   4   7   4        136.57        133.85         1.87 o                         
   5   7   4          0.38         -0.02         0.74 o                         
   6   7   4          4.87          6.24         1.45 o                         
   7   7   4          0.87         -0.44         1.74 o                         
   8   7   4          0.06         -1.92         1.92 o                         
  -8   8   4          0.06          0.19         4.24 o                         
  -7   8   4         22.00         22.02         2.19 o                         
  -6   8   4          6.21          6.72         1.47 o                         
  -5   8   4          0.06          0.90         0.90 o                         
  -4   8   4        255.19        254.30         3.90 o                         
  -3   8   4        361.73        361.41         4.39 o                         
  -2   8   4         22.49         24.28         0.93 o                         
  -1   8   4          2.00          1.83         0.56 o                         
   0   8   4          0.00          1.10         0.45 o                         
   1   8   4          3.96          4.90         0.53 o                         
   2   8   4        470.49        466.51         4.77 o                         
   3   8   4        332.47        311.79         3.30 o                         
   4   8   4         42.43         48.44         1.18 o                         
   5   8   4         27.34         24.89         1.73 o                         
   6   8   4         34.31         35.03         2.20 o                         
   7   8   4          7.00          8.90         2.20 o                         
   8   8   4          5.22          3.16         2.23 o                         
  -8   9   4          0.16          0.40         4.65 o                         
  -7   9   4         10.03          6.98         2.18 o                         
  -6   9   4          4.04          3.27         2.08 o                         
  -5   9   4         16.93         14.42         1.58 o                         
  -4   9   4        266.41        261.63         4.27 o                         
  -3   9   4        347.93        357.77         4.50 o                         
  -2   9   4          4.49          6.30         0.55 o                         
  -1   9   4          0.84          1.05         0.52 o                         
   0   9   4         83.46         83.09         1.52 o                         
   1   9   4        106.62        101.78         1.79 o                         
   2   9   4        113.06        110.96         1.83 o                         
   3   9   4        108.37        106.16         1.81 o                         
   4   9   4          0.96         -0.32         1.13 o                         
   5   9   4          5.05          4.64         1.52 o                         
   6   9   4          1.26          2.19         1.59 o                         
   7   9   4          0.00          0.19         2.24 o                         
  -7  10   4          1.27          0.65         2.35 o                         
  -6  10   4          9.27         12.51         2.33 o                         
  -5  10   4          0.05          0.74         1.85 o                         
  -4  10   4        101.30         96.81         3.56 o                         
  -3  10   4        379.76        395.67         8.92 o                         
  -2  10   4         37.55         40.02         1.69 o                         
  -1  10   4         32.48         31.38         1.27 o                         
   0  10   4         50.60         47.23         1.39 o                         
   1  10   4         62.76         59.67         1.57 o                         
   2  10   4         11.47         11.32         0.86 o                         
   3  10   4          7.76         12.06         1.49 o                         
   4  10   4          1.80          2.74         1.39 o                         
   5  10   4         50.45         55.10         2.76 o                         
   6  10   4          0.22         -1.02         1.72 o                         
   7  10   4          2.68          7.91         2.70 o                         
  -6  11   4         14.02         19.95         2.76 o                         
  -5  11   4          6.47          8.78         2.36 o                         
  -4  11   4          3.23          6.03         2.00 o                         
  -3  11   4         21.01         24.87         2.34 o                         
  -2  11   4        292.47        294.27         9.91 o                         
  -1  11   4         18.29         17.43         1.26 o                         
   0  11   4         11.10         12.28         1.14 o                         
   1  11   4          0.10          0.75         1.15 o                         
   2  11   4         10.29          6.47         1.78 o                         
   3  11   4          0.56          2.00         1.60 o                         
   4  11   4          2.77          4.04         2.81 o                         
   5  11   4         12.84         15.00         2.39 o                         
   6  11   4          9.84         12.74         2.41 o                         
  -5  12   4         21.17         27.94         4.54 o                         
  -4  12   4          5.40          2.70         2.62 o                         
  -3  12   4          0.94          3.00         2.04 o                         
  -2  12   4          5.78          5.17         1.81 o                         
  -1  12   4         17.12         11.72         1.41 o                         
   0  12   4          0.15          0.87         1.21 o                         
   1  12   4          0.66          1.58         1.59 o                         
   2  12   4         10.79         12.87         1.67 o                         
   3  12   4          7.26          7.86         1.85 o                         
   4  12   4         24.41         26.99         2.49 o                         
   5  12   4         21.75         22.28         2.69 o                         
  -4  13   4          2.17          2.60         2.81 o                         
  -3  13   4          1.89          3.56         2.22 o                         
  -2  13   4          7.58         10.32         2.59 o                         
  -1  13   4          0.08          2.03         2.18 o                         
   0  13   4          2.23          0.56         1.44 o                         
   1  13   4          3.00          1.78         1.91 o                         
   2  13   4          1.81          6.84         2.04 o                         
   3  13   4          3.43          5.44         2.41 o                         
   4  13   4          8.61         14.95         3.27 o                         
  -2  14   4          0.99          3.98         2.37 o                         
  -1  14   4          1.61          1.83         2.61 o                         
   0  14   4          0.00         -3.58         3.58 o                         
   1  14   4          6.84          7.25         2.69 o                         
   2  14   4          5.92          8.09         3.48 o                         
  -9   0   5         40.15         38.92         2.59 o                         
  -7   0   5          0.42         -0.30         0.99 o                         
  -5   0   5          1.64          0.87         0.55 o                         
  -3   0   5         49.92         63.12         1.10 o                         
  -1   0   5       2972.26       2834.60        40.27 o                         
   1   0   5        763.16        736.96         9.03 o                         
   3   0   5       1824.08       1834.76        21.66 o                         
   5   0   5          6.25         11.43         1.26 o                         
   7   0   5        130.01        123.78         4.00 o                         
   9   0   5          0.43         -2.20         2.20 o                         
 -10   1   5         11.87         10.07         1.92 o                         
  -9   1   5          1.66          1.08         1.03 o                         
  -8   1   5         68.11         71.80         1.79 o                         
  -7   1   5         13.19         15.65         0.96 o                         
  -6   1   5          7.74          7.42         0.61 o                         
  -5   1   5         84.77         73.79         0.99 o                         
  -4   1   5        374.38        407.83         3.18 o                         
  -3   1   5         28.39         26.92         0.61 o                         
  -2   1   5        293.73        305.46         3.16 o                         
  -1   1   5         55.62         66.81         0.90 o                         
   0   1   5       2922.79       2639.44        29.91 o                         
   1   1   5       4917.68       4474.99        37.32 o                         
   2   1   5        225.45        194.54         2.25 o                         
   3   1   5       3520.62       3640.88        29.82 o                         
   4   1   5         69.46         82.55         1.42 o                         
   5   1   5         88.00         77.38         1.37 o                         
   6   1   5         91.51         98.01         1.73 o                         
   7   1   5        147.71        156.00         2.71 o                         
   8   1   5         28.54         35.58         2.13 o                         
   9   1   5          2.13          2.35         1.70 o                         
 -10   2   5          0.26          4.84         1.86 o                         
  -9   2   5          6.62          4.16         1.65 o                         
  -8   2   5         99.26         93.29         2.45 o                         
  -7   2   5          3.08          2.21         0.73 o                         
  -6   2   5         78.88         71.62         1.27 o                         
  -5   2   5         69.25         67.87         1.08 o                         
  -4   2   5         24.50         17.18         0.54 o                         
  -3   2   5        482.84        484.06         3.86 o                         
  -2   2   5         40.36         38.91         0.67 o                         
  -1   2   5        133.94        134.52         1.56 o                         
   0   2   5         11.93         16.33         0.52 o                         
   1   2   5       3034.83       2833.74        24.33 o                         
   2   2   5        315.96        358.59         3.59 o                         
   3   2   5       1185.10       1260.13        10.72 o                         
   4   2   5        369.51        373.96         4.21 o                         
   5   2   5         63.48         66.70         1.42 o                         
   6   2   5        444.90        435.08         6.03 o                         
   7   2   5        210.14        211.04         3.66 o                         
   8   2   5         43.50         40.17         2.42 o                         
   9   2   5          0.08         -0.46         1.82 o                         
 -10   3   5          0.74         -1.94         1.94 o                         
  -9   3   5          1.98         -0.25         1.58 o                         
  -8   3   5         12.94         11.50         1.21 o                         
  -7   3   5        292.30        279.70         3.46 o                         
  -6   3   5        771.75        786.22         7.63 o                         
  -5   3   5        240.19        237.16         2.94 o                         
  -4   3   5        773.09        826.80         7.83 o                         
  -3   3   5         37.99         35.85         0.69 o                         
  -2   3   5        228.52        240.57         2.39 o                         
  -1   3   5       1056.84       1031.37        10.57 o                         
   0   3   5        208.17        246.02         2.42 o                         
   1   3   5         26.31         21.61         0.60 o                         
   2   3   5        746.26        746.38         6.25 o                         
   3   3   5         69.89         72.97         1.10 o                         
   4   3   5         77.78         70.14         1.08 o                         
   5   3   5        447.87        455.38         5.77 o                         
   6   3   5        400.90        391.75         5.59 o                         
   7   3   5         22.80         23.04         1.66 o                         
   8   3   5          0.15          0.25         1.26 o                         
   9   3   5         43.64         52.03         3.59 o                         
  -9   4   5          0.03          1.87         1.89 o                         
  -8   4   5          1.92          2.85         1.30 o                         
  -7   4   5          0.17          0.39         0.84 o                         
  -6   4   5         41.88         43.34         1.12 o                         
  -5   4   5         41.44         41.54         1.10 o                         
  -4   4   5         58.96         65.20         1.27 o                         
  -3   4   5         85.78         90.77         1.10 o                         
  -2   4   5          0.26          0.25         0.33 o                         
  -1   4   5        596.21        645.25         6.24 o                         
   0   4   5       1056.90       1068.12        10.08 o                         
   1   4   5          2.91          2.20         0.35 o                         
   2   4   5        620.32        642.28         5.98 o                         
   3   4   5        244.02        211.33         2.41 o                         
   4   4   5        288.45        309.26         3.95 o                         
   5   4   5         96.05         98.07         2.20 o                         
   6   4   5        840.72        837.87        10.75 o                         
   7   4   5         13.11         13.50         2.05 o                         
   8   4   5          1.91          3.16         1.51 o                         
   9   4   5         12.28         15.31         2.94 o                         
  -9   5   5          0.74         -2.36         2.36 o                         
  -8   5   5          3.93          6.26         1.54 o                         
  -7   5   5          9.77          8.95         1.05 o                         
  -6   5   5         82.61         79.57         1.62 o                         
  -5   5   5          6.84          7.39         0.74 o                         
  -4   5   5          9.24         10.72         0.64 o                         
  -3   5   5        178.87        176.27         2.15 o                         
  -2   5   5        876.58        851.78         9.15 o                         
  -1   5   5        239.67        250.25         2.57 o                         
   0   5   5        175.18        185.38         1.89 o                         
   1   5   5         18.43         20.58         0.64 o                         
   2   5   5        150.48        135.46         1.85 o                         
   3   5   5         68.79         65.55         1.24 o                         
   4   5   5         50.70         42.24         1.07 o                         
   5   5   5          3.32          4.09         0.90 o                         
   6   5   5         10.51          8.29         1.09 o                         
   7   5   5         14.69         15.70         2.11 o                         
   8   5   5         38.36         34.24         2.82 o                         
   9   5   5          2.41          5.30         2.37 o                         
  -9   6   5          1.06         -1.63         2.07 o                         
  -8   6   5          0.59          0.34         1.86 o                         
  -7   6   5         18.46         17.95         1.51 o                         
  -6   6   5          3.18          1.63         0.96 o                         
  -5   6   5          3.20          3.06         0.81 o                         
  -4   6   5         13.27         12.32         0.83 o                         
  -3   6   5          4.90          4.60         0.57 o                         
  -2   6   5        981.23        986.38        10.47 o                         
  -1   6   5         37.79         37.48         0.89 o                         
   0   6   5        220.11        252.35         2.66 o                         
   1   6   5        156.99        166.00         1.72 o                         
   2   6   5          9.12          6.72         0.47 o                         
   3   6   5        386.60        383.79         4.29 o                         
   4   6   5          0.62          0.64         0.55 o                         
   5   6   5          0.00         -0.43         1.09 o                         
   6   6   5         40.26         36.99         2.08 o                         
   7   6   5          0.24         -1.25         1.76 o                         
   8   6   5          8.26         10.03         2.17 o                         
   9   6   5         22.23         23.81         4.56 o                         
  -8   7   5          0.60          0.22         1.98 o                         
  -7   7   5          1.29          4.17         1.62 o                         
  -6   7   5          9.86         10.46         1.85 o                         
  -5   7   5         23.74         23.42         1.38 o                         
  -4   7   5         87.35         81.67         1.77 o                         
  -3   7   5        152.16        148.71         2.21 o                         
  -2   7   5          0.42         -0.52         0.52 o                         
  -1   7   5         40.65         40.42         1.15 o                         
   0   7   5        579.31        562.06         5.11 o                         
   1   7   5        189.82        204.05         2.42 o                         
   2   7   5         35.54         38.90         1.02 o                         
   3   7   5         52.97         55.04         1.38 o                         
   4   7   5         28.23         22.18         0.92 o                         
   5   7   5         11.54         13.14         0.95 o                         
   6   7   5          0.93         -1.49         1.52 o                         
   7   7   5         16.46         18.62         2.19 o                         
   8   7   5         48.68         55.94         3.41 o                         
  -8   8   5          0.00         -1.24         2.34 o                         
  -7   8   5          0.28         -2.04         2.04 o                         
  -6   8   5          6.73          8.32         1.47 o                         
  -5   8   5          2.62          6.31         1.18 o                         
  -4   8   5         86.57         81.05         2.00 o                         
  -3   8   5        950.76        886.65        10.14 o                         
  -2   8   5         10.24          8.05         0.82 o                         
  -1   8   5         47.87         48.88         1.04 o                         
   0   8   5         13.46         12.77         0.71 o                         
   1   8   5         13.27         14.01         0.79 o                         
   2   8   5         95.57        103.23         1.66 o                         
   3   8   5        552.98        557.76         5.43 o                         
   4   8   5         24.41         20.07         1.03 o                         
   5   8   5          1.29         -0.64         1.10 o                         
   6   8   5         14.18         11.53         1.73 o                         
   7   8   5          1.48          3.11         2.64 o                         
   8   8   5          0.32          2.94         3.47 o                         
  -7   9   5          0.85          1.59         2.53 o                         
  -6   9   5          0.66         -0.48         3.13 o                         
  -5   9   5          0.13          1.35         1.68 o                         
  -4   9   5         67.51         65.37         2.29 o                         
  -3   9   5        378.94        381.31         7.62 o                         
  -2   9   5          6.84          3.75         0.65 o                         
  -1   9   5          0.02         -0.04         0.54 o                         
   0   9   5         41.96         37.36         1.28 o                         
   1   9   5          1.22          0.31         0.65 o                         
   2   9   5         85.49         80.94         1.73 o                         
   3   9   5         75.63         67.19         1.55 o                         
   4   9   5         46.01         48.40         1.82 o                         
   5   9   5         18.26         18.41         1.87 o                         
   6   9   5          0.92         -1.69         1.69 o                         
   7   9   5          7.65          5.79         2.78 o                         
  -7  10   5          0.85          6.12         2.89 o                         
  -6  10   5          5.83          5.27         2.46 o                         
  -5  10   5         15.00         16.22         2.31 o                         
  -4  10   5          5.49          3.72         1.86 o                         
  -3  10   5        125.37        118.80         3.86 o                         
  -2  10   5          1.94          4.02         1.37 o                         
  -1  10   5         23.52         19.75         1.09 o                         
   0  10   5         62.92         67.48         2.35 o                         
   1  10   5        115.93        108.48         2.29 o                         
   2  10   5         54.21         58.83         2.04 o                         
   3  10   5          2.08          1.14         1.16 o                         
   4  10   5          0.11         -1.03         1.72 o                         
   5  10   5         50.29         54.80         4.17 o                         
   6  10   5          0.24          0.73         3.01 o                         
   7  10   5          1.28         -0.59         3.32 o                         
  -6  11   5          0.03          1.44         2.60 o                         
  -5  11   5          0.30         -2.22         2.22 o                         
  -4  11   5          1.90          2.10         3.04 o                         
  -3  11   5          0.77          3.11         1.83 o                         
  -2  11   5         70.31         73.53         2.27 o                         
  -1  11   5          7.49          9.27         1.16 o                         
   0  11   5         18.12         18.16         1.28 o                         
   1  11   5         12.86         14.75         1.60 o                         
   2  11   5          7.73         10.13         1.37 o                         
   3  11   5          3.95          7.00         1.85 o                         
   4  11   5        119.72        136.02         5.01 o                         
   5  11   5         17.57         19.61         2.47 o                         
   6  11   5         40.13         45.61         4.32 o                         
  -5  12   5          0.26          1.18         3.15 o                         
  -4  12   5          0.60         -0.04         2.93 o                         
  -3  12   5         17.54         15.99         2.19 o                         
  -2  12   5          0.00          2.30         1.90 o                         
  -1  12   5         10.75          7.32         1.29 o                         
   0  12   5         14.70         13.42         1.85 o                         
   1  12   5          0.27         -0.56         2.09 o                         
   2  12   5          0.17          0.64         1.64 o                         
   3  12   5          3.32          2.43         1.89 o                         
   4  12   5         20.83         27.06         2.57 o                         
   5  12   5         52.81         59.53         4.21 o                         
  -4  13   5          0.11         -0.44         3.90 o                         
  -3  13   5          0.11          2.83         2.23 o                         
  -2  13   5          1.11          4.25         3.74 o                         
  -1  13   5          4.90          9.73         2.14 o                         
   0  13   5          0.01         -2.28         2.97 o                         
   1  13   5         16.21         16.39         2.17 o                         
   2  13   5          0.00          1.01         2.19 o                         
   3  13   5          0.71         -2.42         2.42 o                         
  -1  14   5          1.30          4.63         3.33 o                         
   0  14   5          1.30         -3.72         3.72 o                         
   1  14   5          4.89          2.37         4.70 o                         
 -10   0   6        140.52        130.84         6.80 o                         
  -8   0   6          2.08          2.78         1.30 o                         
  -6   0   6         40.01         48.52         1.66 o                         
  -4   0   6         57.42         70.54         1.35 o                         
  -2   0   6         55.98         64.91         1.21 o                         
   0   0   6      14838.89      13843.17       195.94 o                         
   2   0   6       1608.41       1634.02        19.40 o                         
   4   0   6        230.04        250.28         4.28 o                         
   6   0   6        401.66        424.02         7.23 o                         
   8   0   6          0.94         -2.15         2.15 o                         
 -10   1   6          0.26          1.21         1.89 o                         
  -9   1   6         30.87         34.95         1.56 o                         
  -8   1   6          0.03          0.17         0.93 o                         
  -7   1   6          8.96          9.58         0.88 o                         
  -6   1   6         24.37         23.14         0.97 o                         
  -5   1   6          5.37          7.33         0.52 o                         
  -4   1   6          0.25          0.69         0.34 o                         
  -3   1   6        316.81        324.85         2.69 o                         
  -2   1   6         45.18         55.18         0.76 o                         
  -1   1   6         10.78          7.33         0.53 o                         
   0   1   6        875.88        848.26         8.95 o                         
   1   1   6        564.29        572.23         5.94 o                         
   2   1   6       2175.44       2277.88        20.71 o                         
   3   1   6        160.59        197.04         2.32 o                         
   4   1   6         12.82         11.68         0.70 o                         
   5   1   6         69.18         81.56         1.62 o                         
   6   1   6        250.07        260.33         3.67 o                         
   7   1   6         67.13         71.34         2.43 o                         
   8   1   6         23.81         24.87         1.97 o                         
   9   1   6          4.38          3.92         2.13 o                         
 -10   2   6         10.67          8.26         2.01 o                         
  -9   2   6         44.04         46.76         2.11 o                         
  -8   2   6         87.77         81.44         2.01 o                         
  -7   2   6         72.06         78.11         1.67 o                         
  -6   2   6        182.34        177.11         2.07 o                         
  -5   2   6         22.86         24.63         0.78 o                         
  -4   2   6         21.64         25.82         0.73 o                         
  -3   2   6         10.05          8.02         0.42 o                         
  -2   2   6       1518.24       1517.49        12.71 o                         
  -1   2   6        133.30        144.82         1.55 o                         
   0   2   6        104.39         93.17         1.25 o                         
   1   2   6        607.46        607.67         5.45 o                         
   2   2   6        559.67        548.55         5.50 o                         
   3   2   6         88.80        118.65         1.58 o                         
   4   2   6        297.30        318.53         3.51 o                         
   5   2   6          2.03          2.70         0.71 o                         
   6   2   6         67.94         62.95         1.61 o                         
   7   2   6         27.42         30.52         1.78 o                         
   8   2   6         14.16         19.76         1.79 o                         
   9   2   6          1.05         -0.54         3.62 o                         
  -9   3   6          0.15          1.92         1.48 o                         
  -8   3   6          0.76         -0.22         1.04 o                         
  -7   3   6         11.73         17.10         1.12 o                         
  -6   3   6          0.29          2.47         0.58 o                         
  -5   3   6         41.55         41.10         0.98 o                         
  -4   3   6        197.06        168.04         1.86 o                         
  -3   3   6         93.09        101.85         1.17 o                         
  -2   3   6          4.51          5.40         0.42 o                         
  -1   3   6        821.98        895.84         7.46 o                         
   0   3   6       1537.92       1618.88        12.54 o                         
   1   3   6          0.83          0.78         0.34 o                         
   2   3   6         55.01         61.57         1.17 o                         
   3   3   6        375.66        434.45         4.11 o                         
   4   3   6         48.23         51.74         1.04 o                         
   5   3   6        333.21        338.06         3.61 o                         
   6   3   6        152.17        148.18         3.68 o                         
   7   3   6          9.06          8.97         1.42 o                         
   8   3   6          0.07         -1.48         1.48 o                         
   9   3   6          1.07         -2.38         2.38 o                         
  -9   4   6          0.13          1.64         1.62 o                         
  -8   4   6          6.86          5.54         1.28 o                         
  -7   4   6         30.07         32.76         1.60 o                         
  -6   4   6          7.36          7.45         0.71 o                         
  -5   4   6         20.14         22.72         1.00 o                         
  -4   4   6         17.88         18.58         0.74 o                         
  -3   4   6        207.75        217.45         2.20 o                         
  -2   4   6         17.72         19.56         0.70 o                         
  -1   4   6       1841.53       1995.03        18.26 o                         
   0   4   6        274.35        328.56         3.03 o                         
   1   4   6        337.25        328.96         3.19 o                         
   2   4   6        142.05        143.08         1.93 o                         
   3   4   6         75.39         76.20         1.35 o                         
   4   4   6          7.80         10.55         0.70 o                         
   5   4   6         76.09         73.40         2.06 o                         
   6   4   6        890.57        865.33        11.27 o                         
   7   4   6         22.53         22.10         2.24 o                         
   8   4   6          0.05         -0.21         1.63 o                         
   9   4   6          4.25          7.03         3.54 o                         
  -9   5   6          2.18          2.84         2.33 o                         
  -8   5   6          1.96          0.86         2.89 o                         
  -7   5   6         12.74         12.59         1.17 o                         
  -6   5   6        150.91        148.22         2.40 o                         
  -5   5   6         10.06         11.60         0.76 o                         
  -4   5   6        258.14        245.03         2.77 o                         
  -3   5   6        124.75        119.96         2.01 o                         
  -2   5   6         88.06        100.16         1.63 o                         
  -1   5   6         25.19         24.79         0.81 o                         
   0   5   6        224.14        238.37         2.31 o                         
   1   5   6         16.07         18.70         0.67 o                         
   2   5   6        122.77        117.30         1.67 o                         
   3   5   6         89.63         92.22         1.58 o                         
   4   5   6         49.04         48.16         1.62 o                         
   5   5   6         30.00         26.98         1.44 o                         
   6   5   6         87.62         94.23         4.42 o                         
   7   5   6         48.44         55.89         2.72 o                         
   8   5   6          2.17          2.81         2.98 o                         
   9   5   6          3.15          2.54         3.62 o                         
  -9   6   6          0.18          1.28         5.56 o                         
  -8   6   6         14.15         17.31         2.15 o                         
  -7   6   6          0.74          1.58         1.32 o                         
  -6   6   6          0.08          2.18         1.19 o                         
  -5   6   6        211.04        209.95         3.14 o                         
  -4   6   6        957.74        922.66         8.36 o                         
  -3   6   6        308.24        343.62         4.93 o                         
  -2   6   6        551.07        579.03         6.70 o                         
  -1   6   6        258.54        256.77         3.03 o                         
   0   6   6         31.31         46.45         1.03 o                         
   1   6   6         22.44         22.50         0.71 o                         
   2   6   6        234.58        242.66         2.80 o                         
   3   6   6          4.61          9.27         0.64 o                         
   4   6   6        170.95        170.60         2.69 o                         
   5   6   6        252.42        249.76         4.12 o                         
   6   6   6         95.55         99.73         2.90 o                         
   7   6   6         20.30         13.69         2.16 o                         
   8   6   6         25.59         33.55         2.92 o                         
  -8   7   6         11.38          8.93         2.43 o                         
  -7   7   6         13.85         11.25         2.15 o                         
  -6   7   6          2.83          5.83         1.70 o                         
  -5   7   6        571.78        534.30         6.74 o                         
  -4   7   6        705.70        638.53         6.71 o                         
  -3   7   6        700.91        691.08         9.01 o                         
  -2   7   6          7.09          8.21         0.81 o                         
  -1   7   6        138.67        147.20         2.46 o                         
   0   7   6         18.63         18.79         0.73 o                         
   1   7   6        102.76        100.66         1.63 o                         
   2   7   6          0.15          0.32         0.54 o                         
   3   7   6          2.97          4.45         0.60 o                         
   4   7   6        104.45        100.84         2.24 o                         
   5   7   6          1.71          0.04         1.36 o                         
   6   7   6          3.71          1.02         1.72 o                         
   7   7   6          4.09          2.71         2.02 o                         
   8   7   6         29.58         24.93         2.83 o                         
  -8   8   6          0.33         -2.85         3.01 o                         
  -7   8   6          4.89         10.57         2.41 o                         
  -6   8   6         33.78         40.98         2.71 o                         
  -5   8   6         11.16         11.03         1.85 o                         
  -4   8   6        679.18        660.68        11.20 o                         
  -3   8   6         21.21         16.77         1.28 o                         
  -2   8   6        231.63        227.91         3.42 o                         
  -1   8   6          3.61          6.49         0.83 o                         
   0   8   6         33.33         31.91         1.00 o                         
   1   8   6          8.07          5.89         0.66 o                         
   2   8   6         52.56         54.51         1.22 o                         
   3   8   6         44.27         45.17         1.30 o                         
   4   8   6         10.07         11.55         0.99 o                         
   5   8   6          6.12          5.30         1.31 o                         
   6   8   6          0.27         -0.72         1.56 o                         
   7   8   6          1.45          0.91         1.85 o                         
  -7   9   6         24.20         26.59         3.00 o                         
  -6   9   6         10.20         10.63         2.27 o                         
  -5   9   6          0.26         -1.59         1.63 o                         
  -4   9   6         61.79         59.71         2.67 o                         
  -3   9   6        184.79        206.78         7.31 o                         
  -2   9   6         94.18         93.75         2.15 o                         
  -1   9   6         37.50         44.06         1.59 o                         
   0   9   6         48.19         62.31         1.55 o                         
   1   9   6          0.59          0.17         0.70 o                         
   2   9   6        113.73        121.07         1.96 o                         
   3   9   6        337.44        331.08         6.88 o                         
   4   9   6         54.81         61.06         2.00 o                         
   5   9   6        118.94        119.58         3.77 o                         
   6   9   6          1.38         -0.28         1.73 o                         
   7   9   6          0.09         -2.02         2.02 o                         
  -6  10   6          2.51          2.97         2.77 o                         
  -5  10   6          0.36          1.45         1.69 o                         
  -4  10   6         61.06         58.98         2.90 o                         
  -3  10   6          0.01          1.61         1.53 o                         
  -2  10   6         23.13         21.06         1.98 o                         
  -1  10   6        132.06        122.45         3.63 o                         
   0  10   6          8.95         11.30         1.12 o                         
   1  10   6         37.14         34.58         1.78 o                         
   2  10   6         73.10         72.59         2.32 o                         
   3  10   6          0.26         -1.19         1.19 o                         
   4  10   6         73.89         83.30         3.77 o                         
   5  10   6        121.16        121.04         3.64 o                         
   6  10   6          0.14         -1.33         1.90 o                         
  -6  11   6          3.61          3.78         2.94 o                         
  -5  11   6          1.08          4.25         2.03 o                         
  -4  11   6          2.30          2.64         1.96 o                         
  -3  11   6         13.95         22.60         2.17 o                         
  -2  11   6          1.60          2.15         1.13 o                         
  -1  11   6         49.82         53.31         2.60 o                         
   0  11   6          6.21          7.56         1.73 o                         
   1  11   6         12.63         15.39         1.51 o                         
   2  11   6         19.35         23.70         2.35 o                         
   3  11   6         11.16         13.50         1.75 o                         
   4  11   6         14.36         14.35         2.24 o                         
   5  11   6          0.09          1.80         3.09 o                         
  -5  12   6          0.05          1.45         2.90 o                         
  -4  12   6          8.69          9.47         2.81 o                         
  -3  12   6          3.81         -0.58         2.04 o                         
  -2  12   6          5.53          4.77         2.74 o                         
  -1  12   6         43.40         37.69         2.01 o                         
   0  12   6          1.89          2.28         1.50 o                         
   1  12   6         26.96         27.47         2.18 o                         
   2  12   6         10.07         11.09         4.44 o                         
   3  12   6          0.74         -0.86         2.22 o                         
   4  12   6          0.70         -2.43         2.51 o                         
  -3  13   6          0.39          0.96         2.31 o                         
  -2  13   6          0.05         -0.19         4.17 o                         
  -1  13   6          0.23          3.14         2.23 o                         
   0  13   6          0.05         -0.38         2.06 o                         
   1  13   6          2.18          8.40         3.41 o                         
   2  13   6          5.08         11.22         2.30 o                         
   3  13   6          4.13          6.06         2.80 o                         
  -9   0   7         14.37         12.09         3.94 o                         
  -7   0   7         52.80         47.39         2.60 o                         
  -5   0   7         27.16         26.84         1.12 o                         
  -3   0   7         47.28         55.70         1.18 o                         
  -1   0   7       3092.12       2852.90        44.59 o                         
   1   0   7        347.73        367.06         5.57 o                         
   3   0   7        382.09        423.90         5.83 o                         
   5   0   7         77.69         89.25         2.52 o                         
   7   0   7        969.60       1047.27        18.88 o                         
   9   0   7         40.88         57.80         6.47 o                         
  -9   1   7         10.31          8.11         1.96 o                         
  -8   1   7         25.70         23.34         1.24 o                         
  -7   1   7         30.09         34.85         1.53 o                         
  -6   1   7        146.42        160.31         2.15 o                         
  -5   1   7        140.51        125.51         1.69 o                         
  -4   1   7        115.13        124.28         1.57 o                         
  -3   1   7         99.07         96.71         1.18 o                         
  -2   1   7       1134.58       1141.20         8.99 o                         
  -1   1   7       1109.93       1165.62        10.40 o                         
   0   1   7         13.58         14.95         0.65 o                         
   1   1   7         72.61         83.48         1.26 o                         
   2   1   7        172.91        176.12         2.16 o                         
   3   1   7         99.79         94.72         1.64 o                         
   4   1   7         18.36         14.29         0.98 o                         
   5   1   7        133.53        122.97         2.35 o                         
   6   1   7          0.56          1.09         0.90 o                         
   7   1   7          1.76          2.79         1.30 o                         
   8   1   7         17.42         11.87         1.88 o                         
   9   1   7          4.25          6.26         2.92 o                         
  -9   2   7          7.41          6.36         1.49 o                         
  -8   2   7          6.18          7.49         1.17 o                         
  -7   2   7        250.69        250.07         3.43 o                         
  -6   2   7          1.68          2.22         0.64 o                         
  -5   2   7         42.90         44.33         1.07 o                         
  -4   2   7         35.37         46.25         1.15 o                         
  -3   2   7          0.50          0.96         0.34 o                         
  -2   2   7          8.34          3.76         0.35 o                         
  -1   2   7          9.58         11.52         0.49 o                         
   0   2   7        168.88        163.97         2.17 o                         
   1   2   7         40.36         31.80         0.98 o                         
   2   2   7       1173.70       1286.68        11.52 o                         
   3   2   7          1.71          4.16         0.56 o                         
   4   2   7          8.78          6.23         0.72 o                         
   5   2   7          0.09          0.99         0.65 o                         
   6   2   7         42.79         38.94         1.82 o                         
   7   2   7         69.75         73.07         2.83 o                         
   8   2   7          8.87          8.28         1.68 o                         
   9   2   7          3.72          3.56         1.96 o                         
  -9   3   7          3.08          2.51         1.50 o                         
  -8   3   7          6.10          5.53         1.33 o                         
  -7   3   7        113.82        107.25         2.27 o                         
  -6   3   7        158.95        166.60         2.14 o                         
  -5   3   7         37.81         39.33         1.04 o                         
  -4   3   7          0.55          1.55         0.49 o                         
  -3   3   7         67.22         66.06         1.05 o                         
  -2   3   7         47.07         36.82         0.80 o                         
  -1   3   7        565.39        657.74         5.93 o                         
   0   3   7       1057.00       1100.60         8.74 o                         
   1   3   7        367.95        380.56         3.56 o                         
   2   3   7          0.21          0.69         0.46 o                         
   3   3   7        147.09        135.72         1.98 o                         
   4   3   7        219.80        256.36         3.22 o                         
   5   3   7        233.85        222.08         3.13 o                         
   6   3   7          0.45         -0.71         1.36 o                         
   7   3   7          0.87          0.72         1.42 o                         
   8   3   7         10.50         10.31         1.68 o                         
   9   3   7          0.03         -2.35         2.54 o                         
  -9   4   7          1.07         -0.78         1.70 o                         
  -8   4   7          8.29          8.22         1.87 o                         
  -7   4   7         64.45         62.00         1.80 o                         
  -6   4   7          1.47          0.67         0.67 o                         
  -5   4   7        462.79        442.95         4.42 o                         
  -4   4   7          1.41          2.47         0.47 o                         
  -3   4   7         94.08         91.31         1.41 o                         
  -2   4   7        442.57        475.30         4.73 o                         
  -1   4   7        249.06        232.23         2.65 o                         
   0   4   7        263.50        257.29         2.45 o                         
   1   4   7          4.34          7.58         0.51 o                         
   2   4   7        153.96        166.56         2.01 o                         
   3   4   7        388.09        393.57         4.23 o                         
   4   4   7        109.56        117.35         2.03 o                         
   5   4   7        219.93        212.50         2.93 o                         
   6   4   7         21.07         19.67         1.53 o                         
   7   4   7         34.96         33.56         2.26 o                         
   8   4   7          0.01         -2.76         5.02 o                         
   9   4   7          5.59          0.45         5.66 o                         
  -9   5   7          0.35          0.86         2.13 o                         
  -8   5   7         53.47         42.56         2.21 o                         
  -7   5   7         24.92         20.75         1.25 o                         
  -6   5   7          9.57          8.17         0.88 o                         
  -5   5   7        135.33        127.66         1.99 o                         
  -4   5   7        852.74        820.30         8.00 o                         
  -3   5   7         68.33         66.84         1.57 o                         
  -2   5   7         13.64         13.14         0.86 o                         
  -1   5   7         10.48         12.76         0.77 o                         
   0   5   7        262.35        240.47         2.41 o                         
   1   5   7          0.12          0.86         0.48 o                         
   2   5   7          6.45          4.31         0.66 o                         
   3   5   7         78.69         85.33         1.65 o                         
   4   5   7         91.56        103.73         1.89 o                         
   5   5   7          2.59          1.87         1.18 o                         
   6   5   7        138.77        141.13         3.55 o                         
   7   5   7         56.74         57.75         3.00 o                         
   8   5   7          7.09          6.03         2.29 o                         
  -8   6   7         13.79         20.16         2.34 o                         
  -7   6   7         25.65         27.69         1.47 o                         
  -6   6   7          2.61          5.31         1.01 o                         
  -5   6   7        616.04        606.70         7.42 o                         
  -4   6   7        363.20        349.56         4.34 o                         
  -3   6   7         15.01         13.84         1.02 o                         
  -2   6   7          0.39          3.20         0.74 o                         
  -1   6   7         38.11         43.86         1.56 o                         
   0   6   7          8.43          7.33         0.59 o                         
   1   6   7          2.84          3.66         0.51 o                         
   2   6   7         43.34         43.90         1.13 o                         
   3   6   7         10.15         10.71         0.76 o                         
   4   6   7        659.70        666.14         7.51 o                         
   5   6   7        536.65        530.88         7.46 o                         
   6   6   7          1.40          0.97         1.86 o                         
   7   6   7          7.02         11.33         2.29 o                         
   8   6   7          8.63          3.79         2.41 o                         
  -8   7   7          0.63          0.12         2.22 o                         
  -7   7   7          2.95          4.61         1.97 o                         
  -6   7   7          0.97          2.19         1.64 o                         
  -5   7   7         27.30         30.18         1.96 o                         
  -4   7   7        774.46        706.46        11.15 o                         
  -3   7   7          1.66          1.35         0.84 o                         
  -2   7   7          0.04         -0.07         0.76 o                         
  -1   7   7         17.28         19.46         1.19 o                         
   0   7   7          2.35          0.71         0.84 o                         
   1   7   7        108.93        112.37         2.34 o                         
   2   7   7          0.65         -0.01         0.61 o                         
   3   7   7        267.45        285.46         3.37 o                         
   4   7   7         98.46         85.80         2.03 o                         
   5   7   7        180.23        186.25         4.07 o                         
   6   7   7          0.60         -1.13         1.76 o                         
   7   7   7         14.72         15.94         2.33 o                         
   8   7   7          3.80          9.44         3.70 o                         
  -8   8   7         13.00         21.03         5.06 o                         
  -7   8   7         12.68         11.51         2.25 o                         
  -6   8   7          3.74          4.25         1.76 o                         
  -5   8   7         99.55        100.83         3.63 o                         
  -4   8   7         15.84         19.38         1.48 o                         
  -3   8   7        342.31        316.93         4.62 o                         
  -2   8   7         41.36         42.63         1.59 o                         
  -1   8   7         22.85         16.71         1.29 o                         
   0   8   7          0.39          1.84         1.32 o                         
   1   8   7         43.49         40.59         1.47 o                         
   2   8   7         48.71         51.39         1.45 o                         
   3   8   7        291.80        299.00         4.06 o                         
   4   8   7         13.09         18.20         1.40 o                         
   5   8   7          8.91          8.70         1.44 o                         
   6   8   7          0.12          1.56         2.01 o                         
   7   8   7         33.14         37.30         3.59 o                         
  -7   9   7          1.79          1.91         2.21 o                         
  -6   9   7          8.80          9.16         1.87 o                         
  -5   9   7         56.71         55.80         2.79 o                         
  -4   9   7         85.05         80.97         3.08 o                         
  -3   9   7          1.92         -0.01         0.91 o                         
  -2   9   7          0.98          0.25         0.96 o                         
  -1   9   7          9.31          7.10         1.08 o                         
   0   9   7         18.64         14.41         1.02 o                         
   1   9   7          0.47          1.23         1.23 o                         
   2   9   7         37.43         33.76         1.50 o                         
   3   9   7          0.95         -0.37         1.21 o                         
   4   9   7        267.46        300.05         5.51 o                         
   5   9   7          7.56          5.89         1.84 o                         
   6   9   7          3.56          1.63         2.51 o                         
   7   9   7          3.87          7.85         2.94 o                         
  -6  10   7          0.14          3.17         3.33 o                         
  -5  10   7         35.66         31.64         2.68 o                         
  -4  10   7         74.05         80.68         3.37 o                         
  -3  10   7          7.86          6.88         1.18 o                         
  -2  10   7          9.72         11.14         1.29 o                         
  -1  10   7         40.32         38.75         1.89 o                         
   0  10   7          3.58          3.66         1.37 o                         
   1  10   7         42.14         42.72         1.89 o                         
   2  10   7         32.70         30.64         1.73 o                         
   3  10   7         23.04         27.61         1.86 o                         
   4  10   7         12.82         11.61         1.81 o                         
   5  10   7         84.44         80.46         3.49 o                         
   6  10   7          0.45          0.01         2.81 o                         
  -5  11   7          5.43          3.16         2.70 o                         
  -4  11   7          0.92          2.31         2.03 o                         
  -3  11   7          2.07          0.27         1.87 o                         
  -2  11   7          0.01          2.20         1.11 o                         
  -1  11   7         25.56         27.54         1.97 o                         
   0  11   7          1.79          3.59         1.41 o                         
   1  11   7          6.71          5.79         1.90 o                         
   2  11   7          7.36         12.73         1.76 o                         
   3  11   7          9.82          6.55         1.98 o                         
   4  11   7          8.63         12.98         2.44 o                         
   5  11   7          5.35          7.65         3.41 o                         
  -4  12   7          0.86          3.41         2.34 o                         
  -3  12   7          1.98          3.04         2.22 o                         
  -2  12   7         37.23         34.55         2.63 o                         
  -1  12   7         14.83         13.87         2.17 o                         
   0  12   7          0.15          2.87         1.70 o                         
   1  12   7         39.27         50.30         2.68 o                         
   2  12   7          2.41          3.18         2.48 o                         
   3  12   7          0.08          2.25         2.56 o                         
   4  12   7          3.80          4.54         2.83 o                         
  -3  13   7          3.92          4.74         3.13 o                         
  -2  13   7          6.83          0.45         2.51 o                         
  -1  13   7          8.40          8.64         2.84 o                         
   0  13   7         40.36         36.52         2.74 o                         
   1  13   7          0.81          0.36         2.03 o                         
   2  13   7          1.20          0.89         2.88 o                         
  -8   0   8          7.72          8.30         2.05 o                         
  -6   0   8         89.73         82.33         2.86 o                         
  -4   0   8         35.10         45.12         1.44 o                         
  -2   0   8        120.18        160.30         2.73 o                         
   0   0   8        208.13        219.55         3.47 o                         
   2   0   8        206.99        169.97         2.96 o                         
   4   0   8         29.49         26.65         1.73 o                         
   6   0   8        114.89        139.70         3.47 o                         
   8   0   8        116.55        109.36         5.57 o                         
  -9   1   8         20.27         24.89         1.57 o                         
  -8   1   8         12.05         12.58         1.24 o                         
  -7   1   8        121.16        137.72         2.59 o                         
  -6   1   8          8.10         11.29         0.97 o                         
  -5   1   8         15.74         21.29         0.97 o                         
  -4   1   8        239.15        257.77         2.90 o                         
  -3   1   8        377.24        369.32         3.46 o                         
  -2   1   8       1789.89       1901.88        15.93 o                         
  -1   1   8       1539.97       1586.35        14.04 o                         
   0   1   8         37.86         37.55         0.91 o                         
   1   1   8        490.45        526.40         4.93 o                         
   2   1   8          0.11          8.31         0.66 o                         
   3   1   8        132.80         99.32         1.77 o                         
   4   1   8        148.69        153.28         2.53 o                         
   5   1   8          7.69          8.05         0.89 o                         
   6   1   8          3.87          4.10         0.93 o                         
   7   1   8         70.60         68.77         2.65 o                         
   8   1   8         17.64         16.15         2.15 o                         
   9   1   8          2.07          2.12         2.22 o                         
  -9   2   8          0.00          0.38         2.02 o                         
  -8   2   8          8.54          7.92         1.29 o                         
  -7   2   8          1.51          2.94         1.06 o                         
  -6   2   8         62.49         67.61         1.46 o                         
  -5   2   8          4.95          4.37         0.66 o                         
  -4   2   8         27.53         29.13         1.05 o                         
  -3   2   8        244.18        232.69         2.41 o                         
  -2   2   8          2.84          8.66         0.47 o                         
  -1   2   8        421.04        390.40         3.76 o                         
   0   2   8        855.53        785.50         6.98 o                         
   1   2   8       1080.70       1067.46         9.35 o                         
   2   2   8       1104.51       1110.42        10.14 o                         
   3   2   8        536.02        557.27         6.11 o                         
   4   2   8         16.43         12.76         1.02 o                         
   5   2   8          3.46          2.85         0.97 o                         
   6   2   8        171.15        164.87         4.10 o                         
   7   2   8         47.51         44.89         2.58 o                         
   8   2   8         39.46         38.48         2.82 o                         
   9   2   8          7.16          7.96         2.56 o                         
  -9   3   8          1.52          2.68         1.70 o                         
  -8   3   8          2.61          2.05         1.23 o                         
  -7   3   8          6.91          8.13         1.07 o                         
  -6   3   8        200.53        205.79         2.63 o                         
  -5   3   8        464.76        472.32         5.24 o                         
  -4   3   8         22.40         27.69         0.90 o                         
  -3   3   8         80.87         66.77         1.32 o                         
  -2   3   8         11.86         11.85         0.57 o                         
  -1   3   8          0.07          0.54         0.43 o                         
   0   3   8        256.68        252.26         2.50 o                         
   1   3   8         46.96         33.37         1.01 o                         
   2   3   8         27.08         20.85         0.95 o                         
   3   3   8         20.20         24.49         1.31 o                         
   4   3   8         22.99         26.18         1.28 o                         
   5   3   8          4.28          7.23         1.07 o                         
   6   3   8         18.47         13.79         1.09 o                         
   7   3   8         28.87         29.25         2.23 o                         
   8   3   8         18.14         15.50         2.23 o                         
   9   3   8          2.25          3.03         3.64 o                         
  -9   4   8          5.12          6.67         2.17 o                         
  -8   4   8          0.02         -0.71         1.24 o                         
  -7   4   8          1.35          3.17         1.03 o                         
  -6   4   8        384.18        386.83         4.28 o                         
  -5   4   8        274.61        252.35         3.26 o                         
  -4   4   8         19.25         24.22         0.90 o                         
  -3   4   8         10.92          8.96         0.82 o                         
  -2   4   8          8.77         12.22         1.02 o                         
  -1   4   8         19.79         19.37         0.88 o                         
   0   4   8        903.35        898.26         7.35 o                         
   1   4   8        790.57        812.23         7.99 o                         
   2   4   8         17.95         17.63         0.85 o                         
   3   4   8         58.11         53.51         1.36 o                         
   4   4   8          0.08          0.46         0.72 o                         
   5   4   8          0.08         -0.92         0.92 o                         
   6   4   8          0.03         -0.06         1.44 o                         
   7   4   8          6.07          5.91         2.27 o                         
   8   4   8          7.17          6.54         2.47 o                         
  -9   5   8          0.49          1.44         2.34 o                         
  -8   5   8          1.94          2.59         2.06 o                         
  -7   5   8         24.13         25.47         1.41 o                         
  -6   5   8          0.00          0.32         1.06 o                         
  -5   5   8        111.10        113.05         2.29 o                         
  -4   5   8        234.83        223.28         2.68 o                         
  -3   5   8         79.66         69.64         1.81 o                         
  -2   5   8        109.21        106.17         2.37 o                         
  -1   5   8          0.01          0.72         0.79 o                         
   0   5   8        391.05        404.33         4.32 o                         
   1   5   8         60.22         71.94         2.17 o                         
   2   5   8          3.84          4.34         0.70 o                         
   3   5   8         11.08         11.79         0.87 o                         
   4   5   8        101.71        103.74         2.11 o                         
   5   5   8         13.05         11.52         1.06 o                         
   6   5   8         44.33         39.68         3.09 o                         
   7   5   8         68.82         77.86         5.68 o                         
   8   5   8          0.10         -0.91         2.77 o                         
  -8   6   8          4.36          5.78         2.22 o                         
  -7   6   8         10.31         12.15         1.90 o                         
  -6   6   8         35.95         35.04         1.44 o                         
  -5   6   8        105.38        103.00         1.86 o                         
  -4   6   8         61.76         67.53         1.72 o                         
  -3   6   8        226.99        213.89         3.38 o                         
  -2   6   8        228.80        218.20         3.89 o                         
  -1   6   8         21.06         26.47         1.47 o                         
   0   6   8         17.87         22.81         1.23 o                         
   1   6   8        143.36        139.49         2.02 o                         
   2   6   8        175.85        170.07         2.35 o                         
   3   6   8          3.00          5.63         0.91 o                         
   4   6   8        119.35        121.09         2.68 o                         
   5   6   8        140.00        128.33         3.84 o                         
   6   6   8          1.31         -0.17         1.59 o                         
   7   6   8          1.29          0.62         2.13 o                         
   8   6   8         20.95         18.54         2.71 o                         
  -8   7   8          5.28          3.19         2.29 o                         
  -7   7   8         10.26         14.10         2.19 o                         
  -6   7   8          5.50          3.77         1.61 o                         
  -5   7   8          5.70          5.70         1.21 o                         
  -4   7   8        212.34        192.21         2.92 o                         
  -3   7   8          7.10          8.51         1.00 o                         
  -2   7   8          1.04          1.00         0.97 o                         
  -1   7   8         10.12          7.99         1.30 o                         
   0   7   8          6.79          8.24         1.21 o                         
   1   7   8         28.63         28.63         1.32 o                         
   2   7   8         26.79         30.19         1.26 o                         
   3   7   8         36.18         41.71         1.50 o                         
   4   7   8        215.55        215.88         4.06 o                         
   5   7   8        235.68        246.06         5.52 o                         
   6   7   8          4.88          6.06         2.02 o                         
   7   7   8          0.43          4.74         2.80 o                         
  -7   8   8         14.49         17.61         2.63 o                         
  -6   8   8          6.38         10.25         2.13 o                         
  -5   8   8         23.24         30.01         2.22 o                         
  -4   8   8         60.33         66.32         2.88 o                         
  -3   8   8         95.82         92.14         2.21 o                         
  -2   8   8         51.81         49.35         1.85 o                         
  -1   8   8          0.05         -0.23         0.98 o                         
   0   8   8         43.16         41.06         2.02 o                         
   1   8   8          2.65          1.26         0.98 o                         
   2   8   8          7.27          5.87         0.89 o                         
   3   8   8         16.34         24.00         1.15 o                         
   4   8   8        229.55        241.34         4.24 o                         
   5   8   8          0.00          0.61         1.77 o                         
   6   8   8          0.84         -2.19         2.19 o                         
   7   8   8         11.26          9.46         2.53 o                         
  -7   9   8          0.03          2.93         3.28 o                         
  -6   9   8          0.32          2.63         2.01 o                         
  -5   9   8         55.83         51.23         3.00 o                         
  -4   9   8          0.73          0.14         1.63 o                         
  -3   9   8        133.73        133.77         3.09 o                         
  -2   9   8          4.77          3.53         1.12 o                         
  -1   9   8          3.95          2.87         1.33 o                         
   0   9   8          2.07          2.45         1.28 o                         
   1   9   8          6.98          7.74         1.46 o                         
   2   9   8         11.52          9.32         1.30 o                         
   3   9   8         31.56         30.22         1.75 o                         
   4   9   8        309.85        326.99         5.38 o                         
   5   9   8          2.91          4.69         1.91 o                         
   6   9   8          0.51         -0.01         3.44 o                         
  -6  10   8          0.00          0.08         2.06 o                         
  -5  10   8         15.96         13.35         2.43 o                         
  -4  10   8        150.92        137.50         4.16 o                         
  -3  10   8         48.72         49.55         2.87 o                         
  -2  10   8         41.92         43.02         2.08 o                         
  -1  10   8         13.76         14.57         1.70 o                         
   0  10   8          0.23          0.39         1.48 o                         
   1  10   8         10.93          8.07         1.58 o                         
   2  10   8          1.03         -1.02         1.21 o                         
   3  10   8         14.05         15.92         1.58 o                         
   4  10   8         33.91         32.14         2.19 o                         
   5  10   8         16.33         15.41         2.11 o                         
   6  10   8          0.79         -0.21         2.79 o                         
  -5  11   8         14.35         18.64         3.82 o                         
  -4  11   8         14.34          3.69         2.93 o                         
  -3  11   8         85.01         87.21         3.70 o                         
  -2  11   8         36.16         33.04         2.00 o                         
  -1  11   8          0.91          1.22         1.48 o                         
   0  11   8          8.32         10.39         2.80 o                         
   1  11   8          7.63          6.61         2.13 o                         
   2  11   8          0.01         -0.08         1.65 o                         
   3  11   8          0.01          0.18         2.61 o                         
   4  11   8          0.45          0.33         2.55 o                         
   5  11   8          0.73         -1.48         7.74 o                         
  -4  12   8          0.26          4.35         2.37 o                         
  -3  12   8         25.42         24.90         2.73 o                         
  -2  12   8          5.94          5.38         2.63 o                         
  -1  12   8          0.26          0.88         2.05 o                         
   0  12   8         21.52         22.16         2.92 o                         
   1  12   8         14.99         16.21         2.28 o                         
   2  12   8          0.93          3.55         2.07 o                         
   3  12   8          0.11         -0.63         2.56 o                         
   4  12   8          2.23          4.74         5.06 o                         
  -2  13   8          1.47         -2.27         3.36 o                         
  -1  13   8          7.90         10.25         3.07 o                         
   0  13   8          1.04         -0.92         2.80 o                         
   1  13   8          0.19          1.53         2.19 o                         
   2  13   8          2.16          1.20         4.15 o                         
  -9   0   9          0.16          2.59         2.48 o                         
  -7   0   9          0.11         -1.04         2.43 o                         
  -5   0   9         10.77         15.98         1.43 o                         
  -3   0   9         49.58         58.13         1.42 o                         
  -1   0   9          2.72          7.00         0.89 o                         
   1   0   9          9.62          7.41         0.91 o                         
   3   0   9        183.74        187.00         4.17 o                         
   5   0   9          6.38          6.46         1.58 o                         
   7   0   9          2.85          8.78         3.65 o                         
   9   0   9         53.99         81.90         7.28 o                         
  -9   1   9          2.12          4.57         1.66 o                         
  -8   1   9          9.22          8.85         1.72 o                         
  -7   1   9         18.54         17.27         1.89 o                         
  -6   1   9         74.55         78.77         2.26 o                         
  -5   1   9          3.30          4.33         0.86 o                         
  -4   1   9          5.00          5.22         0.64 o                         
  -3   1   9       1380.06       1464.91        12.52 o                         
  -2   1   9         27.54         31.23         0.93 o                         
  -1   1   9        395.22        420.65         4.61 o                         
   0   1   9       1573.70       1480.01        13.29 o                         
   1   1   9        363.88        374.49         3.81 o                         
   2   1   9        162.81        155.90         2.16 o                         
   3   1   9         47.96         48.67         1.48 o                         
   4   1   9        123.49        120.47         2.53 o                         
   5   1   9         66.34         53.20         1.73 o                         
   6   1   9          8.12         11.09         1.35 o                         
   7   1   9         89.19         92.48         3.44 o                         
   8   1   9          4.70          1.55         2.10 o                         
  -9   2   9          8.44         11.56         2.04 o                         
  -8   2   9          1.34          1.59         1.44 o                         
  -7   2   9          7.09          7.32         1.27 o                         
  -6   2   9         74.86         66.20         1.87 o                         
  -5   2   9         51.85         47.73         1.52 o                         
  -4   2   9         28.01         32.69         1.14 o                         
  -3   2   9         49.98         52.52         1.07 o                         
  -2   2   9        107.51         98.52         1.43 o                         
  -1   2   9          5.09          5.78         0.55 o                         
   0   2   9        802.28        738.38         7.00 o                         
   1   2   9        580.58        568.65         5.46 o                         
   2   2   9        129.66        135.09         2.10 o                         
   3   2   9         42.72         32.11         1.42 o                         
   4   2   9         63.06         70.44         2.03 o                         
   5   2   9         96.94         97.92         2.50 o                         
   6   2   9         17.50         10.33         1.47 o                         
   7   2   9          9.89          8.15         2.22 o                         
   8   2   9          8.36         13.24         2.25 o                         
  -9   3   9          8.53          8.06         2.61 o                         
  -8   3   9          6.07         11.09         1.43 o                         
  -7   3   9         24.41         22.30         1.49 o                         
  -6   3   9        323.45        321.44         4.43 o                         
  -5   3   9        439.59        405.02         4.75 o                         
  -4   3   9          1.82          1.81         0.60 o                         
  -3   3   9        169.16        163.88         2.31 o                         
  -2   3   9        155.28        149.66         1.87 o                         
  -1   3   9         11.18          8.80         0.79 o                         
   0   3   9         40.42         40.93         1.04 o                         
   1   3   9        896.51        937.82         9.69 o                         
   2   3   9        318.00        310.81         3.85 o                         
   3   3   9         48.76         42.64         1.57 o                         
   4   3   9         91.07         92.73         2.26 o                         
   5   3   9        119.00        124.68         2.92 o                         
   6   3   9        123.20        113.96         3.54 o                         
   7   3   9          1.06          2.37         1.93 o                         
   8   3   9          0.78          2.06         2.39 o                         
  -9   4   9          4.89          2.95         2.38 o                         
  -8   4   9          2.57          2.63         1.56 o                         
  -7   4   9         31.58         38.13         1.83 o                         
  -6   4   9        468.64        492.90         6.51 o                         
  -5   4   9         18.28         19.24         1.25 o                         
  -4   4   9          5.21          3.46         0.61 o                         
  -3   4   9        101.19         91.15         1.64 o                         
  -2   4   9          8.98          7.32         0.92 o                         
  -1   4   9         13.16         13.53         0.68 o                         
   0   4   9        173.44        178.98         2.58 o                         
   1   4   9        491.61        477.79         5.09 o                         
   2   4   9          0.91          2.19         0.72 o                         
   3   4   9        212.00        201.94         3.10 o                         
   4   4   9          6.29          4.78         0.92 o                         
   5   4   9          0.14         -0.58         1.02 o                         
   6   4   9          8.42          9.82         1.84 o                         
   7   4   9         13.12         11.18         1.96 o                         
   8   4   9          1.33         -1.26         2.55 o                         
  -8   5   9         25.19         22.63         2.46 o                         
  -7   5   9          1.78          2.42         1.46 o                         
  -6   5   9          0.02         -0.12         1.07 o                         
  -5   5   9         99.56         98.81         2.21 o                         
  -4   5   9        402.13        386.89         4.87 o                         
  -3   5   9         13.32         15.68         1.26 o                         
  -2   5   9          5.82          3.91         0.98 o                         
  -1   5   9        129.85        118.56         2.65 o                         
   0   5   9          1.96          2.38         0.73 o                         
   1   5   9         98.57         97.86         2.00 o                         
   2   5   9        107.58         90.63         1.98 o                         
   3   5   9        161.29        161.51         3.20 o                         
   4   5   9        150.32        135.04         2.70 o                         
   5   5   9          0.87         -1.29         1.29 o                         
   6   5   9        109.50        105.10         3.54 o                         
   7   5   9         10.09          9.55         3.09 o                         
   8   5   9          0.99          0.53         3.45 o                         
  -8   6   9         12.52         16.14         2.52 o                         
  -7   6   9          9.98         13.46         2.62 o                         
  -6   6   9          1.25          8.53         1.50 o                         
  -5   6   9         12.79          8.87         1.31 o                         
  -4   6   9         30.20         33.96         1.47 o                         
  -3   6   9         83.78         96.10         3.39 o                         
  -2   6   9         36.03         34.62         1.74 o                         
  -1   6   9        226.75        234.58         4.03 o                         
   0   6   9         56.10         66.70         2.34 o                         
   1   6   9         29.90         35.17         1.50 o                         
   2   6   9        269.48        262.99         3.70 o                         
   3   6   9         16.21         21.87         1.52 o                         
   4   6   9        515.15        502.16         8.22 o                         
   5   6   9         21.19         16.60         1.82 o                         
   6   6   9          1.41          3.69         1.93 o                         
   7   6   9         20.16         17.78         2.64 o                         
  -8   7   9         21.32         19.41         4.85 o                         
  -7   7   9         15.19         19.72         2.26 o                         
  -6   7   9          5.87          7.32         1.90 o                         
  -5   7   9          0.66         -1.16         1.40 o                         
  -4   7   9          6.55          3.82         1.08 o                         
  -3   7   9          0.75         -0.47         1.07 o                         
  -2   7   9          0.63          0.05         1.17 o                         
  -1   7   9          1.87          0.95         1.22 o                         
   0   7   9          0.25          1.46         1.24 o                         
   1   7   9         41.05         41.49         1.57 o                         
   2   7   9         61.14         61.86         2.42 o                         
   3   7   9        913.82        939.65        11.70 o                         
   4   7   9         79.00         78.85         3.55 o                         
   5   7   9        132.33        123.52         5.02 o                         
   6   7   9         16.16         22.80         2.44 o                         
   7   7   9          0.70          1.72         2.46 o                         
  -7   8   9         15.73         16.93         2.60 o                         
  -6   8   9         12.17         12.24         2.52 o                         
  -5   8   9          2.23          2.35         1.78 o                         
  -4   8   9          6.23          7.17         1.36 o                         
  -3   8   9          7.93          9.59         1.31 o                         
  -2   8   9         24.82         27.28         1.83 o                         
  -1   8   9          0.10          0.66         1.30 o                         
   0   8   9         12.71         11.74         1.50 o                         
   1   8   9         24.91         23.37         1.27 o                         
   2   8   9        188.85        191.50         3.45 o                         
   3   8   9        632.07        620.25         7.83 o                         
   4   8   9          0.72         -0.47         1.55 o                         
   5   8   9         49.10         58.03         4.32 o                         
   6   8   9          0.77         -0.41         2.95 o                         
   7   8   9          2.56          7.26         3.79 o                         
  -6   9   9          0.16          4.88         2.08 o                         
  -5   9   9         42.98         39.80         2.64 o                         
  -4   9   9          1.75          1.97         1.92 o                         
  -3   9   9          8.23         21.37         2.61 o                         
  -2   9   9          2.60          5.84         1.48 o                         
  -1   9   9          0.22         -0.05         1.44 o                         
   0   9   9         52.67         51.44         2.52 o                         
   1   9   9          1.66          1.40         1.12 o                         
   2   9   9         57.18         59.66         2.26 o                         
   3   9   9         93.60         92.40         2.78 o                         
   4   9   9         65.40         71.45         3.79 o                         
   5   9   9          3.23          0.31         2.58 o                         
   6   9   9          1.25         -2.09         2.09 o                         
  -5  10   9         37.45         36.05         2.76 o                         
  -4  10   9         11.89         12.89         2.33 o                         
  -3  10   9          3.07          4.23         1.98 o                         
  -2  10   9          6.16          8.02         1.65 o                         
  -1  10   9         94.43         83.75         3.04 o                         
   0  10   9         72.09         66.70         4.63 o                         
   1  10   9          3.08          6.12         1.69 o                         
   2  10   9         13.61         16.58         1.88 o                         
   3  10   9          1.47          6.30         1.86 o                         
   4  10   9          8.26          4.48         2.59 o                         
   5  10   9          0.00         -0.55         2.03 o                         
  -5  11   9         10.44          7.27         3.69 o                         
  -4  11   9         44.02         43.69         3.10 o                         
  -3  11   9          2.16          8.91         2.27 o                         
  -2  11   9         14.89         20.06         2.86 o                         
  -1  11   9         39.54         34.50         2.47 o                         
   0  11   9          1.65          2.69         2.33 o                         
   1  11   9          7.63          5.87         2.02 o                         
   2  11   9          3.16          4.61         3.15 o                         
   3  11   9         21.04         25.64         3.68 o                         
   4  11   9          1.82          0.13         3.30 o                         
  -3  12   9          1.05          6.29         3.48 o                         
  -2  12   9         23.53         29.39         3.26 o                         
  -1  12   9          9.62          9.58         2.84 o                         
   0  12   9         12.39         10.36         2.19 o                         
   1  12   9         19.57         23.30         2.36 o                         
   2  12   9          3.27         -0.01         2.55 o                         
   3  12   9          2.72          2.09         2.94 o                         
  -1  13   9          4.92          3.64         6.07 o                         
   0  13   9          0.71          4.35         3.03 o                         
  -8   0  10          4.28          0.71         2.41 o                         
  -6   0  10        256.34        255.72         5.58 o                         
  -4   0  10         79.69         85.70         2.47 o                         
  -2   0  10         28.61         34.09         1.90 o                         
   0   0  10        443.23        452.89         7.04 o                         
   2   0  10          9.81         13.27         1.33 o                         
   4   0  10         22.09         27.93         2.10 o                         
   6   0  10        251.98        257.17         6.85 o                         
   8   0  10          4.06          7.79         5.66 o                         
  -9   1  10          0.13         -0.72         1.94 o                         
  -8   1  10          1.03          1.23         1.69 o                         
  -7   1  10        147.83        163.27         3.50 o                         
  -6   1  10        346.14        346.42         6.87 o                         
  -5   1  10          3.44          2.24         0.92 o                         
  -4   1  10        206.93        200.16         3.10 o                         
  -3   1  10         45.85         36.43         1.06 o                         
  -2   1  10          1.91          0.07         0.63 o                         
  -1   1  10        340.94        317.01         4.11 o                         
   0   1  10       1346.71       1342.08        13.43 o                         
   1   1  10         59.05         57.18         1.61 o                         
   2   1  10          3.53          5.13         0.92 o                         
   3   1  10         24.88         20.36         1.36 o                         
   4   1  10          1.03          0.52         1.09 o                         
   5   1  10         19.46         12.42         1.61 o                         
   6   1  10        118.70        121.65         3.37 o                         
   7   1  10          1.60          1.47         2.68 o                         
   8   1  10         23.01         22.41         2.72 o                         
  -9   2  10          8.30         13.78         2.28 o                         
  -8   2  10          2.39          0.66         1.84 o                         
  -7   2  10         99.89        101.65         3.20 o                         
  -6   2  10          1.42          0.59         1.21 o                         
  -5   2  10        223.12        228.04         3.47 o                         
  -4   2  10         45.96         46.93         1.55 o                         
  -3   2  10         66.74         73.00         1.75 o                         
  -2   2  10        183.64        186.04         2.31 o                         
  -1   2  10        197.45        193.66         2.85 o                         
   0   2  10        156.06        160.58         2.50 o                         
   1   2  10          0.04         -0.03         0.98 o                         
   2   2  10        113.05        107.56         2.22 o                         
   3   2  10         67.12         65.52         2.08 o                         
   4   2  10          4.53          6.43         1.24 o                         
   5   2  10          5.92          2.86         1.21 o                         
   6   2  10         82.32         74.66         2.87 o                         
   7   2  10         54.58         55.47         3.61 o                         
   8   2  10         42.08         45.42         3.41 o                         
  -9   3  10          5.92          7.96         5.02 o                         
  -8   3  10         25.53         17.41         1.73 o                         
  -7   3  10          7.83          7.76         1.50 o                         
  -6   3  10        202.27        197.19         3.64 o                         
  -5   3  10        153.69        156.30         3.29 o                         
  -4   3  10         45.86         46.96         1.70 o                         
  -3   3  10          0.05         -0.50         0.58 o                         
  -2   3  10         70.52         91.25         1.50 o                         
  -1   3  10        254.97        268.24         3.59 o                         
   0   3  10        284.34        298.74         3.95 o                         
   1   3  10         81.44         68.53         2.10 o                         
   2   3  10        269.37        261.29         3.75 o                         
   3   3  10         47.35         46.23         1.87 o                         
   4   3  10          4.70          3.11         1.32 o                         
   5   3  10          0.71          3.02         1.39 o                         
   6   3  10          0.55          2.79         1.69 o                         
   7   3  10          8.25         11.16         2.90 o                         
   8   3  10          9.75         11.31         2.80 o                         
  -8   4  10          1.92          1.84         1.97 o                         
  -7   4  10          3.61          4.85         1.50 o                         
  -6   4  10         76.87         71.07         2.59 o                         
  -5   4  10          5.56          5.11         1.15 o                         
  -4   4  10         42.60         41.58         1.29 o                         
  -3   4  10         11.59         10.46         0.96 o                         
  -2   4  10         15.06         12.32         0.72 o                         
  -1   4  10         21.45         21.20         0.95 o                         
   0   4  10        168.93        176.88         2.91 o                         
   1   4  10         21.57         23.26         1.18 o                         
   2   4  10        165.12        150.09         2.52 o                         
   3   4  10        378.84        368.69         4.63 o                         
   4   4  10         69.31         64.42         2.45 o                         
   5   4  10          1.48          1.95         1.21 o                         
   6   4  10         13.04         10.33         1.97 o                         
   7   4  10          5.95          4.47         2.08 o                         
   8   4  10          2.07          4.32         3.42 o                         
  -8   5  10          0.31         -0.83         2.45 o                         
  -7   5  10          0.00         -1.91         1.91 o                         
  -6   5  10         14.82         14.44         1.77 o                         
  -5   5  10         44.64         43.35         1.66 o                         
  -4   5  10        126.10        127.41         2.85 o                         
  -3   5  10        234.89        234.46         4.40 o                         
  -2   5  10          3.88          2.09         1.13 o                         
  -1   5  10          0.00         -0.99         1.15 o                         
   0   5  10          8.50         11.47         0.97 o                         
   1   5  10         36.85         36.43         1.58 o                         
   2   5  10       1121.69       1073.04        11.12 o                         
   3   5  10        142.63        135.87         2.95 o                         
   4   5  10         17.14         17.72         1.50 o                         
   5   5  10         24.00         22.40         2.07 o                         
   6   5  10         11.60         10.42         2.06 o                         
   7   5  10         10.45         15.84         2.43 o                         
  -8   6  10          2.25          5.75         2.54 o                         
  -7   6  10          0.31          1.17         2.06 o                         
  -6   6  10          0.14          0.51         1.66 o                         
  -5   6  10         96.08         93.70         3.61 o                         
  -4   6  10         15.97         16.35         1.62 o                         
  -3   6  10         23.61         26.36         2.41 o                         
  -2   6  10          2.37          0.89         1.36 o                         
  -1   6  10         72.98         63.39         2.50 o                         
   0   6  10          8.39          9.59         1.50 o                         
   1   6  10          3.07          4.44         0.87 o                         
   2   6  10         38.08         40.28         1.80 o                         
   3   6  10        260.06        262.57         3.91 o                         
   4   6  10          0.00          1.07         1.36 o                         
   5   6  10          0.19         -1.87         1.99 o                         
   6   6  10          0.21          0.11         1.94 o                         
   7   6  10          3.61          4.91         3.02 o                         
  -7   7  10          0.16          3.25         3.12 o                         
  -6   7  10          2.23         -1.15         1.99 o                         
  -5   7  10         22.73         17.11         1.75 o                         
  -4   7  10          7.64          7.70         1.52 o                         
  -3   7  10         87.03         84.07         3.52 o                         
  -2   7  10          3.66          3.67         1.92 o                         
  -1   7  10          3.55          3.54         1.42 o                         
   0   7  10         86.61         71.71         2.88 o                         
   1   7  10          2.59          2.81         1.11 o                         
   2   7  10         64.98         55.94         2.09 o                         
   3   7  10         53.28         55.44         2.77 o                         
   4   7  10          8.36          7.01         2.04 o                         
   5   7  10          1.47          0.85         2.75 o                         
   6   7  10          3.50          6.89         2.39 o                         
   7   7  10          2.77          3.56         4.11 o                         
  -7   8  10         15.95         16.18         5.06 o                         
  -6   8  10          1.78          5.25         2.47 o                         
  -5   8  10          0.06         -1.37         1.84 o                         
  -4   8  10         22.01         19.06         1.77 o                         
  -3   8  10          3.03          4.66         1.52 o                         
  -2   8  10         63.65         61.50         2.75 o                         
  -1   8  10          0.87         -0.34         1.78 o                         
   0   8  10          1.01          1.30         1.43 o                         
   1   8  10         46.98         49.69         1.94 o                         
   2   8  10          0.00          0.63         1.00 o                         
   3   8  10        404.07        413.89         6.33 o                         
   4   8  10         34.88         36.17         2.59 o                         
   5   8  10         11.93          8.99         2.42 o                         
   6   8  10          0.38         -2.36         2.36 o                         
  -6   9  10          2.00         -0.15         3.15 o                         
  -5   9  10          3.62          2.87         2.11 o                         
  -4   9  10          6.95         13.54         2.15 o                         
  -3   9  10         17.18         21.16         1.92 o                         
  -2   9  10          0.32         -1.53         1.58 o                         
  -1   9  10         91.28         90.73         3.24 o                         
   0   9  10         87.11         82.14         4.34 o                         
   1   9  10          1.19         -1.56         1.56 o                         
   2   9  10        128.92        138.95         3.34 o                         
   3   9  10         11.45         10.97         1.39 o                         
   4   9  10         44.23         40.16         2.37 o                         
   5   9  10         14.32         13.32         2.18 o                         
  -5  10  10         45.11         42.83         3.04 o                         
  -4  10  10         57.06         56.53         3.30 o                         
  -3  10  10          1.21          4.73         2.48 o                         
  -2  10  10         15.14         14.54         2.16 o                         
  -1  10  10         59.28         55.84         2.93 o                         
   0  10  10          1.99          1.67         2.06 o                         
   1  10  10          1.08          1.12         1.83 o                         
   2  10  10         45.34         45.97         2.78 o                         
   3  10  10          4.07          0.93         2.34 o                         
   4  10  10         25.35         23.18         3.39 o                         
   5  10  10          0.04          0.21         3.86 o                         
  -4  11  10          0.59         -1.18         2.38 o                         
  -3  11  10          8.21         11.11         2.88 o                         
  -2  11  10          4.77          6.74         3.43 o                         
  -1  11  10          3.82          5.74         2.19 o                         
   0  11  10          3.76         -0.32         2.44 o                         
   1  11  10          0.20          4.29         2.03 o                         
   2  11  10          8.29          5.68         2.22 o                         
   3  11  10         28.20         24.70         3.42 o                         
   4  11  10          7.03          7.27         3.58 o                         
  -3  12  10          0.15          2.52         3.53 o                         
  -2  12  10          0.00         -2.62         2.92 o                         
  -1  12  10          0.92          1.43         2.87 o                         
   0  12  10          0.01         -2.69         2.69 o                         
   1  12  10          1.99          1.25         2.23 o                         
   2  12  10         15.49         17.72         5.46 o                         
  -7   0  11        200.17        216.39         7.91 o                         
  -5   0  11         28.99         39.89         2.62 o                         
  -3   0  11         32.44         36.58         1.69 o                         
  -1   0  11        331.87        352.50         6.43 o                         
   1   0  11        161.19        154.96         4.13 o                         
   3   0  11         65.85         63.51         3.45 o                         
   5   0  11        479.24        398.25         9.09 o                         
   7   0  11          6.90          7.40         3.52 o                         
  -8   1  11          3.20          9.36         3.19 o                         
  -7   1  11        466.33        471.91         6.76 o                         
  -6   1  11        160.81        180.19         3.61 o                         
  -5   1  11          1.67          1.42         1.11 o                         
  -4   1  11        100.11        106.56         2.23 o                         
  -3   1  11        118.37        116.69         1.80 o                         
  -2   1  11        122.27        111.27         2.13 o                         
  -1   1  11          3.87          1.77         0.85 o                         
   0   1  11         58.18         63.65         1.73 o                         
   1   1  11        265.09        254.87         3.96 o                         
   2   1  11         11.23         14.35         1.28 o                         
   3   1  11         24.09         27.38         1.77 o                         
   4   1  11          2.08          3.11         1.32 o                         
   5   1  11          8.52          8.46         1.60 o                         
   6   1  11         18.34         26.10         2.11 o                         
   7   1  11         49.77         52.94         3.23 o                         
   8   1  11          1.55          2.29         3.15 o                         
  -8   2  11          0.74          1.06         1.89 o                         
  -7   2  11          2.28          3.01         1.55 o                         
  -6   2  11          3.78          3.02         1.57 o                         
  -5   2  11         51.13         49.21         1.90 o                         
  -4   2  11          0.89          0.31         0.91 o                         
  -3   2  11         83.31         85.05         1.92 o                         
  -2   2  11         48.68         54.53         1.80 o                         
  -1   2  11         29.22         33.43         1.43 o                         
   0   2  11         80.95         76.25         2.00 o                         
   1   2  11        442.48        418.08         5.69 o                         
   2   2  11        194.77        186.45         3.37 o                         
   3   2  11         72.24         81.44         2.43 o                         
   4   2  11         27.00         23.41         1.74 o                         
   5   2  11        111.01         90.12         3.50 o                         
   6   2  11         14.91         11.09         1.88 o                         
   7   2  11         31.84         30.78         2.67 o                         
   8   2  11          0.00         -0.05         2.78 o                         
  -8   3  11          1.45          3.95         2.94 o                         
  -7   3  11        100.49        117.22         3.20 o                         
  -6   3  11          2.11         -0.75         1.36 o                         
  -5   3  11         20.35         18.86         1.36 o                         
  -4   3  11        144.12        134.25         3.28 o                         
  -3   3  11         38.16         28.80         1.27 o                         
  -2   3  11         77.41         75.01         1.62 o                         
  -1   3  11         15.37         15.52         1.00 o                         
   0   3  11         17.93         29.93         1.54 o                         
   1   3  11        505.65        493.91         6.07 o                         
   2   3  11         34.77         40.85         1.86 o                         
   3   3  11         49.47         47.37         2.12 o                         
   4   3  11          2.07          2.94         1.28 o                         
   5   3  11         13.40         16.14         1.82 o                         
   6   3  11         22.18         22.13         2.38 o                         
   7   3  11         16.10         15.97         2.93 o                         
   8   3  11         19.36         23.62         3.16 o                         
  -8   4  11          0.20         -2.33         2.33 o                         
  -7   4  11          3.80          5.37         1.92 o                         
  -6   4  11         20.51         24.94         2.09 o                         
  -5   4  11          7.92          9.73         1.57 o                         
  -4   4  11        149.90        137.79         2.62 o                         
  -3   4  11         99.54        111.70         2.87 o                         
  -2   4  11          0.01         -0.35         0.63 o                         
  -1   4  11         41.78         39.08         1.70 o                         
   0   4  11          1.81          4.75         0.90 o                         
   1   4  11          7.45          4.23         0.94 o                         
   2   4  11        502.69        500.61         6.24 o                         
   3   4  11        307.46        300.64         4.45 o                         
   4   4  11          0.06         -0.04         1.17 o                         
   5   4  11         18.31         15.82         1.60 o                         
   6   4  11          3.85          3.69         2.08 o                         
   7   4  11          8.35         13.48         2.74 o                         
  -8   5  11          0.21          0.53         2.64 o                         
  -7   5  11          5.35          6.82         2.54 o                         
  -6   5  11          0.02          0.23         1.89 o                         
  -5   5  11         97.63         92.78         4.01 o                         
  -4   5  11          9.16          7.80         1.93 o                         
  -3   5  11         18.63         19.14         1.80 o                         
  -2   5  11          0.19          0.41         1.46 o                         
  -1   5  11          6.09          6.50         1.43 o                         
   0   5  11         41.99         43.07         1.44 o                         
   1   5  11        160.67        151.81         2.73 o                         
   2   5  11        400.73        397.76         5.53 o                         
   3   5  11         67.85         73.33         2.23 o                         
   4   5  11          1.50          1.12         1.46 o                         
   5   5  11          8.07          4.91         1.92 o                         
   6   5  11          0.43          5.02         2.41 o                         
   7   5  11         39.65         39.00         3.28 o                         
  -7   6  11          0.03          0.84         2.24 o                         
  -6   6  11          0.12         -0.41         2.30 o                         
  -5   6  11          0.16          0.65         1.72 o                         
  -4   6  11        155.79        155.23         3.99 o                         
  -3   6  11         14.19         14.38         1.98 o                         
  -2   6  11          7.41          3.54         1.84 o                         
  -1   6  11         41.88         43.32         3.35 o                         
   0   6  11        224.11        221.66         3.68 o                         
   1   6  11          6.41          8.59         1.22 o                         
   2   6  11          7.91          8.53         1.21 o                         
   3   6  11         46.33         43.93         2.14 o                         
   4   6  11          6.33          9.04         1.62 o                         
   5   6  11          6.66          5.08         1.97 o                         
   6   6  11          0.43          3.37         2.21 o                         
   7   6  11          2.81          2.84         5.66 o                         
  -7   7  11          0.03          8.72         2.67 o                         
  -6   7  11          0.09         -1.28         2.39 o                         
  -5   7  11         19.38         19.32         2.15 o                         
  -4   7  11         10.38          8.32         1.75 o                         
  -3   7  11          0.03         -1.46         1.53 o                         
  -2   7  11         88.30         74.45         5.21 o                         
  -1   7  11        127.03        108.69         4.42 o                         
   0   7  11         89.70         96.05         5.17 o                         
   1   7  11         51.27         48.25         3.17 o                         
   2   7  11          0.28          1.77         1.26 o                         
   3   7  11          6.78         11.57         1.56 o                         
   4   7  11          4.51          2.79         1.92 o                         
   5   7  11         32.72         40.33         2.83 o                         
   6   7  11          2.68          1.38         4.73 o                         
  -6   8  11          0.23          2.37         3.13 o                         
  -5   8  11          0.52          4.31         3.04 o                         
  -4   8  11         25.47         26.67         2.40 o                         
  -3   8  11          0.67          0.58         1.63 o                         
  -2   8  11         11.17         10.07         1.84 o                         
  -1   8  11         22.10         20.37         2.01 o                         
   0   8  11          0.41          2.37         1.92 o                         
   1   8  11          2.04         -0.79         1.84 o                         
   2   8  11          0.60         -0.65         1.53 o                         
   3   8  11        140.82        144.39         3.48 o                         
   4   8  11          7.25          6.31         2.04 o                         
   5   8  11          0.32          0.94         3.06 o                         
   6   8  11          0.48         -0.07         7.79 o                         
  -6   9  11          0.91          9.10         8.09 o                         
  -5   9  11         16.03         13.45         3.65 o                         
  -4   9  11          3.36          4.52         2.43 o                         
  -3   9  11         17.15         10.64         2.21 o                         
  -2   9  11          3.40          0.96         2.93 o                         
  -1   9  11         29.61         23.33         2.14 o                         
   0   9  11          7.80         12.16         1.92 o                         
   1   9  11          2.08          1.29         2.16 o                         
   2   9  11         22.05         24.20         2.46 o                         
   3   9  11         17.70         22.29         2.26 o                         
   4   9  11         51.52         46.74         4.43 o                         
   5   9  11          5.45          8.16         3.16 o                         
  -5  10  11          7.18         19.01         9.10 o                         
  -4  10  11          3.19          7.07         2.74 o                         
  -3  10  11         10.11          9.88         3.44 o                         
  -2  10  11          0.01          1.40         1.89 o                         
  -1  10  11          0.68          2.13         2.01 o                         
   0  10  11          2.86          3.77         3.44 o                         
   1  10  11          0.20          0.33         1.95 o                         
   2  10  11         14.18         10.83         2.30 o                         
   3  10  11          2.24          2.44         3.01 o                         
   4  10  11         84.65         91.53         6.34 o                         
  -3  11  11          0.04         -2.83         2.83 o                         
  -2  11  11          9.01         11.98         2.99 o                         
  -1  11  11          0.10         -2.11         2.11 o                         
   0  11  11          6.12          6.91         2.25 o                         
   1  11  11          1.83          2.49         2.99 o                         
   2  11  11         37.79         39.58         3.43 o                         
   3  11  11         43.97         43.97         5.15 o                         
  -1  12  11          0.72         -3.59         3.59 o                         
   0  12  11          0.11          0.55         4.43 o                         
   1  12  11          0.11         -3.74         3.74 o                         
  -8   0  12          7.90         10.22         3.36 o                         
  -6   0  12        332.27        324.23         7.27 o                         
  -4   0  12        117.79        122.89         4.95 o                         
  -2   0  12         81.28         96.23         3.47 o                         
   0   0  12        127.92        157.93         3.97 o                         
   2   0  12         34.41         36.40         2.91 o                         
   4   0  12        423.69        340.64        10.07 o                         
   6   0  12         90.53         96.79         5.20 o                         
  -8   1  12         85.67         73.45         3.40 o                         
  -7   1  12          4.23          3.26         1.78 o                         
  -6   1  12          3.00          5.97         1.44 o                         
  -5   1  12          1.49          1.40         1.25 o                         
  -4   1  12          0.48          0.02         1.14 o                         
  -3   1  12         16.98         17.54         1.11 o                         
  -2   1  12         12.15         11.64         1.08 o                         
  -1   1  12          8.79         12.03         1.55 o                         
   0   1  12         17.05         24.86         1.45 o                         
   1   1  12          9.27         10.37         1.27 o                         
   2   1  12         47.10         43.12         2.24 o                         
   3   1  12         10.42         10.08         1.73 o                         
   4   1  12          0.23         -1.50         1.50 o                         
   5   1  12         51.47         47.05         2.63 o                         
   6   1  12          0.18          1.25         3.44 o                         
   7   1  12         43.53         53.76         3.75 o                         
  -8   2  12         63.98         71.00         3.71 o                         
  -7   2  12        229.47        264.41         4.86 o                         
  -6   2  12          0.65          0.81         1.48 o                         
  -5   2  12          9.69         10.25         1.46 o                         
  -4   2  12          8.95          6.31         1.10 o                         
  -3   2  12         20.94         24.12         1.28 o                         
  -2   2  12         19.79         21.02         1.55 o                         
  -1   2  12          2.44          4.93         0.99 o                         
   0   2  12          1.08          2.83         1.36 o                         
   1   2  12        610.78        553.92         7.26 o                         
   2   2  12        348.04        360.41         5.81 o                         
   3   2  12          2.03         -0.67         1.40 o                         
   4   2  12        240.75        231.40         5.41 o                         
   5   2  12          9.23          7.33         1.84 o                         
   6   2  12          4.48          2.33         2.32 o                         
   7   2  12          0.86          1.95         2.41 o                         
  -8   3  12          0.37          4.26         3.19 o                         
  -7   3  12         29.23         34.56         2.75 o                         
  -6   3  12         63.04         72.52         2.76 o                         
  -5   3  12         22.48         21.98         1.70 o                         
  -4   3  12          5.71          8.09         1.13 o                         
  -3   3  12         11.49         20.34         1.80 o                         
  -2   3  12          6.90          9.08         0.92 o                         
  -1   3  12          0.04         -0.68         1.03 o                         
   0   3  12         36.55         68.09         3.86 o                         
   1   3  12        885.51        871.14         9.94 o                         
   2   3  12          0.04         -1.08         1.22 o                         
   3   3  12          5.57         14.83         1.64 o                         
   4   3  12         20.83         21.42         2.08 o                         
   5   3  12         11.26         11.90         1.91 o                         
   6   3  12          1.41          1.42         2.10 o                         
   7   3  12         18.45         22.28         3.15 o                         
  -8   4  12         18.80         20.83         3.05 o                         
  -7   4  12          0.19          2.32         2.04 o                         
  -6   4  12          4.90          6.64         2.06 o                         
  -5   4  12         43.87         48.18         2.21 o                         
  -4   4  12        135.99        128.71         3.69 o                         
  -3   4  12         36.24         32.41         1.67 o                         
  -2   4  12          2.15          1.24         1.00 o                         
  -1   4  12        107.64        101.29         2.11 o                         
   0   4  12          1.96          5.22         1.12 o                         
   1   4  12         97.69         96.13         2.30 o                         
   2   4  12        138.54        140.47         3.74 o                         
   3   4  12         43.21         46.57         2.35 o                         
   4   4  12          0.09          2.44         1.79 o                         
   5   4  12          5.25          4.80         1.74 o                         
   6   4  12          7.62          5.95         2.28 o                         
   7   4  12          1.05          1.37         2.66 o                         
  -7   5  12          8.79          3.65         2.43 o                         
  -6   5  12          3.06          0.96         2.18 o                         
  -5   5  12          1.93          6.49         1.98 o                         
  -4   5  12         52.78         46.66         2.77 o                         
  -3   5  12         68.23         56.71         2.94 o                         
  -2   5  12         34.53         24.48         2.12 o                         
  -1   5  12         79.56         72.53         4.04 o                         
   0   5  12         21.67         20.83         1.57 o                         
   1   5  12         67.55         74.22         2.28 o                         
   2   5  12          7.97          7.08         1.57 o                         
   3   5  12          0.08         -1.01         1.30 o                         
   4   5  12          5.06          7.88         1.67 o                         
   5   5  12          4.92          4.30         2.03 o                         
   6   5  12          4.11          3.08         3.01 o                         
   7   5  12         26.56         24.99         5.19 o                         
  -7   6  12          0.09         -0.30         2.58 o                         
  -6   6  12          1.03          0.42         2.53 o                         
  -5   6  12          2.11         -0.57         1.86 o                         
  -4   6  12         55.52         55.91         3.10 o                         
  -3   6  12         47.90         49.49         3.31 o                         
  -2   6  12          6.03          1.97         2.03 o                         
  -1   6  12        130.07        104.72         3.91 o                         
   0   6  12          0.02          9.54         2.45 o                         
   1   6  12         24.85         25.02         1.81 o                         
   2   6  12         10.38         11.56         1.80 o                         
   3   6  12         23.14         26.05         1.99 o                         
   4   6  12         23.93         31.29         2.31 o                         
   5   6  12          0.15         -0.60         2.35 o                         
   6   6  12         10.04          7.30         3.84 o                         
  -6   7  12          4.35          8.69         2.79 o                         
  -5   7  12         84.60         83.45         4.23 o                         
  -4   7  12         66.93         67.39         3.32 o                         
  -3   7  12          0.38         -0.58         1.76 o                         
  -2   7  12        134.19        119.23         3.78 o                         
  -1   7  12         27.03         23.52         2.15 o                         
   0   7  12         15.29         15.65         2.98 o                         
   1   7  12          9.91          9.35         1.53 o                         
   2   7  12          9.25         11.37         1.58 o                         
   3   7  12          0.80          1.99         1.74 o                         
   4   7  12         12.73         13.74         2.25 o                         
   5   7  12          1.04          3.06         2.95 o                         
   6   7  12          6.85         14.31         5.46 o                         
  -6   8  12          6.26         10.21        10.11 o                         
  -5   8  12         16.38         13.46         2.98 o                         
  -4   8  12          2.18          7.85         2.61 o                         
  -3   8  12          3.33          3.34         2.27 o                         
  -2   8  12         32.74         28.03         2.38 o                         
  -1   8  12         14.43          9.59         2.01 o                         
   0   8  12         85.27         85.43         3.47 o                         
   1   8  12         13.03         10.83         2.41 o                         
   2   8  12          7.79          7.28         2.79 o                         
   3   8  12          5.68         -0.58         2.01 o                         
   4   8  12          0.72          4.57         2.16 o                         
   5   8  12          1.68          3.84         3.44 o                         
  -5   9  12         28.10         28.88         4.70 o                         
  -4   9  12          2.80          5.34         2.62 o                         
  -3   9  12          0.15          1.99         2.02 o                         
  -2   9  12         20.30         18.45         2.25 o                         
  -1   9  12          2.88          4.72         2.58 o                         
   0   9  12         25.65         26.32         2.41 o                         
   1   9  12          2.26          5.71         2.07 o                         
   2   9  12         23.25         23.67         2.41 o                         
   3   9  12          0.05          1.18         2.68 o                         
   4   9  12          4.14          0.68         4.50 o                         
  -4  10  12         12.29         12.98         3.64 o                         
  -3  10  12          8.54         11.37         5.84 o                         
  -2  10  12          4.17         -0.07         2.24 o                         
  -1  10  12         20.54         15.24         2.26 o                         
   0  10  12          0.33         -0.28         2.11 o                         
   1  10  12          5.49          4.62         2.20 o                         
   2  10  12         27.52         20.11         2.46 o                         
   3  10  12          0.25          2.39         3.04 o                         
  -2  11  12          0.00         -0.32         4.84 o                         
  -1  11  12          5.10          4.32         3.86 o                         
   0  11  12          0.51          1.16         2.33 o                         
   1  11  12          6.48          2.67         2.43 o                         
   2  11  12         45.70         51.37         7.28 o                         
  -7   0  13         77.85         94.43         7.12 o                         
  -5   0  13          0.42         -0.80         1.97 o                         
  -3   0  13         65.70         56.38         3.46 o                         
  -1   0  13         47.63         44.94         2.69 o                         
   1   0  13       1091.26       1131.08        20.81 o                         
   3   0  13         33.37         44.13         3.40 o                         
   5   0  13          7.96          8.69         2.91 o                         
   7   0  13        144.98        147.34        14.36 o                         
  -8   1  13          8.73         14.16         2.78 o                         
  -7   1  13         27.92         25.88         2.67 o                         
  -6   1  13         27.65         34.34         2.07 o                         
  -5   1  13         30.99         27.52         2.07 o                         
  -4   1  13         14.49         19.94         1.46 o                         
  -3   1  13          3.76          4.13         1.04 o                         
  -2   1  13         40.15         38.58         1.91 o                         
  -1   1  13         10.86         10.24         1.48 o                         
   0   1  13        259.18        260.47         4.31 o                         
   1   1  13        237.07        247.63         4.80 o                         
   2   1  13        213.17        201.19         5.19 o                         
   3   1  13         27.05         25.87         2.18 o                         
   4   1  13          3.31          4.29         1.87 o                         
   5   1  13         29.71         29.51         2.58 o                         
   6   1  13          1.98          1.36         2.61 o                         
   7   1  13          0.23          3.18         2.88 o                         
  -8   2  13         53.15         52.48         3.27 o                         
  -7   2  13         21.15         25.67         2.95 o                         
  -6   2  13         28.05         27.03         2.20 o                         
  -5   2  13          0.39          2.02         1.75 o                         
  -4   2  13          4.56          2.20         1.22 o                         
  -3   2  13         30.90         29.62         1.40 o                         
  -2   2  13         12.93         12.30         1.42 o                         
  -1   2  13         41.06         34.27         1.74 o                         
   0   2  13        321.44        293.09         4.58 o                         
   1   2  13        721.35        705.56         9.81 o                         
   2   2  13        128.41        125.89         4.51 o                         
   3   2  13         57.86         49.86         2.61 o                         
   4   2  13         25.86         19.81         2.47 o                         
   5   2  13          0.21         -1.95         2.02 o                         
   6   2  13          0.05          0.42         2.40 o                         
   7   2  13         15.79         13.11         3.02 o                         
  -7   3  13          5.80          2.50         2.22 o                         
  -6   3  13         26.65         29.32         2.42 o                         
  -5   3  13          0.50         -0.19         1.51 o                         
  -4   3  13          0.20          0.74         1.35 o                         
  -3   3  13         55.70         52.88         2.08 o                         
  -2   3  13          4.03          4.35         1.11 o                         
  -1   3  13          3.48          2.90         1.02 o                         
   0   3  13         26.22         24.36         1.70 o                         
   1   3  13        266.58        257.52         5.94 o                         
   2   3  13         47.83         53.45         3.22 o                         
   3   3  13         11.68         10.50         1.81 o                         
   4   3  13         47.36         46.96         4.58 o                         
   5   3  13         12.25         14.02         2.26 o                         
   6   3  13          8.73         13.45         3.37 o                         
   7   3  13          1.53         11.15         3.91 o                         
  -7   4  13          0.47          3.12         2.44 o                         
  -6   4  13          0.45          2.78         2.34 o                         
  -5   4  13         10.17          9.08         2.11 o                         
  -4   4  13         74.16         88.47         3.54 o                         
  -3   4  13         11.23          7.44         1.48 o                         
  -2   4  13         73.45         66.66         1.90 o                         
  -1   4  13         23.89         27.28         1.56 o                         
   0   4  13         71.80         74.53         2.40 o                         
   1   4  13         55.74         48.16         2.05 o                         
   2   4  13          1.44          2.89         1.36 o                         
   3   4  13          1.80         -0.97         1.54 o                         
   4   4  13         25.77         24.82         2.00 o                         
   5   4  13         14.68         19.99         2.57 o                         
   6   4  13          9.31          5.27         2.48 o                         
  -7   5  13          0.57         -1.01         2.58 o                         
  -6   5  13          2.92          6.81         2.36 o                         
  -5   5  13          0.64          3.15         2.34 o                         
  -4   5  13          0.02          3.90         1.96 o                         
  -3   5  13        107.95         98.51         4.04 o                         
  -2   5  13         33.35         30.67         2.41 o                         
  -1   5  13         20.95         19.47         1.92 o                         
   0   5  13          2.25          1.62         1.18 o                         
   1   5  13          0.78          2.98         1.32 o                         
   2   5  13         16.98         19.57         1.78 o                         
   3   5  13          2.07          5.14         1.77 o                         
   4   5  13          1.81          1.08         1.79 o                         
   5   5  13          0.16          0.91         2.25 o                         
   6   5  13          1.03          2.15         2.42 o                         
  -6   6  13         28.01         33.19         3.23 o                         
  -5   6  13         55.60         44.59         3.35 o                         
  -4   6  13          2.98          4.20         2.00 o                         
  -3   6  13         17.73         19.72         2.25 o                         
  -2   6  13         30.71         25.38         2.32 o                         
  -1   6  13          7.74          6.16         2.26 o                         
   0   6  13          1.89          0.60         1.98 o                         
   1   6  13          1.57          2.22         2.29 o                         
   2   6  13          6.85          7.11         1.89 o                         
   3   6  13        109.49        110.69         3.51 o                         
   4   6  13         85.17         85.05         4.56 o                         
   5   6  13          6.57          7.92         2.40 o                         
   6   6  13          0.00         -3.61         3.61 o                         
  -6   7  13         15.61         20.22         3.75 o                         
  -5   7  13         28.17         24.52         3.17 o                         
  -4   7  13          2.10          0.64         2.22 o                         
  -3   7  13          0.01         -1.57         2.06 o                         
  -2   7  13         94.24         77.78         3.59 o                         
  -1   7  13          0.01          2.28         2.00 o                         
   0   7  13         12.29          9.93         2.79 o                         
   1   7  13         14.00         14.52         2.27 o                         
   2   7  13         50.00         50.78         3.15 o                         
   3   7  13         40.79         42.13         2.43 o                         
   4   7  13          0.11         -0.49         2.26 o                         
   5   7  13          3.52          5.59         3.07 o                         
  -5   8  13          0.96          1.88         3.18 o                         
  -4   8  13          7.85         12.54         3.01 o                         
  -3   8  13          0.98          2.97         2.22 o                         
  -2   8  13          9.58          8.85         2.44 o                         
  -1   8  13          6.09          4.85         2.37 o                         
   0   8  13          2.69          2.36         2.05 o                         
   1   8  13          0.30          0.66         2.60 o                         
   2   8  13         33.44         41.57         3.11 o                         
   3   8  13          3.93          2.24         2.63 o                         
   4   8  13          1.12          3.21         3.09 o                         
  -4   9  13         14.02         14.96         3.44 o                         
  -3   9  13          0.14         -2.25         2.25 o                         
  -2   9  13         11.58         17.38         2.45 o                         
  -1   9  13          0.23          1.89         2.15 o                         
   0   9  13         23.46         20.54         2.59 o                         
   1   9  13          1.40          2.30         2.27 o                         
   2   9  13          2.99          4.29         2.73 o                         
   3   9  13          6.27         17.60         3.19 o                         
   4   9  13          0.06          7.68         6.88 o                         
  -3  10  13          7.99          1.13         3.37 o                         
  -2  10  13          0.93          2.18         2.75 o                         
  -1  10  13         41.41         37.70         2.84 o                         
   0  10  13          0.15         -1.86         2.29 o                         
   1  10  13          0.10          0.75         2.58 o                         
   2  10  13          5.70          6.11         3.58 o                         
  -6   0  14         10.45         16.75         2.79 o                         
  -4   0  14         23.86         21.05         2.38 o                         
  -2   0  14          5.00          3.40         2.12 o                         
   0   0  14       2165.34       2135.61        52.37 o                         
   2   0  14          5.73         11.27         2.99 o                         
   4   0  14        110.90         88.42         5.02 o                         
   6   0  14         20.31         28.64         4.04 o                         
  -7   1  14         15.48         24.81         2.69 o                         
  -6   1  14          2.02          0.60         1.74 o                         
  -5   1  14          1.20          1.69         1.56 o                         
  -4   1  14         41.38         44.98         2.27 o                         
  -3   1  14         20.86         18.26         1.36 o                         
  -2   1  14          9.89         12.92         1.41 o                         
  -1   1  14         13.74         11.25         1.48 o                         
   0   1  14         62.21         72.72         3.13 o                         
   1   1  14          3.52          0.84         1.61 o                         
   2   1  14         50.68         53.88         2.86 o                         
   3   1  14         41.11         47.38         2.72 o                         
   4   1  14          1.67         -0.21         1.92 o                         
   5   1  14          0.00         -0.89         2.35 o                         
   6   1  14         37.56         42.40         3.21 o                         
  -7   2  14         21.57         23.22         2.61 o                         
  -6   2  14          9.99         10.61         2.26 o                         
  -5   2  14          0.89          3.13         1.67 o                         
  -4   2  14          0.62         -1.14         1.50 o                         
  -3   2  14         55.38         49.12         2.40 o                         
  -2   2  14         59.82         59.10         2.11 o                         
  -1   2  14         45.02         46.80         2.13 o                         
   0   2  14        521.84        523.35         7.73 o                         
   1   2  14         75.06         76.49         3.33 o                         
   2   2  14          3.07          4.77         1.77 o                         
   3   2  14        111.47        105.29         3.67 o                         
   4   2  14          2.14         -1.78         1.88 o                         
   5   2  14          0.22         -1.06         2.16 o                         
   6   2  14          0.54          0.49         2.68 o                         
  -7   3  14         26.49         34.05         3.18 o                         
  -6   3  14         22.18         17.90         2.50 o                         
  -5   3  14          0.61         -0.62         2.06 o                         
  -4   3  14         28.50         29.29         1.97 o                         
  -3   3  14          0.20          1.85         1.46 o                         
  -2   3  14          9.84          6.43         1.56 o                         
  -1   3  14          0.16         -0.24         1.39 o                         
   0   3  14         15.79         19.27         1.66 o                         
   1   3  14         18.66         13.84         1.57 o                         
   2   3  14          3.93          6.57         1.81 o                         
   3   3  14         19.81         19.00         2.13 o                         
   4   3  14         47.10         45.67         2.77 o                         
   5   3  14          1.21         -0.08         2.27 o                         
   6   3  14          1.65          2.64         2.59 o                         
  -7   4  14          4.71          0.58         3.66 o                         
  -6   4  14          3.33          3.17         2.48 o                         
  -5   4  14          3.41          0.32         2.27 o                         
  -4   4  14         65.62         64.04         3.43 o                         
  -3   4  14        122.59        119.99         3.77 o                         
  -2   4  14         54.85         46.90         2.69 o                         
  -1   4  14         16.54         12.61         1.56 o                         
   0   4  14         76.82         70.05         2.72 o                         
   1   4  14          0.03         -1.41         2.08 o                         
   2   4  14         34.76         31.37         2.14 o                         
   3   4  14         25.06         28.98         2.17 o                         
   4   4  14         15.25         15.94         2.05 o                         
   5   4  14          9.34         14.05         4.50 o                         
   6   4  14          0.89          3.15         5.49 o                         
  -6   5  14          0.10          0.87         2.43 o                         
  -5   5  14         25.06         31.47         3.04 o                         
  -4   5  14          2.07          2.53         2.30 o                         
  -3   5  14        122.88        110.25         4.08 o                         
  -2   5  14          3.43          0.15         2.05 o                         
  -1   5  14         15.81         16.66         2.03 o                         
   0   5  14          2.81          4.16         1.42 o                         
   1   5  14          0.44          0.27         1.54 o                         
   2   5  14          3.74          4.98         1.81 o                         
   3   5  14        101.66        110.62         3.44 o                         
   4   5  14         21.51         17.01         2.06 o                         
   5   5  14          3.26          1.79         2.54 o                         
  -6   6  14          6.98         18.11         4.55 o                         
  -5   6  14         25.43         24.00         3.46 o                         
  -4   6  14          2.00          0.06         2.43 o                         
  -3   6  14         23.63         21.20         2.56 o                         
  -2   6  14          0.38          2.08         2.87 o                         
  -1   6  14          0.00          0.19         2.03 o                         
   0   6  14          0.55         -2.11         2.11 o                         
   1   6  14         10.52          7.81         2.26 o                         
   2   6  14          3.93          0.14         1.97 o                         
   3   6  14         23.09         24.21         2.39 o                         
   4   6  14          0.65          4.01         3.60 o                         
   5   6  14         14.12         15.15         3.06 o                         
  -5   7  14          9.22         10.41         2.97 o                         
  -4   7  14          8.11          9.32         2.60 o                         
  -3   7  14          0.32          1.22         3.21 o                         
  -2   7  14          7.59         12.51         2.40 o                         
  -1   7  14          0.19          0.88         2.27 o                         
   0   7  14          2.44          8.96         2.32 o                         
   1   7  14          5.39          3.09         2.79 o                         
   2   7  14         18.33         18.31         2.56 o                         
   3   7  14         48.69         50.28         3.45 o                         
   4   7  14          1.37         -1.62         2.87 o                         
  -4   8  14         22.86         25.04         3.31 o                         
  -3   8  14          3.06         -0.35         2.41 o                         
  -2   8  14         17.95         15.65         2.57 o                         
  -1   8  14          4.96          3.59         2.38 o                         
   0   8  14          0.78         -1.93         2.25 o                         
   1   8  14          3.97          6.46         3.15 o                         
   2   8  14         45.51         46.89         4.37 o                         
   3   8  14         13.47          6.94         3.48 o                         
   4   8  14          5.22          3.68         5.23 o                         
  -3   9  14          1.16          4.25         3.14 o                         
  -2   9  14          0.23          4.14         2.50 o                         
  -1   9  14         31.43         29.56         2.85 o                         
   0   9  14          0.02         -0.72         2.39 o                         
   1   9  14          0.47         -1.45         2.42 o                         
   2   9  14         15.78         20.38         2.86 o                         
   3   9  14         16.77         15.52         5.56 o                         
  -2  10  14          0.30         -6.07         6.07 o                         
  -1  10  14         26.28         30.71         4.14 o                         
   0  10  14          0.00          0.90         2.90 o                         
   1  10  14         10.58         13.42         3.17 o                         
  -7   0  15         36.07         38.27         4.70 o                         
  -5   0  15          6.18          1.41         2.53 o                         
  -3   0  15         24.92         34.54         4.85 o                         
  -1   0  15        322.80        320.77         8.25 o                         
   1   0  15          1.51         -3.00         3.57 o                         
   3   0  15          0.07          3.91         2.81 o                         
   5   0  15          1.80          1.14         3.80 o                         
  -7   1  15          0.07          2.84         2.60 o                         
  -6   1  15          0.00         -2.12         2.12 o                         
  -5   1  15          2.91          2.22         1.73 o                         
  -4   1  15          0.86          1.12         1.69 o                         
  -3   1  15         91.42         87.95         3.05 o                         
  -2   1  15          0.82          0.39         1.67 o                         
  -1   1  15          6.04          6.75         1.80 o                         
   0   1  15        619.53        644.01        10.04 o                         
   1   1  15        140.70        135.28         4.01 o                         
   2   1  15          0.72         -0.12         1.85 o                         
   3   1  15         23.57         22.19         2.40 o                         
   4   1  15          0.00          0.79         2.98 o                         
   5   1  15          9.58         13.93         2.63 o                         
   6   1  15          0.29          0.71         2.77 o                         
  -6   2  15          3.76          6.16         2.23 o                         
  -5   2  15          2.10          6.61         2.25 o                         
  -4   2  15         61.86         56.27         2.76 o                         
  -3   2  15          9.15         10.78         1.89 o                         
  -2   2  15          0.45          2.73         1.58 o                         
  -1   2  15         45.70         49.97         2.52 o                         
   0   2  15         23.00         23.79         2.33 o                         
   1   2  15        140.79        156.39         4.18 o                         
   2   2  15          1.29          1.65         1.89 o                         
   3   2  15          3.17          3.92         2.03 o                         
   4   2  15          0.72          1.71         2.42 o                         
   5   2  15          2.64          3.14         2.45 o                         
   6   2  15          4.56         11.36         3.57 o                         
  -6   3  15          0.32          4.06         2.47 o                         
  -5   3  15          2.87         -1.45         2.36 o                         
  -4   3  15         15.91         17.76         2.31 o                         
  -3   3  15          0.01          3.57         1.96 o                         
  -2   3  15          7.80          7.61         1.65 o                         
  -1   3  15        135.34        141.62         3.72 o                         
   0   3  15        116.48        129.50         3.57 o                         
   1   3  15         12.68          8.15         1.85 o                         
   2   3  15        106.66        120.57         5.37 o                         
   3   3  15         16.32         22.13         2.57 o                         
   4   3  15          3.51          3.31         2.40 o                         
   5   3  15          0.00         -0.42         3.32 o                         
  -6   4  15         11.50         16.35         2.87 o                         
  -5   4  15          6.63          6.08         3.09 o                         
  -4   4  15          0.28          0.55         2.22 o                         
  -3   4  15         11.37          5.30         2.04 o                         
  -2   4  15          4.65          3.47         2.59 o                         
  -1   4  15         12.19         10.42         1.87 o                         
   0   4  15         33.02         38.28         2.35 o                         
   1   4  15          4.50          3.20         1.76 o                         
   2   4  15         35.88         35.11         2.34 o                         
   3   4  15          4.46          4.55         2.55 o                         
   4   4  15          7.96          8.15         2.37 o                         
   5   4  15          0.84         -0.39         2.77 o                         
  -6   5  15          1.22          8.90         6.37 o                         
  -5   5  15          4.49         12.24         2.73 o                         
  -4   5  15         38.97         47.75         3.29 o                         
  -3   5  15          0.39          3.84         2.29 o                         
  -2   5  15          2.95          1.80         2.07 o                         
  -1   5  15          6.60          6.57         2.11 o                         
   0   5  15          1.87          5.46         2.04 o                         
   1   5  15          1.58         -1.54         2.12 o                         
   2   5  15          2.01          1.12         1.82 o                         
   3   5  15         81.58         83.89         3.75 o                         
   4   5  15          2.90          3.39         2.59 o                         
   5   5  15          5.17         12.40         4.08 o                         
  -5   6  15         14.85         12.43         2.93 o                         
  -4   6  15          0.06          1.51         2.62 o                         
  -3   6  15          6.92          6.32         2.49 o                         
  -2   6  15          8.47          5.88         2.44 o                         
  -1   6  15          9.14          9.58         2.47 o                         
   0   6  15          1.46         -2.73         2.73 o                         
   1   6  15          2.64          3.92         2.78 o                         
   2   6  15         14.07         19.62         2.79 o                         
   3   6  15          0.66          6.82         2.62 o                         
   4   6  15          5.30          6.20         3.09 o                         
  -4   7  15          0.01          1.03         3.88 o                         
  -3   7  15          0.25         -1.42         2.57 o                         
  -2   7  15          4.30          5.23         3.38 o                         
  -1   7  15          5.83          7.75         2.51 o                         
   0   7  15          0.50          2.57         2.96 o                         
   1   7  15          4.56          3.21         2.63 o                         
   2   7  15          8.17         13.14         2.73 o                         
   3   7  15         29.49         34.38         5.95 o                         
   4   7  15          6.55         -3.64         6.47 o                         
  -3   8  15          0.04          5.87         2.62 o                         
  -2   8  15          0.23         -1.91         3.24 o                         
  -1   8  15          0.01          0.20         2.52 o                         
   0   8  15         15.58         16.65         3.93 o                         
   1   8  15          3.74          5.71         2.69 o                         
   2   8  15          1.65          5.39         2.74 o                         
   3   8  15          8.60          4.25         7.08 o                         
  -2   9  15          1.71          4.99         4.00 o                         
  -1   9  15          8.37          7.75         3.19 o                         
   0   9  15          0.00         -0.37         3.11 o                         
   1   9  15          2.04         -3.06         3.06 o                         
  -6   0  16          1.35          5.04         3.94 o                         
  -4   0  16         20.87         24.94         3.28 o                         
  -2   0  16          1.52          0.75         2.52 o                         
   0   0  16         85.48         88.11         5.10 o                         
   2   0  16         14.34         13.89         4.69 o                         
   4   0  16          0.03          6.35         3.46 o                         
  -6   1  16          5.12          8.05         2.59 o                         
  -5   1  16          0.05         -0.73         2.17 o                         
  -4   1  16         19.15         22.53         2.27 o                         
  -3   1  16         19.13         20.40         2.18 o                         
  -2   1  16          0.07         -2.44         2.44 o                         
  -1   1  16          3.77          4.07         2.01 o                         
   0   1  16         51.39         50.91         3.45 o                         
   1   1  16         63.39         68.52         3.60 o                         
   2   1  16          4.00          1.32         2.15 o                         
   3   1  16          3.29          3.27         2.31 o                         
   4   1  16         19.92         18.39         3.60 o                         
   5   1  16          5.87          2.76         2.82 o                         
  -6   2  16          3.36         -1.39         2.45 o                         
  -5   2  16          0.69          0.47         3.66 o                         
  -4   2  16         57.62         61.78         3.48 o                         
  -3   2  16         14.10         11.53         2.03 o                         
  -2   2  16         23.59         25.58         2.22 o                         
  -1   2  16         29.40         31.15         2.29 o                         
   0   2  16          3.32          6.48         2.10 o                         
   1   2  16          0.78          2.62         2.06 o                         
   2   2  16          1.30         -1.04         2.08 o                         
   3   2  16         11.34          9.44         2.37 o                         
   4   2  16          0.02          0.45         3.24 o                         
   5   2  16          6.26          4.31         3.12 o                         
  -6   3  16          0.02          4.47         3.59 o                         
  -5   3  16          0.36          1.14         2.40 o                         
  -4   3  16         15.69         14.05         2.50 o                         
  -3   3  16          4.83          5.72         2.18 o                         
  -2   3  16         50.42         55.03         3.20 o                         
  -1   3  16        249.38        278.07         8.53 o                         
   0   3  16         68.02         78.19         3.88 o                         
   1   3  16          0.74          1.39         1.98 o                         
   2   3  16         12.91         16.04         2.37 o                         
   3   3  16          0.42          1.00         2.17 o                         
   4   3  16          4.19          4.04         2.38 o                         
   5   3  16          6.05          9.08         5.84 o                         
  -5   4  16          6.54          7.25         3.19 o                         
  -4   4  16          3.95          0.19         2.59 o                         
  -3   4  16          0.94          0.74         2.88 o                         
  -2   4  16          0.62          3.71         2.29 o                         
  -1   4  16          1.95          2.60         3.24 o                         
   0   4  16          0.12          6.56         2.22 o                         
   1   4  16          6.29          6.98         2.07 o                         
   2   4  16          4.48          4.83         2.16 o                         
   3   4  16          1.19         -1.55         2.34 o                         
   4   4  16         54.49         69.77         6.48 o                         
  -5   5  16          1.13          7.42         4.78 o                         
  -4   5  16         37.00         32.07         3.18 o                         
  -3   5  16         16.87         12.98         2.77 o                         
  -2   5  16          7.56          5.76         3.42 o                         
  -1   5  16         12.93         14.69         2.53 o                         
   0   5  16          0.12          3.80         2.31 o                         
   1   5  16         19.24         18.90         3.17 o                         
   2   5  16         36.18         31.77         2.93 o                         
   3   5  16         37.44         34.23         2.93 o                         
   4   5  16          0.84          7.58         5.41 o                         
  -4   6  16          3.50          7.71         3.52 o                         
  -3   6  16          2.09          3.13         2.76 o                         
  -2   6  16         19.27         11.85         2.87 o                         
  -1   6  16          2.10          1.82         2.55 o                         
   0   6  16          0.91         -2.89         2.89 o                         
   1   6  16         15.10         16.17         3.00 o                         
   2   6  16          5.27          2.92         2.78 o                         
   3   6  16          0.95         -0.84         3.64 o                         
  -3   7  16          3.88          6.31         3.58 o                         
  -2   7  16          0.47          0.80         2.72 o                         
  -1   7  16          1.18         -2.60         2.60 o                         
   0   7  16          0.35         -0.79         2.68 o                         
   1   7  16          0.11         -1.10         2.90 o                         
   2   7  16          1.72         -0.35         2.84 o                         
  -2   8  16          0.00          0.38         3.72 o                         
  -1   8  16          0.07         -1.00         3.19 o                         
   0   8  16          0.67          2.37         3.97 o                         
   1   8  16         13.13         18.30         3.79 o                         
  -5   0  17         80.37         75.45         8.10 o                         
  -3   0  17          0.23         -0.18         3.91 o                         
  -1   0  17         41.61         38.50         4.74 o                         
   1   0  17         13.30         18.17         3.96 o                         
   3   0  17         21.76         15.57         3.62 o                         
  -5   1  17          0.72          3.77         2.50 o                         
  -4   1  17          3.54          3.77         2.44 o                         
  -3   1  17         66.59         63.54         3.38 o                         
  -2   1  17          0.21          1.56         2.13 o                         
  -1   1  17          9.95         12.11         2.37 o                         
   0   1  17          7.60          9.96         2.31 o                         
   1   1  17         48.40         48.04         3.50 o                         
   2   1  17          3.38          7.74         2.36 o                         
   3   1  17          0.03          1.59         3.17 o                         
   4   1  17          1.89          2.91         2.74 o                         
  -5   2  17          4.33          6.08         4.06 o                         
  -4   2  17          6.66          7.01         3.51 o                         
  -3   2  17          2.98          2.17         2.46 o                         
  -2   2  17         39.47         38.55         2.95 o                         
  -1   2  17         78.30         81.02         3.59 o                         
   0   2  17          4.44          3.32         2.29 o                         
   1   2  17         24.49         19.37         2.66 o                         
   2   2  17          0.00          0.04         2.67 o                         
   3   2  17         14.02         18.13         2.95 o                         
   4   2  17          0.74          2.83         2.99 o                         
  -5   3  17          0.02          1.99         4.02 o                         
  -4   3  17          5.40          6.22         2.59 o                         
  -3   3  17          6.33          3.90         2.50 o                         
  -2   3  17         23.53         23.86         2.86 o                         
  -1   3  17        228.82        220.35         6.56 o                         
   0   3  17         22.50         19.94         2.79 o                         
   1   3  17          1.42         -1.59         2.22 o                         
   2   3  17          1.63          2.94         2.38 o                         
   3   3  17          8.05         11.29         2.51 o                         
   4   3  17         51.14         68.45         6.87 o                         
  -4   4  17          4.90          2.90         2.95 o                         
  -3   4  17          6.15          9.35         2.59 o                         
  -2   4  17          6.41          9.65         2.59 o                         
  -1   4  17         39.86         44.84         3.18 o                         
   0   4  17         82.59         79.38         4.17 o                         
   1   4  17          6.23          4.16         2.63 o                         
   2   4  17          3.62          2.78         2.60 o                         
   3   4  17          0.00          2.83         2.75 o                         
  -4   5  17          2.13          0.32         6.69 o                         
  -3   5  17         23.19         22.86         3.21 o                         
  -2   5  17         66.62         67.02         3.70 o                         
  -1   5  17         22.77         20.40         2.84 o                         
   0   5  17          2.81          6.60         2.61 o                         
   1   5  17          5.95          3.64         3.86 o                         
   2   5  17          0.05         -2.62         3.00 o                         
   3   5  17         15.54         13.61         3.70 o                         
  -3   6  17          1.07          3.52         4.27 o                         
  -2   6  17          9.02         10.33         3.00 o                         
  -1   6  17          4.81         11.65         3.19 o                         
   0   6  17          4.02          9.58         2.98 o                         
   1   6  17         21.69         24.87         3.94 o                         
   2   6  17         19.13         22.88         3.94 o                         
  -1   7  17          0.12         -0.11         3.39 o                         
   0   7  17          1.29          9.48         3.47 o                         
  -4   0  18          9.22          7.17         8.49 o                         
  -2   0  18          2.98          9.83         5.42 o                         
   0   0  18          4.17         24.58         3.90 o                         
   2   0  18          1.56         -0.22         7.24 o                         
  -4   1  18         32.59         34.67         4.04 o                         
  -3   1  18          0.70         -2.47         2.65 o                         
  -2   1  18          0.63         -0.47         2.40 o                         
  -1   1  18          0.63          3.14         2.48 o                         
   0   1  18         27.86         28.41         2.99 o                         
   1   1  18          1.31          1.15         2.50 o                         
   2   1  18         10.09         13.88         5.25 o                         
   3   1  18         35.86         43.76         4.18 o                         
  -4   2  18          8.73         13.73         4.39 o                         
  -3   2  18          0.30         -0.79         2.75 o                         
  -2   2  18          8.27          7.82         3.00 o                         
  -1   2  18          0.03          6.71         2.75 o                         
   0   2  18          0.61         -0.66         2.93 o                         
   1   2  18          1.62          5.52         2.66 o                         
   2   2  18          0.22         -2.60         2.60 o                         
   3   2  18          2.28          1.39         3.35 o                         
  -3   3  18         17.51         20.56         2.98 o                         
  -2   3  18          6.09          8.40         3.38 o                         
  -1   3  18         46.27         42.90         3.23 o                         
   0   3  18         37.02         38.22         3.23 o                         
   1   3  18         20.87         23.33         3.03 o                         
   2   3  18          3.08         -2.17         2.92 o                         
  -3   4  18         15.45         23.24         7.79 o                         
  -2   4  18          3.51          4.29         2.76 o                         
  -1   4  18          3.91          4.24         2.90 o                         
   0   4  18         20.90         20.84         2.98 o                         
   1   4  18          0.28          2.37         3.59 o                         
   2   4  18          0.28          2.76         4.24 o                         
  -2   5  18         67.18         63.03         4.75 o                         
  -1   5  18          0.01         -2.22         3.53 o                         
   0   5  18         26.00         24.60         3.38 o                         
   1   5  18         28.60         32.82         3.93 o                         
  -1   0  19         11.25          9.86         7.78 o                         
   1   0  19         19.80         22.49         5.88 o                         
  -2   1  19          2.01          6.95         5.56 o                         
  -1   1  19          1.86          0.22         4.02 o                         
   0   1  19         17.73         13.83         3.71 o                         
   1   1  19          7.52          3.80         6.16 o                         
  -2   2  19          2.95          3.39         8.09 o                         
  -1   2  19          8.75          7.06         3.62 o                         
   0   2  19          9.31         13.85         3.91 o                         
   1   2  19          3.47          1.19         4.09 o                         
  -1   3  19          0.34          3.66         3.75 o                         
   0   3  19         27.81         33.95         5.09 o                         
                                                                                
